# Supplementary material for: A global survey of prokaryotic genomes reveals the eco-evolutionary pressures driving horizontal gene transfer
Source: Nat Ecol Evol. 2024 Mar 5;8(5):986–98. doi: 10.1038/s41559-024-02357-0 (PMC11090817; doi:10.1038/s41559-024-02357-0)
Supplement: Supplementary file 3 — Statistical source data for Fig. 2f. For Fig. 2a–e, the source dataset is too large to include within the article; please refer to ‘Data availability’ statement. [file 41559_2024_2357_MOESM3_ESM.xlsx]

## Sheet: Fig_2f
category	species_bin	gene_bin	category_counts_in_bin	total_counts_in_bin	fraction_bin	category_counts_all	fraction_all	odds_ratio	p_value	p_adjust
E	0.72	0.01	954	36667	0.0260179	1216204	0.0989299	-1.9269	5e-324	1.556e-321
E	0.72	0.05	3113	86484	0.0359951	1216204	0.0989299	-1.45861	5e-324	1.556e-321
E	0.72	0.25	59517	672556	0.0884937	1216204	0.0989299	-0.160831	1.3217e-186	3.62145e-184
E	0.72	0.5	77789	704075	0.110484	1216204	0.0989299	0.159358	8.62567e-224	2.44106e-221
E	0.72	0.75	11211	99445	0.112736	1216204	0.0989299	0.188466	2.31645e-46	4.19278e-44
E	1.36	0.01	132	5543	0.0238138	1216204	0.0989299	-2.05461	2.37971e-108	5.75889e-106
E	1.36	0.05	215	9262	0.0232131	1216204	0.0989299	-2.09147	1.34376e-183	3.66847e-181
E	1.36	0.25	1400	25362	0.0552007	1216204	0.0989299	-0.84172	1.86877e-140	4.80273e-138
E	1.36	0.5	6764	55198	0.122541	1216204	0.0989299	0.308782	2.69489e-72	5.82097e-70
E	1.36	0.75	2588	22778	0.113618	1216204	0.0989299	0.199718	3.56368e-13	3.70622e-11
E	2	0.01	73	3386	0.0215594	1216204	0.0989299	-2.19809	7.55113e-72	1.62349e-69
E	2	0.05	110	5527	0.0199023	1216204	0.0989299	-2.31347	5.45705e-123	1.36426e-120
E	2	0.25	426	11601	0.036721	1216204	0.0989299	-1.4298	1.23265e-142	3.18024e-140
E	2	0.5	1792	14867	0.120535	1216204	0.0989299	0.284978	1.08465e-17	1.30159e-15
E	2	0.75	895	7194	0.124409	1216204	0.0989299	0.330615	2.59513e-12	2.51728e-10
S	0.72	0.01	14397	36667	0.392642	2969091	0.241515	0.701099	5e-324	1.556e-321
S	0.72	0.05	27940	86484	0.323066	2969091	0.241515	0.419712	1e-323	3.014e-321
S	0.72	0.25	163425	672556	0.242991	2969091	0.241515	0.00878759	0.00473144	0.192183
S	0.72	0.5	158796	704075	0.225538	2969091	0.241515	-0.0987413	1.10446e-218	3.10353e-216
S	0.72	0.75	19658	99445	0.197677	2969091	0.241515	-0.288969	2.99925e-239	8.63784e-237
S	1.36	0.01	2225	5543	0.401407	2969091	0.241515	0.732952	4.48158e-152	1.16969e-149
S	1.36	0.05	3770	9262	0.40704	2969091	0.241515	0.753054	8.46191e-270	2.49626e-267
S	1.36	0.25	8527	25362	0.336212	2969091	0.241515	0.477255	2.12631e-252	6.14505e-250
S	1.36	0.5	9934	55198	0.17997	2969091	0.241515	-0.424356	5.9238e-267	1.73567e-264
S	1.36	0.75	3396	22778	0.149091	2969091	0.241515	-0.695919	1.27258e-258	3.69049e-256
S	2	0.01	1411	3386	0.416716	2969091	0.241515	0.786949	3.95051e-111	9.71826e-109
S	2	0.05	2289	5527	0.414149	2969091	0.241515	0.778034	3.52208e-175	9.50962e-173
S	2	0.25	4271	11601	0.368158	2969091	0.241515	0.60821	8.88022e-203	2.45982e-200
S	2	0.5	3156	14867	0.212282	2969091	0.241515	-0.186131	3.29726e-17	3.8578e-15
S	2	0.75	1371	7194	0.190575	2969091	0.241515	-0.341752	4.36132e-25	6.06223e-23
T	0.72	0.01	963	36667	0.0262634	462980	0.0376603	-0.51999	1.19921e-33	1.89475e-31
T	0.72	0.05	2109	86484	0.024386	462980	0.0376603	-0.626989	5.21595e-106	1.25183e-103
T	0.72	0.25	21518	672556	0.0319944	462980	0.0376603	-0.235226	2.7833e-138	7.12525e-136
T	0.72	0.5	24211	704075	0.034387	462980	0.0376603	-0.131182	1.76045e-48	3.23923e-46
T	0.72	0.75	3287	99445	0.0330534	462980	0.0376603	-0.188243	7.68397e-15	8.52921e-13
T	1.36	0.01	116	5543	0.0209273	462980	0.0376603	-0.847657	1.42759e-12	1.41331e-10
T	1.36	0.05	203	9262	0.0219175	462980	0.0376603	-0.780959	1.02392e-17	1.23894e-15
T	1.36	0.25	556	25362	0.0219226	462980	0.0376603	-0.780627	5.95667e-46	1.0722e-43
T	1.36	0.5	1001	55198	0.0181347	462980	0.0376603	-1.05429	3.82064e-157	1.00865e-154
T	1.36	0.75	533	22778	0.0233998	462980	0.0376603	-0.686549	9.43357e-34	1.50937e-31
T	2	0.01	69	3386	0.020378	462980	0.0376603	-0.886029	1.13026e-08	8.92904e-07
T	2	0.05	101	5527	0.0182739	462980	0.0376603	-1.04326	7.15672e-17	8.3018e-15
T	2	0.25	231	11601	0.0199121	462980	0.0376603	-0.9194	5.20266e-28	7.49183e-26
T	2	0.5	268	14867	0.0180265	462980	0.0376603	-1.06292	4.34086e-44	7.68333e-42
T	2	0.75	103	7194	0.0143175	462980	0.0376603	-1.39527	3.67337e-32	5.657e-30
U	0.72	0.01	1317	36667	0.0359179	225121	0.0183121	0.971907	1.14314e-109	2.78927e-107
U	0.72	0.05	2477	86484	0.0286411	225121	0.0183121	0.645295	1.9497e-97	4.52331e-95
U	0.72	0.25	12386	672556	0.0184163	225121	0.0183121	0.00818992	0.521417	0.998733
U	0.72	0.5	11482	704075	0.0163079	225121	0.0183121	-0.167221	2.38229e-37	3.97842e-35
U	0.72	0.75	1852	99445	0.0186234	225121	0.0183121	0.0243192	0.463426	0.998733
U	1.36	0.01	286	5543	0.0515966	225121	0.0183121	1.49448	4.46861e-52	8.44568e-50
U	1.36	0.05	508	9262	0.0548478	225121	0.0183121	1.58264	3.97105e-100	9.33197e-98
U	1.36	0.25	1052	25362	0.0414794	225121	0.0183121	1.1796	9.28894e-124	2.33152e-121
U	1.36	0.5	665	55198	0.0120475	225121	0.0183121	-0.604056	1.71977e-31	2.59685e-29
U	1.36	0.75	304	22778	0.0133462	225121	0.0183121	-0.456364	5.26994e-09	4.47945e-07
U	2	0.01	230	3386	0.0679268	225121	0.0183121	1.89119	5.09027e-62	1.05369e-59
U	2	0.05	422	5527	0.0763525	225121	0.0183121	2.05988	7.15836e-129	1.81107e-126
U	2	0.25	988	11601	0.0851651	225121	0.0183121	2.21747	0	0
U	2	0.5	310	14867	0.0208516	225121	0.0183121	0.187361	0.0235434	0.60512
U	2	0.75	140	7194	0.0194607	225121	0.0183121	0.0877666	0.45471	0.998733

## Sheet: Fig_2abcde
Statistical source data too large to include within manuscript. Please refer to the analysis code and the following data deposited on figshare:
for Figure 2a-e	"gene_pairs_with_transfers.tsv"
for Figure 2a-d	"gene_pairs_without_transfers.tsv"
for Figure 2d	"gene_ubiquity_within_the_pangenome.tsv"
