# Supplementary material for: A global survey of prokaryotic genomes reveals the eco-evolutionary pressures driving horizontal gene transfer
Source: Nat Ecol Evol. 2024 Mar 5;8(5):986–98. doi: 10.1038/s41559-024-02357-0 (PMC11090817; doi:10.1038/s41559-024-02357-0)
Supplement: Supplementary file 4 — Statistical source data for Fig. 4a. For Fig. 4b–d, the source dataset is too large to include within the article; please refer to ‘Data availability’ statement. [file 41559_2024_2357_MOESM4_ESM.xlsx]

## Sheet: Fig_4a
out_id	rse	k	a	spearman_rho_pre	spearman_rho_post	spearman_rho_bg
A16S;90_12;96_111;97_117	NA	NA	NA	NA	NA	NA
A16S;90_12;96_14;97_14	NA	NA	NA	NA	NA	NA
A16S;90_23;96_161;97_174	0.228667	0.303937	-0.331059	0.300928	0.290402	-0.108709
A16S;90_23;96_177;97_191	NA	NA	NA	NA	NA	NA
A16S;90_23;96_31;97_31	0.211177	0.423491	-0.226883	0.156901	0.157762	-0.0379712
A16S;90_23;96_88;97_93	0.256828	0.334185	-0.291798	0.379232	0.345266	0.139888
A16S;90_24482;96_0;97_0	0.174498	0.475158	-0.118124	0.243577	0.0891441	-0.104682
A16S;90_24482;96_38;97_38	NA	NA	NA	NA	NA	NA
A16S;90_24482;96_4;97_4	NA	NA	NA	NA	NA	NA
A16S;90_24482;96_48;97_49	NA	NA	NA	NA	NA	NA
A16S;90_24482;96_66;97_69	NA	NA	NA	NA	NA	NA
A16S;90_24482;96_69;97_72	NA	NA	NA	NA	NA	NA
A16S;90_24482;96_8;97_8	NA	NA	NA	NA	NA	NA
A16S;90_24482;96_81;97_86	NA	NA	NA	NA	NA	NA
A16S;90_25884;96_1;97_1	NA	NA	NA	NA	NA	NA
A16S;90_25889;96_13;97_13	NA	NA	NA	NA	NA	NA
A16S;90_25889;96_27;97_27	NA	NA	NA	NA	NA	NA
A16S;90_25889;96_27;97_59	NA	NA	NA	NA	NA	NA
A16S;90_25889;96_33;97_33	NA	NA	NA	NA	NA	NA
A16S;90_25889;96_35;97_35	NA	NA	NA	NA	NA	NA
A16S;90_25889;96_85;97_90	NA	NA	NA	NA	NA	NA
A16S;90_25892;96_23;97_23	NA	NA	NA	NA	NA	NA
A16S;90_26553;96_71;97_179	NA	NA	NA	NA	NA	NA
A16S;90_26553;96_71;97_74	NA	NA	NA	NA	NA	NA
A16S;90_26553;96_98;97_103	NA	NA	NA	NA	NA	NA
A16S;90_26568;96_67;97_70	NA	NA	NA	NA	NA	NA
A16S;90_26572;96_93;97_98	0.22913	0.892037	0.371618	0.16381	0.163708	0.186276
A16S;90_26572;96_94;97_99	0.149084	0.174392	-0.294894	0.190935	0.171543	-0.0854647
A16S;90_26594;96_141;97_149	NA	NA	NA	NA	NA	NA
A16S;90_26603;96_107;97_113	NA	NA	NA	NA	NA	NA
A16S;90_26603;96_72;97_76	NA	NA	NA	NA	NA	NA
A16S;90_26603;96_9;97_119	NA	NA	NA	NA	NA	NA
A16S;90_26603;96_9;97_45	NA	NA	NA	NA	NA	NA
A16S;90_26603;96_9;97_9	NA	NA	NA	NA	NA	NA
A16S;90_26604;96_1046;97_1247	0.16782	0.369963	0.058306	0.158609	0.170805	0.0445024
A16S;90_26604;96_16;97_16	0.238621	0.417835	-0.135923	0.245434	0.231382	-0.120194
A16S;90_26604;96_165;97_178	NA	NA	NA	NA	NA	NA
A16S;90_26604;96_175;97_189	0.166411	0.20574	-0.37258	0.35736	0.220781	-0.105078
A16S;90_26604;96_999;97_1189	0.234798	0.378319	-0.0706991	0.239611	0.215257	0.02897
A16S;90_26627;96_45;97_46	0.231478	0.552891	-0.0215146	0.202882	0.203537	-0.436912
A16S;90_26651;96_17;97_17	0.127718	0.53116	0.144253	-0.025769	-0.0291598	0.286176
A16S;90_26697;96_26;97_26	NA	NA	NA	NA	NA	NA
A16S;90_26705;96_75;97_79	NA	NA	NA	NA	NA	NA
A16S;90_26749;96_139;97_147	NA	NA	NA	NA	NA	NA
A16S;90_26749;96_142;97_150	NA	NA	NA	NA	NA	NA
A16S;90_26749;96_166;97_180	NA	NA	NA	NA	NA	NA
A16S;90_26749;96_32;97_32	NA	NA	NA	NA	NA	NA
A16S;90_26749;96_54;97_55	NA	NA	NA	NA	NA	NA
A16S;90_26770;96_121;97_128	0.286006	0.507682	-0.105442	0.240019	0.240185	0.0198492
A16S;90_26771;96_123;97_130	NA	NA	NA	NA	NA	NA
A16S;90_26771;96_810;97_948	0.286208	0.38099	-0.254228	0.197825	0.192398	-0.146228
A16S;90_26798;96_104;97_110	NA	NA	NA	NA	NA	NA
A16S;90_26798;96_104;97_155	NA	NA	NA	NA	NA	NA
A16S;90_26798;96_106;97_112	NA	NA	NA	NA	NA	NA
A16S;90_26798;96_110;97_116	NA	NA	NA	NA	NA	NA
A16S;90_26798;96_110;97_170	NA	NA	NA	NA	NA	NA
A16S;90_26798;96_3;97_3	NA	NA	NA	NA	NA	NA
A16S;90_26798;96_68;97_71	NA	NA	NA	NA	NA	NA
A16S;90_26812;96_30;97_106	0.256162	0.409099	-0.193286	0.454976	0.417773	0.0638407
A16S;90_26812;96_30;97_30	0.176211	0.280769	-0.291561	0.392624	0.365405	0.109949
A16S;90_26877;96_153;97_164	NA	NA	NA	NA	NA	NA
A16S;90_26877;96_19;97_19	NA	NA	NA	NA	NA	NA
A16S;90_26877;96_51;97_52	NA	NA	NA	NA	NA	NA
A16S;90_26881;96_174;97_188	NA	NA	NA	NA	NA	NA
A16S;90_26892;96_1123;97_1339	0.227138	0.341675	-0.654422	0.0759428	0.0497238	-0.0573539
A16S;90_26924;96_117;97_124	NA	NA	NA	NA	NA	NA
A16S;90_26924;96_37;97_37	NA	NA	NA	NA	NA	NA
A16S;90_26924;96_90;97_95	NA	NA	NA	NA	NA	NA
A16S;90_26928;96_198;97_1341	NA	NA	NA	NA	NA	NA
A16S;90_26943;96_169;97_183	NA	NA	NA	NA	NA	NA
A16S;90_26982;96_2;97_2	0.185689	0.283104	-0.443262	-0.13074	0.01723	-0.0761288
A16S;90_26990;96_15;97_15	NA	NA	NA	NA	NA	NA
A16S;90_26990;96_167;97_181	NA	NA	NA	NA	NA	NA
A16S;90_26990;96_168;97_182	NA	NA	NA	NA	NA	NA
A16S;90_26990;96_24;97_24	NA	NA	NA	NA	NA	NA
A16S;90_26990;96_53;97_54	NA	NA	NA	NA	NA	NA
A16S;90_26990;96_6;97_6	NA	NA	NA	NA	NA	NA
A16S;90_26997;96_1009;97_1201	0.236734	0.968314	0.775038	0.154484	0.168603	0.0534807
A16S;90_26997;96_957;97_3198	0.209716	0.789883	0.769521	0.154667	0.137265	-0.330242
A16S;90_27016;96_2297;97_2863	NA	NA	NA	NA	NA	NA
A16S;90_27016;96_34;97_34	0.209856	0.444429	-0.109825	0.284831	0.26324	-0.050806
A16S;90_27026;96_145;97_153	NA	NA	NA	NA	NA	NA
A16S;90_27048;96_137;97_145	0.0984301	0.0497327	-0.774705	0.39981	0.369295	-0.0520985
A16S;90_27048;96_36;97_36	0.17174	0.22649	-0.117473	0.36456	0.366193	0.0052138
A16S;90_27051;96_12;97_12	0.205993	0.310905	-0.442666	0.318765	0.252296	0.206224
A16S;90_27055;96_140;97_148	NA	NA	NA	NA	NA	NA
A16S;90_27055;96_89;97_94	NA	NA	NA	NA	NA	NA
A16S;90_27109;96_524;97_591	0.22436	0.269967	-0.169799	0.387595	0.356293	-0.119927
A16S;90_27109;96_63;97_66	0.200409	0.527475	-0.0616059	0.293311	0.271652	-0.00189002
A16S;90_27208;96_112;97_118	NA	NA	NA	NA	NA	NA
A16S;90_27208;96_130;97_138	NA	NA	NA	NA	NA	NA
A16S;90_27208;96_18;97_18	NA	NA	NA	NA	NA	NA
A16S;90_27208;96_18;97_75	NA	NA	NA	NA	NA	NA
A16S;90_27208;96_78;97_157	NA	NA	NA	NA	NA	NA
A16S;90_27208;96_78;97_83	NA	NA	NA	NA	NA	NA
A16S;90_27284;96_1989;97_2467	NA	NA	NA	NA	NA	NA
A16S;90_27295;96_146;97_154	NA	NA	NA	NA	NA	NA
A16S;90_27295;96_20;97_20	NA	NA	NA	NA	NA	NA
A16S;90_27389;96_28;97_28	NA	NA	NA	NA	NA	NA
A16S;90_27389;96_39;97_39	NA	NA	NA	NA	NA	NA
A16S;90_27576;96_80;97_85	NA	NA	NA	NA	NA	NA
A16S;90_27589;96_109;97_115	NA	NA	NA	NA	NA	NA
A16S;90_27602;96_458;97_1053	NA	NA	NA	NA	NA	NA
A16S;90_27771;96_100;97_105	NA	NA	NA	NA	NA	NA
A16S;90_27774;96_160;97_173	NA	NA	NA	NA	NA	NA
A16S;90_27774;96_170;97_184	NA	NA	NA	NA	NA	NA
A16S;90_28111;96_92;97_97	NA	NA	NA	NA	NA	NA
A16S;90_28133;96_2299;97_2866	0.241755	0.381584	-0.150591	0.17533	0.180227	0.0566663
A16S;90_28491;96_10;97_10	0.178516	0.279094	-0.239865	0.246749	0.194998	0.21093
A16S;90_28491;96_1850;97_2284	0.15049	0.238025	-0.128706	0.285945	0.272193	-0.0216692
A16S;90_28610;96_128;97_136	NA	NA	NA	NA	NA	NA
A16S;90_28744;96_152;97_163	NA	NA	NA	NA	NA	NA
A16S;90_28744;96_74;97_78	NA	NA	NA	NA	NA	NA
A16S;90_28835;96_56;97_57	NA	NA	NA	NA	NA	NA
A16S;90_29018;96_127;97_134	NA	NA	NA	NA	NA	NA
A16S;90_29354;96_116;97_123	NA	NA	NA	NA	NA	NA
A16S;90_29354;96_144;97_152	NA	NA	NA	NA	NA	NA
A16S;90_29354;96_180;97_194	NA	NA	NA	NA	NA	NA
A16S;90_31825;96_1653;97_2030	NA	NA	NA	NA	NA	NA
A16S;90_32484;96_2288;97_2853	NA	NA	NA	NA	NA	NA
A16S;90_32518;96_1488;97_1815	0.237692	0.274996	-0.0874874	0.0620487	0.0463726	-0.0524568
A16S;90_33;96_115;97_122	0.210447	0.327659	-0.350283	0.448593	0.347387	-0.117975
A16S;90_33;96_176;97_190	NA	NA	NA	NA	NA	NA
A16S;90_33;96_49;97_50	0.207801	0.39895	-0.264517	0.502159	0.416143	0.064419
A16S;90_33;96_532;97_600	NA	NA	NA	NA	NA	NA
A16S;90_33;96_83;97_88	0.236547	0.229962	-0.533959	0.413943	0.316164	0.0507683
A16S;90_39;96_58;97_60	NA	NA	NA	NA	NA	NA
A16S;90_40;96_61;97_64	0.21594	0.299696	-0.42661	0.351309	0.28867	0.106866
A16S;90_40;96_62;97_65	0.237983	0.391141	-0.342613	0.433618	0.36926	0.0304439
A16S;90_43;96_65;97_68	NA	NA	NA	NA	NA	NA
A16S;90_446;96_2311;97_2881	0.183232	0.314277	-0.188105	0.371261	0.365066	-0.186096
A16S;90_57;96_131;97_139	0.223567	0.375869	-0.226012	0.152312	0.104676	0.252268
A16S;90_57;96_151;97_161	0.183728	0.168318	-0.518136	0.200349	0.14905	-0.057084
A16S;90_57;96_206;97_222	0.192439	0.30282	-0.353719	0.343335	0.403907	0.00701737
A16S;90_57;96_95;97_100	0.289439	0.338009	-0.348213	0.248873	0.201963	-0.0679524
A16S;90_71;96_129;97_137	NA	NA	NA	NA	NA	NA
A16S;90_72;96_132;97_140	0.236786	0.348924	-0.338179	0.20302	0.245679	-0.186091
A16S;90_73;96_133;97_141	0.211108	0.393582	0.0117677	0.0766799	0.0697621	-0.0560384
A16S;90_9;96_103;97_109	NA	NA	NA	NA	NA	NA
A16S;90_9;96_11;97_11	NA	NA	NA	NA	NA	NA
A16S;90_9;96_119;97_126	0.174324	0.110471	-0.651945	0.125956	-0.0494648	0.0660212
A16S;90_9;96_134;97_142	NA	NA	NA	NA	NA	NA
A16S;90_9;96_143;97_151	0.167468	0.09843	-0.413617	0.0718707	-0.0578902	0.251322
A16S;90_9;96_150;97_160	0.0970931	0.135117	-0.372145	0.335317	0.13257	-0.141984
A16S;90_9;96_1536;97_1867	NA	NA	NA	NA	NA	NA
A16S;90_9;96_162;97_175	NA	NA	NA	NA	NA	NA
A16S;90_9;96_171;97_185	0.151905	0.0168918	-1.42744	0.262089	0.0903797	0.0632876
A16S;90_9;96_25;97_25	0.1744	0.0109483	-1.62329	0.376896	0.0585529	0.19434
A16S;90_9;96_29;97_29	0.218555	0.41068	0.539351	-0.301691	-0.173473	0.0192407
A16S;90_9;96_365;97_403	0.179223	0.0183061	-1.46796	0.402742	0.0870747	0.133068
A16S;90_9;96_40;97_40	0.192501	0.409888	0.0310071	-0.0592467	-0.0317811	0.00250769
A16S;90_9;96_640;97_730	NA	NA	NA	NA	NA	NA
A16S;90_9;96_70;97_162	0.138672	0.885593	0.640354	-0.353065	-0.139256	-0.0403055
A16S;90_9;96_70;97_73	NA	NA	NA	NA	NA	NA
A16S;90_9;96_70;97_80	NA	NA	NA	NA	NA	NA
A16S;90_9;96_96;97_101	NA	NA	NA	NA	NA	NA
B16S;90_0;96_0;97_0	0.0993924	0.0861214	-0.212486	0.249234	0.16617	-0.0404628
B16S;90_0;96_0;97_4095	0.114783	0.120802	-0.2724	0.359415	0.269475	-0.0785786
B16S;90_0;96_12165;97_14598	0.155088	0.110061	-0.25065	0.342473	0.223334	0.0155153
B16S;90_0;96_1259;97_1469	0.127955	0.198184	-0.317369	0.484912	0.269854	0.0594928
B16S;90_0;96_1402;97_1653	0.121537	0.23396	-0.21313	0.449808	0.299423	0.0422691
B16S;90_0;96_1645;97_1950	0.137709	0.131683	-0.484718	0.319823	0.101502	-0.00615679
B16S;90_0;96_1793;97_2129	0.121981	0.144237	-0.416085	0.35246	0.145169	0.0719491
B16S;90_0;96_1825;97_2173	0.0968811	0.0848925	-0.501839	0.404571	0.198553	0.0970536
B16S;90_0;96_1940;97_2314	0.124891	0.122437	-0.356362	0.509915	0.33998	0.0610938
B16S;90_0;96_1940;97_3139	0.136637	0.0986472	-0.376957	0.438403	0.26838	0.0180629
B16S;90_0;96_1940;97_3140	0.135195	0.0909168	-0.309583	0.35313	0.191974	-0.0296818
B16S;90_0;96_1940;97_3237	0.144833	0.101122	-0.189624	0.290083	0.159786	0.0772186
B16S;90_0;96_1940;97_5296	0.136971	0.10816	-0.305525	0.363463	0.21525	0.0341633
B16S;90_0;96_1951;97_2327	0.157146	0.219789	0.262029	0.0733695	0.195514	-0.0174266
B16S;90_0;96_2024;97_2415	0.158931	0.0852569	-0.742593	0.351044	0.199888	-0.0589095
B16S;90_0;96_219;97_238	0.106642	0.216259	-0.365809	0.380001	0.183781	0.0762471
B16S;90_0;96_2355;97_2820	0.107933	0.094234	-0.473936	0.398339	0.219496	0.0351899
B16S;90_0;96_2807;97_3393	0.126272	0.132276	-0.298859	0.363537	0.234992	-0.0448779
B16S;90_0;96_2818;97_3412	0.107018	0.16505	-0.335826	0.505379	0.280502	-0.0386864
B16S;90_0;96_2878;97_3484	0.113717	0.144968	-0.402104	0.46798	0.204547	-0.0197578
B16S;90_0;96_297;97_2572	0.124114	0.141866	-0.387401	0.44141	0.211079	-0.0473377
B16S;90_0;96_297;97_326	0.128722	0.139233	-0.428938	0.402223	0.189954	0.0262561
B16S;90_0;96_297;97_4166	0.136564	0.0798219	-0.551245	0.318755	0.0484266	0.00366665
B16S;90_0;96_297;97_984	0.151137	0.107157	-0.494156	0.506684	0.286948	-0.0418655
B16S;90_0;96_3045;97_3700	0.0938353	0.203886	-0.224065	0.438496	0.266009	0.0717642
B16S;90_0;96_3140;97_3824	0.148531	0.135417	0.0153806	0.297293	0.374906	0.0288826
B16S;90_0;96_3161;97_3850	0.17105	0.130878	-0.478805	0.31917	0.153136	0.0777251
B16S;90_0;96_3302;97_4022	0.154609	0.132275	-0.254948	0.425165	0.31946	-0.0295497
B16S;90_0;96_3413;97_4158	0.122199	0.166666	-0.333943	0.475834	0.255775	-0.0113523
B16S;90_0;96_342;97_1092	NA	NA	NA	NA	NA	NA
B16S;90_0;96_342;97_1125	0.13094	0.19731	-0.244769	0.394258	0.207164	0.000403812
B16S;90_0;96_342;97_377	0.151269	0.282362	-0.144894	0.365477	0.281227	-0.0357758
B16S;90_0;96_342;97_3821	0.177717	0.193003	0.105756	0.212116	0.271648	-0.0184384
B16S;90_0;96_355;97_2797	0.123391	0.0813312	-0.397237	0.320048	0.165412	-0.0265664
B16S;90_0;96_355;97_393	0.109179	0.0837992	-0.452844	0.420441	0.23573	0.0511689
B16S;90_0;96_3710;97_4500	0.118091	0.11994	-0.0922138	0.25245	0.219711	-0.0706447
B16S;90_0;96_4034;97_4903	0.150669	0.150042	-0.316006	0.0752883	-0.12104	-0.106077
B16S;90_0;96_4088;97_4963	0.149963	0.120249	-0.56888	0.368876	0.12828	-0.153252
B16S;90_0;96_4136;97_5028	0.133785	0.103314	-0.15925	0.239974	0.10616	0.0249882
B16S;90_0;96_4143;97_5037	0.113765	0.187922	-0.291525	0.443018	0.267781	0.0715522
B16S;90_0;96_4472;97_5462	0.191592	0.143303	0.0316852	0.29125	0.428309	-0.0150623
B16S;90_0;96_483;97_547	0.110171	0.251923	-0.254938	0.42852	0.260111	0.00335914
B16S;90_0;96_549;97_2789	0.150329	0.127471	-0.475267	0.458536	0.296314	-0.063383
B16S;90_0;96_549;97_621	0.146398	0.293022	-0.389353	0.436449	0.22006	0.0446343
B16S;90_0;96_549;97_987	0.0989709	0.143715	-0.298345	0.559106	0.418384	-0.0303519
B16S;90_0;96_7012;97_8400	0.0976861	0.13669	-0.255332	0.278546	0.161983	-0.0383007
B16S;90_0;96_780;97_905	0.130315	0.164645	-0.224004	0.342738	0.233321	0.00266361
B16S;90_0;96_908;97_1051	0.128751	0.124658	-0.340362	0.449475	0.29291	-0.00467596
B16S;90_0;96_908;97_2746	0.14854	0.234562	-0.159355	0.3786	0.298431	0.0255257
B16S;90_0;96_976;97_1136	0.134981	0.0870777	-0.512683	0.536702	0.351628	-0.0602305
B16S;90_0;96_976;97_1673	0.123635	0.151664	-0.204532	0.380416	0.296552	-0.029125
B16S;90_0;96_976;97_2953	0.132786	0.0834315	-0.498148	0.400237	0.188293	-0.0489447
B16S;90_0;96_976;97_4261	0.131849	0.0880531	-0.548901	0.48769	0.247648	-0.047625
B16S;90_0;96_991;97_1152	0.115595	0.186883	-0.28034	0.421616	0.260261	0.00904164
B16S;90_1;96_1;97_1	0.154838	0.429396	-0.208189	0.291488	0.218672	-0.0160436
B16S;90_1;96_1;97_2674	0.130999	0.385904	-0.179228	0.424473	0.356281	-0.151198
B16S;90_1;96_1275;97_1489	0.201485	0.404732	0.713025	0.484281	0.524986	-0.0443299
B16S;90_1;96_2117;97_2531	0.114606	0.142917	-0.654704	0.056712	0.0295572	-0.0760541
B16S;90_1;96_2681;97_3234	0.113703	0.188157	-0.393915	0.438152	0.338074	-0.0179762
B16S;90_1;96_379;97_420	0.135384	0.311373	-0.222985	0.244019	0.230125	-0.0590264
B16S;90_1;96_43330;97_54289	0.127611	0.123575	-0.570381	0.2535	0.247761	0.0562882
B16S;90_1;96_6435;97_7719	0.198146	0.154013	-0.420532	0.231725	0.2322	-0.0320764
B16S;90_1;96_68;97_71	0.130315	0.208254	-0.37394	0.259793	0.203226	-0.0724585
B16S;90_1;96_8329;97_9952	0.121503	0.189948	-0.2793	0.124724	0.0843187	-0.0853453
B16S;90_10;96_12;97_12	0.106476	0.167502	-0.30543	0.205718	0.142717	0.00814987
B16S;90_10;96_12;97_141	0.113842	0.122515	-0.464698	0.297506	0.213974	-0.11387
B16S;90_10;96_12;97_1651	0.116093	0.180119	-0.373824	0.173954	0.114496	0.0191349
B16S;90_10;96_12;97_42	0.112303	0.218521	-0.210786	0.278463	0.227612	-0.0199727
B16S;90_10;96_12;97_510	0.124472	0.226247	-0.35701	0.424814	0.273065	-0.0112012
B16S;90_10;96_1313;97_1534	0.0974777	0.0453559	-0.61508	0.330914	0.305245	-0.0921696
B16S;90_10;96_2737;97_3303	0.131574	0.0746038	-0.782157	0.280115	0.131955	0.0661257
B16S;90_10;96_603;97_689	0.113182	0.20607	-0.282294	0.36112	0.212186	0.10722
B16S;90_10;96_65;97_68	0.107157	0.112012	-0.607571	0.264171	0.153533	-0.0328705
B16S;90_10;96_673;97_782	0.135948	0.0759052	-0.781327	0.287749	0.147266	0.0143109
B16S;90_10;96_769;97_891	0.123018	0.0768996	-0.560814	0.385983	0.220467	-0.0396872
B16S;90_100;96_1559;97_1841	0.180227	0.150976	-0.565772	0.221003	0.204335	-0.0447114
B16S;90_100;96_176;97_189	0.173184	0.210773	-0.343175	0.378218	0.32392	-0.0298291
B16S;90_100;96_873;97_1011	0.25916	0.26002	-0.358022	0.412824	0.375271	-0.110581
B16S;90_1004;96_2836;97_3432	0.118254	0.121793	-0.170925	0.135927	0.0903785	0.0395418
B16S;90_101;96_1635;97_1938	0.129072	0.0779727	-0.538804	0.267657	0.134044	-0.116233
B16S;90_101;96_177;97_1875	0.0781817	0.0424205	-0.867362	0.158694	-0.0568127	-0.0914765
B16S;90_101;96_177;97_191	0.0990862	0.118994	-0.514477	0.168321	0.0808688	0.031341
B16S;90_101;96_177;97_3165	0.0960932	0.0518546	-0.703867	0.224584	-0.086084	0.218538
B16S;90_1014;96_2870;97_3474	0.105661	0.0839115	-0.544096	0.171614	0.119825	-0.050243
B16S;90_1017;96_2882;97_3488	NA	NA	NA	NA	NA	NA
B16S;90_1017;96_4001;97_4864	0.319195	0.229697	-0.0128412	0.398232	0.299342	0.218273
B16S;90_1018;96_2884;97_3490	0.096635	0.0831102	-0.181059	0.232659	0.14122	0.01648
B16S;90_1018;96_3944;97_4796	0.0523318	0.0171101	-1.16294	0.275855	-0.128797	-0.0507847
B16S;90_102;96_178;97_192	0.155825	0.188212	0.769382	-0.0283909	-0.0200065	-0.0976671
B16S;90_1022;96_2900;97_3511	0.0983687	0.146929	-0.227453	0.178575	0.0941681	-0.0926187
B16S;90_1022;96_3910;97_4751	0.210548	0.318202	-0.136316	0.494785	0.475406	-0.04703
B16S;90_1022;96_3910;97_4965	0.22144	0.21894	-0.230721	0.372052	0.335948	-0.11731
B16S;90_1028;96_2926;97_3544	0.131247	0.0961898	0.188475	-0.0195918	0.141328	0.034877
B16S;90_1028;96_2927;97_3545	0.0937899	0.0741843	0.157079	0.0996062	0.193925	0.0198672
B16S;90_1029;96_2930;97_3549	0.0923308	0.0620206	-0.440256	0.251827	0.122874	0.0268789
B16S;90_1034;96_2944;97_3567	0.113062	0.0777184	-0.712837	0.297678	-0.139344	-0.0328714
B16S;90_1034;96_3060;97_3721	NA	NA	NA	NA	NA	NA
B16S;90_1034;96_3249;97_3953	NA	NA	NA	NA	NA	NA
B16S;90_1034;96_3250;97_3954	0.105964	0.0750012	-0.310235	0.0441827	-0.0528924	0.135694
B16S;90_1034;96_4289;97_5219	0.173309	0.154548	-0.299689	0.0797956	-0.205351	-0.18356
B16S;90_1038;96_2948;97_3571	0.203666	0.059178	4.19503	-0.244544	0.0752071	-0.0286894
B16S;90_1038;96_4204;97_5111	0.122444	0.137115	-0.646133	0.293225	0.0863178	0.105279
B16S;90_1044;96_2973;97_3610	NA	NA	NA	NA	NA	NA
B16S;90_1044;96_3428;97_4179	NA	NA	NA	NA	NA	NA
B16S;90_1045;96_2974;97_3611	0.0984698	0.0856335	0.295951	0.262192	0.30631	0.0545267
B16S;90_1045;96_3925;97_4768	0.11115	0.0779816	0.159095	0.170287	0.282048	0.0707186
B16S;90_1048;96_2988;97_3626	0.188664	0.253927	1.08575	0.00880565	0.230793	-0.0267081
B16S;90_1048;96_3151;97_3838	0.178927	0.21081	1.04591	0.051986	0.293629	0.0830669
B16S;90_105;96_184;97_199	0.0411565	0.0201192	0.694391	-0.231191	-0.0617251	-0.0478152
B16S;90_1055;96_3019;97_3664	NA	NA	NA	NA	NA	NA
B16S;90_1059;96_3026;97_3673	0.18911	0.286321	-0.173373	0.333458	0.288605	0.0276899
B16S;90_1061;96_3033;97_3680	0.143714	0.146546	-0.235111	0.336682	0.349497	-0.0420485
B16S;90_1061;96_3657;97_4435	0.123447	0.129983	0.64004	0.313146	0.323994	0.0994833
B16S;90_1062;96_3035;97_3683	0.15315	0.0872688	-0.741842	0.350796	0.0652358	0.0398687
B16S;90_1062;96_3516;97_4276	0.136274	0.110472	-0.73723	0.327059	-0.115954	0.224787
B16S;90_1062;96_57016;97_72037	0.0852716	0.0328406	0.0879123	0.00101519	0.356498	0.123375
B16S;90_1068;96_3052;97_3709	0.152717	0.116461	-0.407664	0.19013	-0.0940407	-0.0136105
B16S;90_1068;96_3379;97_4116	0.133314	0.103871	-0.433046	0.437779	0.190139	0.0480266
B16S;90_1069;96_3055;97_3713	0.121556	0.118715	-0.607907	0.154473	0.0514669	-0.0641127
B16S;90_1069;96_3759;97_4566	0.121546	0.111453	-0.549105	0.283227	0.184868	0.0230139
B16S;90_1069;96_4016;97_4881	0.0995094	0.0588917	-0.170701	0.0878304	-0.0135484	-0.0631557
B16S;90_1069;96_4066;97_4939	0.113106	0.122676	0.00629279	0.049717	0.055148	-0.0263438
B16S;90_1069;96_4360;97_5315	0.108456	0.0851137	-0.286446	0.133065	0.0927226	0.00767307
B16S;90_107;96_13418;97_16146	0.108951	0.0604767	-0.696727	0.274271	0.160562	0.0859816
B16S;90_107;96_1534;97_1809	0.133267	0.130742	-0.258194	0.289314	0.22018	0.11353
B16S;90_107;96_187;97_202	NA	NA	NA	NA	NA	NA
B16S;90_107;96_24630;97_30321	0.160376	0.13934	-0.314883	0.25278	0.212057	0.0420523
B16S;90_107;96_28687;97_35557	0.124536	0.0846145	-0.622987	0.278465	0.222509	-0.0333767
B16S;90_107;96_3214;97_3914	0.076275	0.0461974	-0.452646	0.208603	0.148952	-0.0540281
B16S;90_107;96_4358;97_5313	0.150161	0.231027	-0.298664	0.325747	0.224462	-0.105237
B16S;90_107;96_6639;97_16038	0.151948	0.158984	-0.431192	0.204421	0.126884	-0.0559263
B16S;90_107;96_6639;97_7957	0.127483	0.266557	-0.241342	0.171752	0.11903	0.0916276
B16S;90_1071;96_3063;97_3724	0.17606	0.173879	-0.366547	0.352518	0.182414	0.0943553
B16S;90_1073;96_3070;97_3732	0.145006	0.156448	-0.0137844	0.278078	0.280694	0.128672
B16S;90_1074;96_3073;97_3736	0.285496	0.220953	-0.0986228	0.387495	0.328165	0.065926
B16S;90_1078;96_3081;97_3748	0.127152	0.153097	-0.149577	0.238403	0.185077	0.0574395
B16S;90_1079;96_3087;97_3754	0.114478	0.131835	-0.0676056	-0.00882029	-0.0291686	0.0368143
B16S;90_1080;96_3088;97_3758	0.205997	0.0968052	-0.347721	0.359913	0.0558525	-0.0252615
B16S;90_1083;96_3102;97_3775	NA	NA	NA	NA	NA	NA
B16S;90_1087;96_3113;97_3790	0.221023	0.200121	-0.50474	0.511558	0.434603	-0.0815783
B16S;90_1087;96_3937;97_4786	0.207233	0.296491	-0.457465	0.628888	0.362164	-0.0538856
B16S;90_1092;96_3134;97_3816	0.119334	0.233739	1.04132	-0.499147	0.0844199	-0.0459696
B16S;90_1092;96_31556;97_39176	0.091223	0.113596	1.50513	-0.250173	0.14854	-0.0588253
B16S;90_1096;96_3156;97_3844	0.181143	0.227626	-0.296687	0.368781	0.265054	0.0173442
B16S;90_1096;96_3612;97_4387	0.165893	0.283912	1.57207	-0.0784527	0.377955	0.11173
B16S;90_11;96_1005;97_1167	0.154138	0.21411	-0.307051	0.348873	0.177175	-0.00562774
B16S;90_11;96_1005;97_2163	0.140416	0.172067	-0.316152	0.36427	0.173346	-0.0265176
B16S;90_11;96_1005;97_3868	0.180065	0.0509449	-0.751105	0.198809	-0.130497	-0.0947788
B16S;90_11;96_1037;97_1202	0.102546	0.197759	-0.299004	0.346612	0.134921	0.0235433
B16S;90_11;96_107;97_1115	0.166365	0.14271	0.0115825	0.237518	0.331635	-0.044135
B16S;90_11;96_107;97_114	0.164408	0.175351	-0.351663	0.301469	0.196371	-0.0408605
B16S;90_11;96_107;97_148	0.140198	0.200111	-0.144214	0.313892	0.227285	-0.0324016
B16S;90_11;96_1145;97_1331	0.147973	0.0900602	-0.526528	0.265593	0.0612607	0.0417021
B16S;90_11;96_1145;97_54409	0.148417	0.106274	-0.411499	0.306647	0.148781	-0.0201414
B16S;90_11;96_12387;97_14866	0.129457	0.124958	-0.4929	0.327818	0.256	0.0868615
B16S;90_11;96_1305;97_1523	0.137419	0.0716411	-0.516442	0.0546131	-0.0311038	0.0100774
B16S;90_11;96_1366;97_1602	0.125885	0.142997	-0.355466	0.290223	0.192133	-0.015052
B16S;90_11;96_1366;97_3559	0.149098	0.141409	-0.217839	0.183926	0.0890144	0.0979042
B16S;90_11;96_1366;97_4490	0.158923	0.131494	-0.157181	0.150506	0.0974017	-0.00607573
B16S;90_11;96_1366;97_4598	0.143407	0.142453	-0.220876	0.207144	0.12355	-0.0929737
B16S;90_11;96_137;97_146	0.13402	0.0476953	-0.834553	0.228089	0.066074	0.0598103
B16S;90_11;96_1381;97_1627	0.150892	0.23463	-0.399677	0.427746	0.217167	0.0783955
B16S;90_11;96_1381;97_2460	0.151102	0.194114	-0.394271	0.0801985	-0.0163197	-0.1146
B16S;90_11;96_1381;97_3529	0.166837	0.0490836	-0.898055	0.121564	0.0328548	0.0741682
B16S;90_11;96_1381;97_4172	0.140083	0.0484094	-0.932147	0.142293	0.0307588	0.008314
B16S;90_11;96_14;97_14	0.208655	0.508707	0.129339	0.207281	0.258435	0.0338661
B16S;90_11;96_14;97_384	0.146989	0.292335	-0.131052	0.216926	0.123495	-0.0478101
B16S;90_11;96_144;97_156	0.141615	0.13174	-0.441463	0.431214	0.209556	0.165709
B16S;90_11;96_144;97_2959	0.180919	0.194702	-0.166384	0.225452	0.146598	-0.0237688
B16S;90_11;96_1471;97_1736	0.118102	0.104293	-0.389281	0.206605	0.12001	-0.0552149
B16S;90_11;96_148;97_1228	0.171122	0.0640183	-0.597405	0.248369	0.00280395	-0.0048209
B16S;90_11;96_148;97_160	0.152691	0.294929	-0.310203	0.207927	0.00287089	0.0690126
B16S;90_11;96_148;97_268	0.156706	0.111945	-0.373262	0.346888	0.219832	0.0218013
B16S;90_11;96_1517;97_1788	0.117991	0.202932	-0.0961219	0.0522068	-0.00669131	0.0260283
B16S;90_11;96_1528;97_1802	0.112343	0.100141	-0.284533	0.297923	0.162623	-0.0739773
B16S;90_11;96_1542;97_1819	0.145288	0.120514	-0.533973	0.221961	0.0888045	-0.0263985
B16S;90_11;96_1574;97_1863	0.146588	0.171525	-0.383627	0.333008	0.166819	0.0613309
B16S;90_11;96_1574;97_3193	0.118749	0.03821	-0.710164	0.218048	-0.00365262	-0.0436392
B16S;90_11;96_1574;97_3993	0.139386	0.138937	-0.479317	0.393392	0.226191	9.59173e-05
B16S;90_11;96_1641;97_1946	0.116179	0.271429	-0.181311	0.290401	0.137959	0.0245788
B16S;90_11;96_1672;97_1982	0.100736	0.0371832	-0.901566	0.322924	-0.0583947	-0.0780754
B16S;90_11;96_170;97_182	0.101631	0.163492	-0.32675	0.410037	0.212332	-0.0923712
B16S;90_11;96_1722;97_2044	0.141062	0.16077	-0.323863	0.432648	0.392913	-0.0191648
B16S;90_11;96_1733;97_2057	0.134841	0.10051	-0.528184	0.376112	0.153401	-0.0391838
B16S;90_11;96_1733;97_2198	0.18124	0.115555	-0.430821	0.202891	0.0804242	0.115062
B16S;90_11;96_1926;97_2297	0.110041	0.0821803	-0.458941	0.275524	0.0227357	0.0771563
B16S;90_11;96_193;97_210	0.13382	0.134801	-0.422839	0.289102	0.179413	-0.0229804
B16S;90_11;96_193;97_4986	0.155987	0.0785525	-0.613338	0.393138	0.250981	-0.0128945
B16S;90_11;96_2003;97_2389	0.131846	0.121954	-0.433535	0.318117	0.173801	-0.0127662
B16S;90_11;96_2085;97_2492	0.117134	0.0732307	-0.404916	0.262898	0.114211	-0.165688
B16S;90_11;96_2198;97_2629	0.170483	0.208337	-0.312648	0.339632	0.224563	0.0366282
B16S;90_11;96_2284;97_2735	0.161943	0.229262	-0.0176863	0.218221	0.211186	0.110505
B16S;90_11;96_2334;97_2799	0.155918	0.217164	-0.135218	0.376429	0.296378	0.067417
B16S;90_11;96_2347;97_2812	0.139059	0.0886364	-0.352086	0.129737	-0.0122621	0.0450595
B16S;90_11;96_2347;97_3245	0.14709	0.0807477	-0.321464	0.0191807	-0.156842	-0.0679893
B16S;90_11;96_235;97_255	0.143241	0.136881	-0.313286	0.235797	0.108854	-0.00960284
B16S;90_11;96_2498;97_2999	0.143963	0.151878	-0.12074	0.149735	0.126153	-0.00485136
B16S;90_11;96_2503;97_3007	0.174547	0.0678002	-0.601953	0.24169	-0.000720196	0.0305789
B16S;90_11;96_2634;97_3403	0.13021	0.166422	-0.335133	0.267144	0.153742	-0.0377578
B16S;90_11;96_2650;97_3192	0.183643	0.078028	-0.517783	0.183859	-0.0400562	-0.112092
B16S;90_11;96_2687;97_3244	0.133957	0.122621	-0.452697	0.180049	0.110849	-0.084091
B16S;90_11;96_2766;97_3340	NA	NA	NA	NA	NA	NA
B16S;90_11;96_2777;97_3354	0.152743	0.0842087	-0.565872	0.247934	0.120819	0.0146541
B16S;90_11;96_2791;97_3373	0.162626	0.068797	-0.574756	0.357127	0.218859	-0.0573019
B16S;90_11;96_2791;97_3396	0.140409	0.165908	-0.313196	0.420982	0.314677	-0.00360645
B16S;90_11;96_280;97_304	0.12245	0.294065	-0.179263	0.179558	0.125945	-0.0172095
B16S;90_11;96_28232;97_34973	0.166439	0.166009	-0.335974	0.206848	0.0509741	-0.0490261
B16S;90_11;96_28378;97_35162	0.156264	0.0317044	-1.08845	0.192003	0.0668694	0.0831122
B16S;90_11;96_2986;97_3624	0.16139	0.163556	-0.289427	0.235716	0.117081	0.024856
B16S;90_11;96_3093;97_3765	NA	NA	NA	NA	NA	NA
B16S;90_11;96_3184;97_3882	0.0920565	0.107586	-0.0383978	0.134888	0.0830917	0.0122522
B16S;90_11;96_3257;97_3962	0.17543	0.103774	-0.453283	0.179166	0.0661062	-0.00294562
B16S;90_11;96_3257;97_5409	0.143516	0.0363776	-0.849747	0.29096	0.152613	-0.0415967
B16S;90_11;96_333;97_366	0.125464	0.194242	-0.29714	0.295014	0.124933	-0.0240279
B16S;90_11;96_333;97_4419	0.147041	0.18808	-0.167266	0.289204	0.188722	-0.0617171
B16S;90_11;96_3613;97_4388	0.126708	0.133394	-0.547023	0.246437	0.110833	0.0311078
B16S;90_11;96_36149;97_59849	0.172265	0.0686927	-0.625693	0.290338	0.0416867	-0.0190457
B16S;90_11;96_3660;97_4438	0.121949	0.202796	-0.360562	0.312144	0.142959	-0.00125222
B16S;90_11;96_3797;97_4615	NA	NA	NA	NA	NA	NA
B16S;90_11;96_3856;97_4684	0.103635	0.135438	-0.0946569	0.11982	0.0718835	0.0101221
B16S;90_11;96_3881;97_4714	0.121264	0.0819372	-0.484169	0.244227	0.0541307	0.103035
B16S;90_11;96_4026;97_4895	0.146549	0.0487655	-0.662453	0.0780893	-0.125852	-0.0315876
B16S;90_11;96_4072;97_4947	0.122818	0.151148	-0.203947	0.2359	0.125357	-0.0681592
B16S;90_11;96_4231;97_5147	0.124976	0.0532986	-0.698126	0.101986	-0.0260183	0.00538906
B16S;90_11;96_434;97_486	0.12472	0.254914	-0.27855	0.38708	0.178476	0.0551423
B16S;90_11;96_451;97_506	0.140016	0.165783	-0.383863	0.140913	-0.00415378	-0.0504281
B16S;90_11;96_467;97_2167	0.129746	0.0680957	-0.614069	0.256578	0.0787376	0.0937439
B16S;90_11;96_467;97_4551	0.187712	0.17674	-0.0362442	0.173884	0.085446	-0.0199209
B16S;90_11;96_467;97_525	0.176806	0.18145	-0.154689	0.137724	0.0616397	-0.170721
B16S;90_11;96_474;97_1291	0.171474	0.285927	-0.247956	0.326082	0.16765	0.0488691
B16S;90_11;96_474;97_1972	0.129449	0.185646	-0.240499	0.32744	0.151222	0.0684569
B16S;90_11;96_474;97_534	0.159517	0.280803	-0.210798	0.265531	0.108193	-0.0536891
B16S;90_11;96_484;97_1896	0.132545	0.175135	-0.33717	0.395637	0.267849	-0.0218678
B16S;90_11;96_484;97_28086	0.181401	0.103946	-0.523564	0.290297	0.167557	-0.0461568
B16S;90_11;96_484;97_4815	0.132752	0.0702112	-0.643462	0.2532	0.128388	0.0371652
B16S;90_11;96_484;97_548	0.131361	0.127961	-0.531647	0.375468	0.210588	0.0593586
B16S;90_11;96_500;97_567	0.12312	0.206802	-0.349618	0.379673	0.1434	0.095968
B16S;90_11;96_507;97_3461	0.1155	0.165862	-0.408728	0.423607	0.124985	0.00528693
B16S;90_11;96_507;97_576	0.141412	0.267679	-0.299184	0.310608	0.148259	-0.0508796
B16S;90_11;96_513;97_583	0.137927	0.104142	-0.341494	0.260029	0.114831	0.00415388
B16S;90_11;96_513;97_979	0.142416	0.117942	-0.377072	0.314243	0.123486	-0.0146882
B16S;90_11;96_514;97_584	0.140542	0.179974	-0.162404	0.0667847	-0.0113039	0.0518303
B16S;90_11;96_517;97_587	0.155707	0.0578225	-0.623157	0.283917	0.0565166	0.0211819
B16S;90_11;96_517;97_876	0.134723	0.122516	-0.493789	0.486185	0.188096	-0.0326981
B16S;90_11;96_58244;97_73609	0.155715	0.0497562	-0.733038	0.171568	0.0487795	0.0319872
B16S;90_11;96_729;97_3390	0.133736	0.195384	-0.0962986	0.0444691	0.0155332	-0.0332797
B16S;90_11;96_729;97_839	0.0826902	0.0856041	-0.528231	0.304543	0.156622	-0.115155
B16S;90_11;96_742;97_855	0.150008	0.161378	-0.453679	0.439445	0.313793	-0.0865905
B16S;90_11;96_743;97_856	0.143933	0.256159	-0.104269	0.204191	0.133001	-0.0391727
B16S;90_11;96_818;97_948	0.168804	0.245359	-0.159787	0.413854	0.377311	0.031253
B16S;90_11;96_861;97_998	0.115017	0.203712	-0.206682	0.32005	0.201872	-0.0248538
B16S;90_11;96_893;97_1036	0.116244	0.181057	-0.343862	0.379119	0.183592	0.0361387
B16S;90_11;96_893;97_2293	0.141761	0.171323	-0.369711	0.351152	0.177458	0.0492012
B16S;90_11;96_938;97_1089	0.157023	0.0652346	-0.733948	0.318981	0.172824	-0.06769
B16S;90_11;96_948;97_1101	0.162355	0.100424	-0.449431	0.39526	0.22407	-0.157605
B16S;90_11;96_948;97_1529	0.15633	0.117617	-0.379628	0.316987	0.173313	-0.0256349
B16S;90_11;96_948;97_4281	0.158895	0.128449	-0.328474	0.341966	0.217428	0.0988756
B16S;90_11;96_981;97_1142	0.117206	0.163082	-0.339985	0.226407	0.0527616	-0.00143535
B16S;90_11;96_981;97_2923	0.138467	0.135383	-0.339854	0.257037	0.122209	0.00815939
B16S;90_11;96_9960;97_11932	0.154171	0.0390019	-0.736736	0.271462	-0.0353774	0.00641708
B16S;90_110;96_1041;97_1206	0.188388	0.374484	-0.196018	0.109697	0.0390571	-0.186515
B16S;90_110;96_1041;97_3505	0.165102	0.346368	-0.209722	0.184727	0.0688549	0.0449887
B16S;90_110;96_194;97_211	0.145959	0.384427	-0.132492	0.334783	0.261114	-0.00142761
B16S;90_110;96_194;97_3657	0.149651	0.166445	-0.313103	0.376519	0.344215	0.0110541
B16S;90_110;96_1960;97_2336	0.167773	0.286494	-0.254807	0.31001	0.243528	0.0329324
B16S;90_110;96_2595;97_3121	0.148375	0.102725	-0.568389	0.146807	0.0708748	-0.14998
B16S;90_110;96_3278;97_3990	0.131979	0.188908	-0.212156	0.121197	0.0634012	-0.028853
B16S;90_110;96_3519;97_4280	0.12455	0.127773	-0.428648	0.147299	0.0344248	0.0386326
B16S;90_110;96_812;97_942	0.170595	0.374853	-0.0782433	0.339739	0.306436	-0.00362679
B16S;90_1102;96_20571;97_25109	0.0847457	0.0874818	-0.532858	-0.274347	-0.215625	0.104828
B16S;90_1102;96_3190;97_3888	0.083126	0.115498	0.362714	-0.064307	-0.046436	0.025004
B16S;90_1104;96_3201;97_3900	0.115541	0.113465	-0.0980202	0.339537	0.316838	-0.0263876
B16S;90_1107;96_3207;97_3907	0.104937	0.110104	-0.412451	0.0982732	0.0392408	0.0109645
B16S;90_1108;96_3210;97_3910	0.0826954	0.0144158	-3.23156	-0.115221	-0.232374	-0.00749595
B16S;90_1108;96_3651;97_4429	0.0906761	0.101323	-0.455736	0.139346	0.176614	-0.208369
B16S;90_1108;96_3651;97_4774	0.0757764	0.0512754	-0.0447389	-0.0616451	-0.0254705	0.00740421
B16S;90_111;96_196;97_11790	0.11157	0.0605777	-0.479791	0.140665	-0.0765749	-0.0307141
B16S;90_111;96_196;97_1665	0.127192	0.0494719	-0.666352	0.0630733	-0.204744	0.0628438
B16S;90_111;96_196;97_213	0.12525	0.048691	-0.626703	0.135341	-0.0516492	-0.16625
B16S;90_111;96_3174;97_3869	0.105012	0.0595645	-0.443899	0.17572	-0.011608	0.013658
B16S;90_111;96_600;97_3005	0.0955257	0.104604	-0.390022	0.450557	0.310793	0.067589
B16S;90_111;96_600;97_685	0.0960653	0.0598654	-0.327933	0.141031	-0.0803908	-0.0480594
B16S;90_111;96_792;97_3129	0.115719	0.0654418	-0.588622	0.49648	0.242374	-0.0661916
B16S;90_111;96_792;97_919	0.108327	0.0577511	-0.587426	0.479356	0.211489	-0.0556032
B16S;90_1114;96_3225;97_3927	0.292228	0.247225	1.60112	0.260653	0.335407	0.0659161
B16S;90_1115;96_3227;97_3929	0.22891	0.51121	0.00352786	0.331103	0.332051	-0.0956709
B16S;90_1116;96_3229;97_3931	0.222978	0.132417	-0.75786	0.483234	0.440731	0.0134457
B16S;90_11162;96_89895;97_114946	NA	NA	NA	NA	NA	NA
B16S;90_1117;96_3700;97_4484	0.13385	0.09918	-0.0103293	0.217474	0.180935	0.000869256
B16S;90_1118;96_3238;97_3941	0.22093	0.175209	-0.294248	0.365276	0.243753	-0.0413944
B16S;90_112;96_197;97_214	0.0974343	0.11765	-0.541051	0.498167	0.195235	0.0197787
B16S;90_112;96_267;97_290	NA	NA	NA	NA	NA	NA
B16S;90_112;96_267;97_4072	NA	NA	NA	NA	NA	NA
B16S;90_1121;96_3247;97_3951	0.155122	0.171744	-0.354702	0.306898	0.221585	-0.00617867
B16S;90_1122;96_3260;97_3968	NA	NA	NA	NA	NA	NA
B16S;90_1123;96_3266;97_3976	0.122731	0.16894	-0.701056	0.189466	0.0658804	-0.0274768
B16S;90_1125;96_3274;97_3984	NA	NA	NA	NA	NA	NA
B16S;90_1127;96_3284;97_4000	0.130158	0.0255658	-1.48083	0.152369	-0.289558	-0.042179
B16S;90_113;96_1281;97_1495	0.132371	0.122154	-0.442635	0.423537	0.21519	-0.00467548
B16S;90_113;96_1526;97_1800	0.115258	0.0657996	-0.64975	0.291067	0.101551	0.106007
B16S;90_113;96_1526;97_2017	0.111203	0.0584839	-0.670717	0.421812	0.308039	-0.0636837
B16S;90_113;96_200;97_217	0.120963	0.185491	-0.197617	0.324412	0.227655	-0.0143464
B16S;90_113;96_223;97_1286	0.143188	0.138579	-0.32108	0.47172	0.304489	-0.00149246
B16S;90_113;96_223;97_243	0.157719	0.191103	-0.334905	0.463051	0.302813	0.00388257
B16S;90_113;96_223;97_2490	0.141698	0.116509	-0.357269	0.560484	0.355915	-0.150743
B16S;90_113;96_223;97_370	NA	NA	NA	NA	NA	NA
B16S;90_113;96_223;97_4025	0.135956	0.0955002	-0.395519	0.572542	0.280541	0.029602
B16S;90_113;96_2290;97_2743	0.1236	0.0834382	-0.511939	0.338526	0.134934	-0.128834
B16S;90_113;96_339;97_374	0.11981	0.187939	-0.277958	0.346576	0.171442	-0.0374428
B16S;90_113;96_3534;97_4300	0.15617	0.16448	-0.43685	0.457014	0.277399	0.0348286
B16S;90_113;96_3534;97_5202	0.178155	0.0573519	-0.38145	0.320761	0.0609273	-0.130585
B16S;90_113;96_3611;97_4386	0.0970381	0.0518818	-0.734273	0.57677	0.263721	-0.153406
B16S;90_113;96_48878;97_61390	0.110608	0.0731745	-0.606426	0.470983	0.221099	0.0725396
B16S;90_113;96_558;97_2444	0.0946192	0.107442	-0.345455	0.430273	0.201976	0.00325516
B16S;90_113;96_558;97_634	0.101387	0.110585	-0.416117	0.414106	0.156712	0.00176355
B16S;90_113;96_838;97_1643	0.134983	0.140372	-0.156004	0.340832	0.210776	0.0720489
B16S;90_113;96_838;97_1961	0.141683	0.074729	-0.432073	0.416059	0.225502	0.0403101
B16S;90_113;96_838;97_2131	0.121764	0.0860164	-0.437437	0.48419	0.156477	0.0766489
B16S;90_113;96_838;97_970	0.110574	0.10075	-0.367773	0.439759	0.268362	0.0367413
B16S;90_113;96_971;97_1131	0.0980488	0.0859441	-0.339453	0.561991	0.328026	0.0277285
B16S;90_113;96_971;97_2162	0.116895	0.0450317	-0.615487	0.561271	0.249194	0.139335
B16S;90_113;96_971;97_3735	0.104554	0.0525555	-0.540448	0.413973	0.178546	0.00237487
B16S;90_113;96_971;97_5194	0.111954	0.0569139	-0.402233	0.467314	0.0669708	0.146294
B16S;90_1148;96_3356;97_4085	NA	NA	NA	NA	NA	NA
B16S;90_115;96_1988;97_2372	0.122273	0.120982	-0.589763	0.366642	0.0421862	0.0805427
B16S;90_115;96_2012;97_2399	0.204664	0.170532	-0.467851	0.438869	0.178006	-0.0794496
B16S;90_115;96_203;97_220	0.193348	0.155276	-0.421064	0.0786007	-0.0884836	0.0416082
B16S;90_115;96_22857;97_28041	0.0899564	0.00642818	-1.92146	0.178722	-0.391524	-0.0335241
B16S;90_115;96_2815;97_3408	0.120517	0.142012	-0.291606	0.202273	0.0909172	0.152525
B16S;90_115;96_4110;97_4991	0.115725	0.0668715	-0.916512	0.347283	-0.0997446	0.0954072
B16S;90_115;96_4356;97_5310	0.143356	0.145769	-0.416424	0.332611	0.141503	-0.103679
B16S;90_115;96_4391;97_5351	0.120937	0.114256	-0.425935	0.299602	0.0282866	-0.0253946
B16S;90_1153;96_3381;97_4120	0.162283	0.171832	-0.368685	0.335935	0.110717	0.041382
B16S;90_1156;96_27563;97_34105	NA	NA	NA	NA	NA	NA
B16S;90_1156;96_4452;97_5437	NA	NA	NA	NA	NA	NA
B16S;90_1159;96_3398;97_4142	NA	NA	NA	NA	NA	NA
B16S;90_116;96_1188;97_1382	0.154502	0.184558	-0.321987	0.269211	0.113742	0.000129991
B16S;90_116;96_204;97_221	0.104449	0.0475399	-0.63831	0.13428	-0.0352681	-0.1189
B16S;90_116;96_2718;97_3280	0.111937	0.0656502	-0.506035	0.0454036	-0.157447	0.0289793
B16S;90_116;96_2727;97_3291	0.14665	0.0945722	-0.441421	0.200305	0.0761313	0.0667499
B16S;90_116;96_4484;97_5478	0.150397	0.102415	0.0116078	-0.0380141	0.0938698	-0.0395041
B16S;90_116;96_586;97_2878	0.138231	0.14935	-0.577976	0.469531	0.130785	-0.0522404
B16S;90_116;96_586;97_669	NA	NA	NA	NA	NA	NA
B16S;90_116;96_702;97_811	0.124249	0.0741081	-0.310052	-0.0712335	-0.167986	0.00938805
B16S;90_1173;96_3438;97_4189	0.249183	0.434175	0.361754	0.416488	0.410545	0.151702
B16S;90_1173;96_3641;97_4416	0.262438	0.321715	0.121591	0.289567	0.291321	-0.225748
B16S;90_1173;96_4252;97_5175	0.157016	0.229254	0.385651	0.242625	0.277533	0.0349541
B16S;90_1176;96_3445;97_4196	0.110536	0.128086	-0.491607	0.134712	0.116793	0.0390827
B16S;90_1176;96_4417;97_5383	0.116427	0.11828	-0.587653	0.271725	0.259637	0.0540803
B16S;90_1177;96_3447;97_4198	0.212621	0.159061	2.40319	0.245794	0.245034	-0.11531
B16S;90_118;96_1169;97_1360	0.132397	0.168686	-0.388859	0.16111	0.0137217	-0.0452265
B16S;90_118;96_207;97_224	0.104833	0.169204	-0.405204	0.175896	0.0318991	0.0622145
B16S;90_118;96_3520;97_4282	0.104395	0.0752983	-0.789342	0.251797	0.03866	-0.0629267
B16S;90_118;96_3559;97_4329	0.0990647	0.144127	-0.386323	0.339292	0.147225	-0.0344889
B16S;90_118;96_510;97_579	0.119296	0.17322	-0.365687	0.386164	0.16904	0.0129354
B16S;90_118;96_521;97_2228	0.106297	0.141668	-0.436227	0.153437	0.0232079	0.104622
B16S;90_118;96_521;97_591	0.103629	0.0524896	-0.751988	0.261888	0.137245	-0.0309895
B16S;90_1184;96_3485;97_4243	0.104324	0.0114983	-2.27521	0.0487622	-0.0527169	-0.0986575
B16S;90_1188;96_3500;97_4258	0.115158	0.100558	-0.465466	0.26274	0.249942	-0.063769
B16S;90_119;96_1840;97_2193	0.118497	0.0501569	-0.938476	0.458388	0.276336	-0.0235766
B16S;90_119;96_2069;97_2475	0.146375	0.321671	-0.303008	0.341334	0.230712	0.0390586
B16S;90_119;96_209;97_1470	0.135717	0.158286	-0.469246	0.316932	0.15529	0.120094
B16S;90_119;96_209;97_226	0.134449	0.291959	-0.113479	0.271404	0.214647	0.0607609
B16S;90_119;96_209;97_3124	0.106195	0.0880436	-0.660264	0.42193	-0.030232	-0.0147217
B16S;90_119;96_269;97_1858	0.16349	0.122808	-0.58	0.598989	0.400771	-0.102771
B16S;90_119;96_269;97_2137	0.138574	0.0849571	-0.648847	0.375809	0.275561	0.0297494
B16S;90_119;96_269;97_292	0.136374	0.13591	-0.546913	0.553241	0.409514	0.0226456
B16S;90_119;96_269;97_746	0.140057	0.0701189	-0.708681	0.442582	0.316902	0.0451193
B16S;90_119;96_2858;97_3460	0.107652	0.0877289	-0.743947	0.408493	0.212415	0.105843
B16S;90_119;96_2949;97_3573	0.156269	0.0521458	-0.996318	0.427741	0.212488	-0.038375
B16S;90_1191;96_3512;97_4272	NA	NA	NA	NA	NA	NA
B16S;90_1194;96_3787;97_4602	0.110737	0.0501182	-0.893203	0.00928448	0.122032	0.163632
B16S;90_1194;96_3820;97_4639	0.0896507	0.170622	1.52447	0.0853954	0.0924781	-0.0983497
B16S;90_1194;96_4238;97_5156	NA	NA	NA	NA	NA	NA
B16S;90_1197;96_3529;97_4295	0.12106	0.159229	0.140783	0.0718817	0.0642723	0.0378073
B16S;90_120;96_1029;97_1194	0.134102	0.114158	-0.280256	0.248051	0.118651	0.241301
B16S;90_120;96_1304;97_1522	0.145804	0.105117	-0.450756	0.318751	0.151495	0.0255839
B16S;90_120;96_1304;97_4023	0.129091	0.0565162	-0.366013	0.151864	-0.147773	0.117487
B16S;90_120;96_1335;97_1558	0.149061	0.0568664	-0.671588	0.338632	0.0824368	-0.106604
B16S;90_120;96_1335;97_1848	NA	NA	NA	NA	NA	NA
B16S;90_120;96_1383;97_1629	0.192666	0.160795	-0.43503	0.13342	-0.0325884	-0.0429433
B16S;90_120;96_1400;97_1649	0.105938	0.0945719	-0.347594	0.185961	0.0310915	0.0759817
B16S;90_120;96_1480;97_1747	0.158964	0.107611	-0.786492	0.616449	0.220144	-0.00961269
B16S;90_120;96_1511;97_1781	0.0993296	0.0947536	-0.560638	0.445337	0.176622	0.161541
B16S;90_120;96_1709;97_2028	0.121615	0.0792766	-0.540907	0.380935	0.186614	0.0980177
B16S;90_120;96_17195;97_20862	0.167782	0.110091	-0.533357	0.444041	0.236725	0.0533609
B16S;90_120;96_1736;97_2061	0.144871	0.0959585	-0.476475	0.27931	0.13096	-0.0125904
B16S;90_120;96_2001;97_2387	0.113756	0.13501	0.0324234	0.169154	0.235347	-0.194508
B16S;90_120;96_210;97_227	NA	NA	NA	NA	NA	NA
B16S;90_120;96_210;97_3231	0.149703	0.0443535	-0.661137	0.579761	0.253648	-0.0724388
B16S;90_120;96_2221;97_2657	NA	NA	NA	NA	NA	NA
B16S;90_120;96_2348;97_2813	0.0685778	0.0411926	0.242678	-0.0787632	0.423684	0.166555
B16S;90_120;96_2440;97_2920	NA	NA	NA	NA	NA	NA
B16S;90_120;96_2680;97_3233	0.0927903	0.039405	-0.614239	0.283689	0.0436305	0.0518979
B16S;90_120;96_2774;97_3350	0.13054	0.0580714	-0.659482	0.473002	0.31029	0.0907592
B16S;90_120;96_2774;97_4571	0.144549	0.116386	-0.486331	0.466274	0.37681	0.179479
B16S;90_120;96_2935;97_3555	0.173871	0.184767	0.553656	-0.339268	-0.152136	0.266938
B16S;90_120;96_3016;97_3661	0.114162	0.0453395	-0.590045	0.413156	0.160184	0.0467158
B16S;90_120;96_3226;97_3928	0.146681	0.125557	-0.335136	0.431343	0.312253	-0.0923608
B16S;90_120;96_3636;97_4411	0.125624	0.318866	0.226672	-0.333147	-0.243006	-0.0386546
B16S;90_120;96_3675;97_4457	0.0995183	0.0653765	-0.531808	0.365075	0.140509	0.0484409
B16S;90_120;96_4074;97_4949	0.13278	0.249186	0.746528	0.23485	0.442498	-0.10325
B16S;90_120;96_408;97_455	0.114614	0.09015	-0.456756	0.246895	0.1025	-0.00620834
B16S;90_120;96_450;97_505	0.158974	0.092406	-0.485875	0.278169	0.0272189	0.0646631
B16S;90_120;96_640;97_738	0.105583	0.175678	0.0093569	-0.0238071	-0.0120409	-0.265345
B16S;90_120;96_785;97_910	0.145826	0.163612	-0.179831	0.158797	0.0210196	0.0671823
B16S;90_120;96_840;97_973	0.129183	0.111645	-0.234776	0.390978	0.310276	-0.000297237
B16S;90_1200;96_3538;97_4304	0.102854	0.0642024	0.336882	0.260912	0.286638	-0.060143
B16S;90_1201;96_3539;97_4305	0.148582	0.181289	-0.39218	0.434193	0.223272	-0.0739506
B16S;90_121;96_17007;97_20625	0.14796	0.0780993	-0.288081	0.319784	0.0523855	0.162258
B16S;90_121;96_211;97_229	0.167946	0.151074	-0.4694	0.389027	0.19946	-0.103099
B16S;90_121;96_211;97_3313	0.161795	0.0943638	-0.643169	0.427463	0.179708	0.127865
B16S;90_121;96_2479;97_2978	0.171847	0.10365	-0.657325	0.315684	0.127754	0.0577927
B16S;90_121;96_3047;97_3703	0.137795	0.1211	-0.472874	0.438984	0.264345	-0.0386097
B16S;90_121;96_3065;97_3726	0.146408	0.05174	-0.863648	0.368293	0.0491598	-0.0578305
B16S;90_121;96_371;97_411	0.190745	0.0925753	-0.756453	0.371312	0.127872	-0.125708
B16S;90_121;96_490;97_1339	0.144325	0.103889	-0.647536	0.482854	0.243013	0.00411443
B16S;90_121;96_490;97_555	0.205429	0.0733777	-0.755716	0.343963	0.096879	0.0376866
B16S;90_1212;96_3586;97_4359	0.127352	0.0886064	-0.905201	0.212408	0.17399	-0.156618
B16S;90_1218;96_3608;97_4383	0.106015	0.124912	0.289651	0.141035	0.155719	-0.0987818
B16S;90_1219;96_3616;97_4391	0.20124	0.0872652	-0.698893	0.395245	0.0175034	-0.117277
B16S;90_12196;96_39608;97_49553	0.148193	0.0699388	-0.630158	0.251472	0.0814197	0.0386668
B16S;90_1221;96_3619;97_4394	0.138728	0.204504	-0.148241	0.25891	0.218954	0.0242812
B16S;90_1223;96_3632;97_4407	0.0776455	0.107171	-0.320562	-0.0688577	-0.047439	-0.100389
B16S;90_1234;96_3667;97_4449	NA	NA	NA	NA	NA	NA
B16S;90_1237;96_3678;97_4460	0.186413	0.15677	-0.347234	0.170849	-0.0533088	0.19496
B16S;90_124;96_2357;97_2822	NA	NA	NA	NA	NA	NA
B16S;90_1241;96_3689;97_4472	0.134375	0.0947764	-0.206914	0.121714	0.0671412	-0.0370588
B16S;90_1243;96_3691;97_4475	0.118618	0.0665544	0.0485695	0.0660475	0.222555	-0.0541796
B16S;90_1243;96_85996;97_109847	NA	NA	NA	NA	NA	NA
B16S;90_1246;96_3696;97_4480	NA	NA	NA	NA	NA	NA
B16S;90_1249;96_3699;97_4483	0.108887	0.176157	-0.00187106	0.214419	0.211835	-0.0310787
B16S;90_1249;96_61736;97_78223	0.0880697	0.0783798	0.130981	0.138856	0.196846	-0.07077
B16S;90_125;96_1051;97_1218	0.103378	0.0241914	-1.16078	0.291021	-0.0224804	0.00399009
B16S;90_125;96_217;97_235	0.115377	0.0840048	-0.71356	0.303923	0.0370092	0.0152707
B16S;90_125;96_2859;97_3462	0.0951424	0.0477393	-0.948577	0.369198	0.0471703	0.0595617
B16S;90_1250;96_3708;97_4498	0.104042	0.0247874	-1.69794	0.153539	0.0722519	-0.000185266
B16S;90_1251;96_3713;97_4506	0.24922	0.28477	-0.221303	0.597783	0.514636	-0.0448373
B16S;90_1252;96_3714;97_4507	0.198031	0.260745	0.344288	0.200099	0.236001	-0.100305
B16S;90_1253;96_3715;97_4508	0.153707	0.187477	-0.295567	0.317403	0.311171	0.0488179
B16S;90_1256;96_3722;97_4518	0.109415	0.0390397	-0.565852	-0.0697136	-0.263039	0.0205838
B16S;90_1257;96_3725;97_4523	0.11743	0.121298	-0.157637	0.252681	0.206836	0.0695394
B16S;90_1258;96_3726;97_4524	0.290233	0.313736	0.823422	0.5702	0.5687	0.229324
B16S;90_126;96_1449;97_1709	0.168257	0.23343	-0.297852	0.395522	0.234601	-0.0943796
B16S;90_126;96_222;97_241	0.265056	0.119964	-0.553931	0.262076	-0.0744648	0.0293236
B16S;90_126;96_222;97_4861	0.277565	0.115598	-0.473621	0.39372	0.203264	0.0181571
B16S;90_126;96_222;97_842	0.273616	0.11689	-0.496996	0.457333	0.215459	-0.00953241
B16S;90_126;96_62596;97_79317	0.274136	0.082004	-0.754458	0.334478	0.0597361	0.255266
B16S;90_126;96_6998;97_8380	0.29907	0.0879581	-0.937387	0.367392	0.106461	0.064194
B16S;90_1262;96_3746;97_4550	NA	NA	NA	NA	NA	NA
B16S;90_1264;96_3750;97_4555	0.168595	0.190489	0.186675	0.447845	0.452705	0.178818
B16S;90_1267;96_3757;97_4563	0.152959	0.00730431	-2.86805	0.404506	0.0287875	0.0358752
B16S;90_1269;96_3770;97_4580	NA	NA	NA	NA	NA	NA
B16S;90_1270;96_12808;97_15397	NA	NA	NA	NA	NA	NA
B16S;90_1270;96_3771;97_4581	0.128798	0.109812	-0.228965	0.30456	0.242143	0.0582673
B16S;90_1270;96_8918;97_21215	0.150551	0.198704	1.1539	-0.0649633	0.236251	0.00244737
B16S;90_1278;96_3798;97_4616	0.0830555	0.0546164	-0.257343	-0.115304	-0.225995	0.0279555
B16S;90_1279;96_3799;97_4617	0.0974626	0.108527	0.364075	0.304783	0.342829	0.0112074
B16S;90_1283;96_3814;97_4633	0.0996572	0.111898	-0.525567	0.212744	0.133516	0.0442604
B16S;90_1284;96_3815;97_4634	NA	NA	NA	NA	NA	NA
B16S;90_1285;96_3818;97_4637	0.10256	0.199619	0.312809	0.21881	0.2392	0.0360579
B16S;90_1289;96_21762;97_26652	0.214245	0.104965	-1.35784	0.544573	0.317755	0.0281874
B16S;90_1289;96_3827;97_4647	0.157221	0.130166	-0.637956	0.474156	0.36399	-0.0725881
B16S;90_129;96_1333;97_1556	0.156086	0.199132	-0.237681	0.354057	0.241697	-0.0442137
B16S;90_129;96_14569;97_17584	0.160978	0.115997	0.00183599	0.379752	0.408623	0.0387547
B16S;90_129;96_1467;97_1732	0.171236	0.161623	-0.0658765	0.244495	0.186677	-0.0698268
B16S;90_129;96_1491;97_1758	0.183905	0.387643	-0.191638	0.348575	0.208377	0.0446703
B16S;90_129;96_227;97_247	0.135829	0.250258	-0.128158	0.239516	0.149008	0.0427946
B16S;90_129;96_22985;97_28216	0.138731	0.150927	-0.0833541	0.320801	0.275074	-0.0325902
B16S;90_129;96_2414;97_2890	0.161864	0.157043	-0.363318	0.320972	0.154962	0.0542412
B16S;90_129;96_2861;97_3464	0.120054	0.10064	-0.383324	0.320273	0.160547	0.0428297
B16S;90_129;96_329;97_1464	0.135667	0.128632	-0.409945	0.319416	0.154249	-0.0237509
B16S;90_129;96_329;97_2146	0.141968	0.166231	-0.336733	0.315297	0.166538	-0.00838934
B16S;90_129;96_329;97_3377	0.131208	0.307891	-0.195541	0.359389	0.235679	-0.0244305
B16S;90_129;96_329;97_362	0.140495	0.301144	-0.234531	0.341433	0.218791	-0.0037184
B16S;90_129;96_329;97_648	0.161303	0.287347	-0.13103	0.318604	0.250979	-0.0690333
B16S;90_129;96_3424;97_4171	0.155611	0.090053	-0.491592	0.269285	0.103696	0.0631186
B16S;90_129;96_3629;97_4404	0.15249	0.0904788	-0.42758	0.318951	0.113996	-0.0184567
B16S;90_129;96_4079;97_4954	0.147032	0.150217	-0.607137	0.516997	0.284061	-0.0193162
B16S;90_129;96_4256;97_5179	0.098292	0.113474	-0.116042	0.135987	0.0807414	-0.00579757
B16S;90_129;96_4359;97_5314	0.143154	0.114824	-0.235375	0.287467	0.173065	0.0683196
B16S;90_129;96_519;97_589	0.159699	0.222541	-0.154702	0.191664	0.117178	0.0903881
B16S;90_129;96_6472;97_7767	0.145186	0.244557	-0.337027	0.412221	0.202982	0.000711324
B16S;90_129;96_935;97_1086	0.143289	0.118662	-0.268334	0.353716	0.226799	0.125845
B16S;90_129;96_935;97_1873	0.116128	0.132623	-0.361627	0.303511	0.0799793	0.0235644
B16S;90_129;96_935;97_2910	0.120203	0.108262	-0.348296	0.287582	0.108392	0.0300621
B16S;90_129;96_966;97_1126	0.103362	0.113808	-0.227775	0.30937	0.181686	-0.00723745
B16S;90_1290;96_70101;97_120029	NA	NA	NA	NA	NA	NA
B16S;90_1291;96_3832;97_4654	0.159617	0.179287	0.489642	-0.25511	-0.139142	0.344317
B16S;90_1291;96_4035;97_4904	NA	NA	NA	NA	NA	NA
B16S;90_12937;96_70990;97_90266	0.0755344	0.0252078	1.27506	0.345658	0.280263	0.0663279
B16S;90_1294;96_3837;97_4660	0.150373	0.0879731	-0.439774	0.0934347	-0.144816	0.03589
B16S;90_1295;96_3838;97_4661	0.123493	0.09895	-0.0145222	0.129582	0.198964	0.0512206
B16S;90_1298;96_3843;97_4669	0.124856	0.181285	-1.64002	0.178087	-0.0786257	0.124597
B16S;90_1298;96_4416;97_5382	0.21823	0.250924	-1.04353	0.400591	0.445847	0.3089
B16S;90_1299;96_3844;97_4671	0.108331	0.0575142	-0.705714	0.209031	0.132653	-0.0500038
B16S;90_1303;96_3857;97_4685	0.149439	0.106552	-0.390394	0.326864	0.130517	0.048135
B16S;90_1305;96_3859;97_4687	NA	NA	NA	NA	NA	NA
B16S;90_1309;96_3880;97_4713	0.143958	0.191752	-0.367989	0.028134	0.0469886	0.0959962
B16S;90_1310;96_3894;97_4732	0.0962389	0.231236	3.06542	0.077588	0.144533	0.0883256
B16S;90_1316;96_3909;97_4750	0.175699	0.404334	0.628018	0.13136	0.172331	-0.0465253
B16S;90_132;96_1447;97_1707	NA	NA	NA	NA	NA	NA
B16S;90_132;96_1620;97_1921	NA	NA	NA	NA	NA	NA
B16S;90_132;96_1670;97_1979	NA	NA	NA	NA	NA	NA
B16S;90_132;96_2296;97_2751	NA	NA	NA	NA	NA	NA
B16S;90_132;96_2296;97_31919	NA	NA	NA	NA	NA	NA
B16S;90_132;96_2296;97_3589	0.187276	0.102646	-0.62656	0.70946	0.153249	-0.078819
B16S;90_132;96_2296;97_59483	NA	NA	NA	NA	NA	NA
B16S;90_132;96_232;97_252	0.11023	0.137736	-0.522787	0.808141	0.201304	0.177155
B16S;90_132;96_3043;97_3696	NA	NA	NA	NA	NA	NA
B16S;90_132;96_512;97_49593	NA	NA	NA	NA	NA	NA
B16S;90_132;96_512;97_581	NA	NA	NA	NA	NA	NA
B16S;90_132;96_512;97_582	NA	NA	NA	NA	NA	NA
B16S;90_1321;96_3924;97_4767	0.210762	0.340557	-0.0221586	0.04244	0.0205026	0.067538
B16S;90_13281;96_43876;97_54997	0.126156	0.112993	-0.428385	0.331798	0.202677	-0.00633447
B16S;90_1329;96_3936;97_4785	0.145693	0.182784	-0.947165	0.584973	0.503142	0.295899
B16S;90_1333;96_3948;97_4801	NA	NA	NA	NA	NA	NA
B16S;90_1339;96_3967;97_4825	0.162082	0.283711	0.370374	0.288831	0.331328	-0.0737028
B16S;90_134;96_242;97_263	0.152161	0.176486	-0.427272	0.175852	0.112341	-0.0520054
B16S;90_1340;96_3969;97_4827	0.113947	0.191466	0.110822	0.331098	0.328534	0.0258771
B16S;90_1346;96_3992;97_4853	0.213125	0.24407	-0.349249	0.238862	0.16915	-0.0126006
B16S;90_1347;96_3995;97_4856	0.246391	0.216166	0.290874	0.447264	0.440734	0.0174677
B16S;90_1350;96_4000;97_4863	0.13858	0.0286982	-1.08677	0.47048	-0.0757942	0.0844119
B16S;90_1360;96_4033;97_4902	0.170541	0.196712	-0.379506	0.386201	0.226888	-0.00950487
B16S;90_137;96_1489;97_1756	0.151334	0.148954	-0.529441	0.417478	0.266955	-0.0222974
B16S;90_137;96_1489;97_6349	0.11063	0.0965138	-0.493292	0.439533	0.259485	0.0272694
B16S;90_137;96_248;97_271	0.112529	0.104611	-0.563352	0.440993	0.257009	0.0897011
B16S;90_137;96_2513;97_3020	0.115308	0.0863004	-0.598694	0.480721	0.319929	0.0581193
B16S;90_137;96_3160;97_3849	0.116811	0.118258	-0.6076	0.408918	0.273492	0.0482678
B16S;90_137;96_38446;97_48030	NA	NA	NA	NA	NA	NA
B16S;90_137;96_4150;97_5045	0.143986	0.0693089	-0.808892	0.410094	0.162983	-0.0311667
B16S;90_137;96_767;97_2459	0.124659	0.0965625	-0.572908	0.519333	0.320564	0.0345508
B16S;90_137;96_767;97_5047	0.122437	0.0906795	-0.554903	0.486228	0.28231	-0.0781055
B16S;90_137;96_767;97_889	0.125501	0.135483	-0.556633	0.517275	0.351792	0.0222357
B16S;90_137;96_969;97_1129	0.145725	0.0495168	-0.727667	0.351797	0.015684	0.0180437
B16S;90_1373;96_4078;97_4953	NA	NA	NA	NA	NA	NA
B16S;90_1375;96_4083;97_4958	0.116072	0.105508	-0.395211	0.398294	0.26082	0.0607163
B16S;90_1375;96_4139;97_5033	0.103336	0.0651039	-0.773252	0.457995	0.247341	0.0200776
B16S;90_1379;96_4095;97_4971	0.170546	0.19604	-0.570275	0.476252	0.389957	-0.065227
B16S;90_138;96_1392;97_1639	0.115822	0.121999	-0.480361	0.657854	0.388334	0.0119107
B16S;90_138;96_2368;97_2836	0.143835	0.12115	-0.547368	0.376571	-0.270701	0.147887
B16S;90_138;96_2368;97_3796	NA	NA	NA	NA	NA	NA
B16S;90_138;96_249;97_272	NA	NA	NA	NA	NA	NA
B16S;90_138;96_249;97_2888	NA	NA	NA	NA	NA	NA
B16S;90_138;96_265;97_288	NA	NA	NA	NA	NA	NA
B16S;90_138;96_3587;97_4360	NA	NA	NA	NA	NA	NA
B16S;90_138;96_3652;97_4430	0.184107	0.186019	-0.0837932	0.131106	0.035861	-0.16224
B16S;90_138;96_369;97_408	0.171521	0.250685	-0.041955	0.152104	0.10224	-0.115882
B16S;90_138;96_3921;97_4763	0.138366	0.0371032	-0.781328	0.435115	-0.0245121	0.167937
B16S;90_138;96_553;97_3761	0.107827	0.1054	-0.194469	0.317542	0.147203	0.14294
B16S;90_138;96_553;97_625	0.155154	0.216122	-0.245071	0.415564	0.177244	-0.254741
B16S;90_1380;96_4096;97_4972	0.106706	0.0813642	-0.789992	0.399442	0.333442	0.160052
B16S;90_13851;96_45856;97_57517	NA	NA	NA	NA	NA	NA
B16S;90_1386;96_4123;97_5009	0.0893452	0.0413696	-1.21659	0.155396	0.0624391	-0.124878
B16S;90_1387;96_4124;97_5010	0.14697	0.131906	-0.860544	0.189128	0.188158	-0.146003
B16S;90_139;96_2464;97_2961	0.128364	0.0915689	-0.631845	0.36993	0.207006	-0.0682841
B16S;90_139;96_250;97_273	0.131849	0.18988	-0.396602	0.376482	0.289564	-0.0717453
B16S;90_139;96_3192;97_5472	0.183472	0.331215	-0.326483	0.510531	0.414766	-0.106637
B16S;90_139;96_3252;97_3956	0.152965	0.169794	-0.327204	0.438423	0.332644	0.0311542
B16S;90_139;96_331;97_2458	0.17406	0.169784	-0.39959	0.487987	0.395555	0.126984
B16S;90_139;96_331;97_364	0.251451	0.449664	-0.244029	0.489137	0.417026	-0.0556591
B16S;90_139;96_331;97_3804	0.180612	0.248508	-0.290904	0.395035	0.27171	0.144098
B16S;90_139;96_3558;97_4328	0.200159	0.176582	-0.429026	0.495188	0.361506	0.0650037
B16S;90_139;96_3727;97_4525	0.173909	0.182405	-0.402476	0.456374	0.381322	0.149859
B16S;90_139;96_3758;97_4564	0.163526	0.20782	-0.347682	0.531346	0.444977	-0.0315355
B16S;90_139;96_3805;97_4624	0.104736	0.100601	0.133263	0.380831	0.421907	0.0296861
B16S;90_139;96_638;97_736	0.181356	0.21081	-0.332102	0.429308	0.365494	0.0100927
B16S;90_1390;96_4129;97_5016	NA	NA	NA	NA	NA	NA
B16S;90_1390;96_4212;97_5120	NA	NA	NA	NA	NA	NA
B16S;90_1392;96_4137;97_5029	NA	NA	NA	NA	NA	NA
B16S;90_1393;96_4138;97_5031	0.105547	0.0164308	-1.53116	0.0817792	-0.0945612	0.0203467
B16S;90_1394;96_4141;97_5035	0.0939164	0.0643593	-0.761582	0.598404	0.200939	-0.182018
B16S;90_1396;96_4146;97_5041	NA	NA	NA	NA	NA	NA
B16S;90_1397;96_4147;97_5042	NA	NA	NA	NA	NA	NA
B16S;90_1398;96_4148;97_5043	0.0829018	0.0519203	-0.462902	0.100953	-0.130398	0.0737321
B16S;90_14;96_1027;97_1191	0.137847	0.265155	-0.32691	0.559997	0.26785	-0.0354586
B16S;90_14;96_1034;97_1199	0.196682	0.0891295	-0.47143	0.164652	0.00724545	0.0349691
B16S;90_14;96_1046;97_1211	0.122632	0.175013	-0.0525214	0.281797	0.260332	0.00899421
B16S;90_14;96_1055;97_1222	0.186828	0.15525	-0.454743	0.538405	0.239142	-0.0436947
B16S;90_14;96_10809;97_12936	0.161173	0.102632	-0.504233	0.418359	0.255803	0.14869
B16S;90_14;96_109;97_116	0.146965	0.241671	-0.264167	0.388601	0.17581	-0.0752966
B16S;90_14;96_1163;97_1353	0.128732	0.167744	-0.374301	0.130521	0.29028	0.00332454
B16S;90_14;96_1163;97_2188	0.179487	0.0705611	-0.668765	0.471298	0.113587	0.0449085
B16S;90_14;96_125;97_132	0.138398	0.139883	0.13123	0.155931	0.229309	0.0124585
B16S;90_14;96_125;97_237	0.1148	0.200288	-0.216337	0.260677	0.124007	-0.0272145
B16S;90_14;96_125;97_3681	0.152625	0.15614	-0.259109	0.160454	0.027721	0.0304566
B16S;90_14;96_1321;97_1544	0.138571	0.196728	-0.403145	0.516613	0.204125	-0.0669476
B16S;90_14;96_13900;97_105294	NA	NA	NA	NA	NA	NA
B16S;90_14;96_1457;97_1718	0.181084	0.138843	-0.532431	0.519987	0.199839	0.167025
B16S;90_14;96_149;97_161	0.179473	0.198245	-0.416908	0.617879	0.419465	-0.00365482
B16S;90_14;96_150;97_162	0.156696	0.264345	-0.350546	0.607244	0.330259	-0.0468412
B16S;90_14;96_150;97_2010	0.129062	0.122011	-0.388211	0.499148	0.2154	-0.0649377
B16S;90_14;96_150;97_293	0.167886	0.195446	-0.256864	0.519931	0.365597	-0.018455
B16S;90_14;96_1512;97_1782	0.185271	0.187383	-0.0572823	0.179488	0.165906	0.00507393
B16S;90_14;96_1512;97_3449	0.140796	0.143832	-0.0433422	0.0506764	0.00806105	-0.0323164
B16S;90_14;96_1519;97_1791	0.145346	0.149324	-0.0647825	0.100726	0.0621169	0.0022076
B16S;90_14;96_1546;97_1824	0.256312	0.278603	-0.124813	0.25847	0.196606	0.0507374
B16S;90_14;96_1576;97_1866	0.146571	0.113218	-0.406016	0.247655	0.129983	-0.0161087
B16S;90_14;96_1618;97_1919	0.145885	0.155852	-0.319228	0.11277	0.0580208	-0.0991338
B16S;90_14;96_16978;97_20583	0.153097	0.105658	-0.291946	0.176091	0.0338618	-0.0540139
B16S;90_14;96_16979;97_20584	0.177006	0.0937757	-0.465707	0.307406	0.164418	-0.0563331
B16S;90_14;96_17;97_17	0.102691	0.21187	-0.0664389	0.116811	0.0739771	0.032769
B16S;90_14;96_17;97_1731	0.115821	0.0871833	-0.304327	0.147157	0.00228293	0.0624403
B16S;90_14;96_17;97_2019	0.109471	0.104947	-0.275823	0.163648	-0.0051544	0.0532075
B16S;90_14;96_17;97_54	0.114567	0.118683	-0.33049	0.322391	0.136843	-0.105438
B16S;90_14;96_17;97_644	0.134754	0.123426	-0.238108	0.220722	0.090336	-0.0274005
B16S;90_14;96_1745;97_2071	0.200491	0.397621	-0.0721934	0.160553	0.136609	-0.0240411
B16S;90_14;96_1801;97_2140	NA	NA	NA	NA	NA	NA
B16S;90_14;96_1870;97_2230	0.196433	0.11645	-0.58456	0.54326	0.166125	-0.074888
B16S;90_14;96_1870;97_2560	0.145253	0.145275	-0.517171	0.567381	0.111047	0.0849683
B16S;90_14;96_188;97_203	0.130807	0.145406	-0.26234	0.0819947	0.00631165	0.0904744
B16S;90_14;96_188;97_484	0.123274	0.153177	-0.370503	0.315699	0.140094	0.0710348
B16S;90_14;96_1905;97_2273	0.205552	0.184364	-0.335297	0.410228	0.183044	0.0581778
B16S;90_14;96_195;97_212	0.141095	0.337594	-0.164306	0.189982	0.0574896	-0.0352352
B16S;90_14;96_195;97_495	0.151091	0.175507	-0.105576	0.243371	0.174796	-0.0373441
B16S;90_14;96_195;97_651	0.114068	0.256823	-0.150011	0.254543	0.107907	-0.0018147
B16S;90_14;96_1989;97_2373	0.1487	0.188878	-0.326641	0.301758	0.0748916	-0.00408672
B16S;90_14;96_2097;97_2506	0.150517	0.187956	-0.339965	0.441924	0.175617	0.238835
B16S;90_14;96_2210;97_2644	0.165875	0.156804	-0.388091	0.527576	0.194681	0.00370599
B16S;90_14;96_2237;97_2675	0.103179	0.125133	-0.346519	0.139235	-0.105332	0.0691379
B16S;90_14;96_2249;97_2689	0.144201	0.160297	-0.100977	-0.0221537	-0.0719879	-0.0437527
B16S;90_14;96_230;97_250	0.166126	0.0817708	-0.591644	0.172948	0.0246822	-0.027019
B16S;90_14;96_2394;97_2867	0.149782	0.114124	-0.508931	0.581564	0.201728	-0.159188
B16S;90_14;96_2394;97_57811	0.152967	0.0381182	-0.878898	0.494884	0.0863977	0.0389776
B16S;90_14;96_2413;97_3001	0.14529	0.29987	-0.0206279	0.0538175	0.0438107	-0.0704608
B16S;90_14;96_244;97_419	0.143516	0.202113	-0.288226	0.446354	0.225398	-0.0205679
B16S;90_14;96_2457;97_2945	0.172863	0.111356	-0.451791	0.455237	0.306587	0.118701
B16S;90_14;96_2492;97_2993	0.17075	0.146664	-0.100422	-0.023522	-0.0737967	-0.0713419
B16S;90_14;96_2499;97_3000	0.132869	0.165819	-0.442133	0.596226	0.238451	0.0137018
B16S;90_14;96_2524;97_3033	0.132318	0.23621	-0.104182	0.0940229	0.0222007	0.061982
B16S;90_14;96_2546;97_3060	0.165225	0.147852	-0.381607	0.463926	0.238611	-0.0864108
B16S;90_14;96_2548;97_4889	0.213946	0.0659866	-0.710678	0.478525	0.194375	-0.115719
B16S;90_14;96_2560;97_3077	0.129653	0.138158	0.363715	0.101675	0.190481	-0.00171942
B16S;90_14;96_2626;97_3162	0.1725	0.190021	-0.482906	0.449895	0.116194	0.0547974
B16S;90_14;96_2645;97_3186	0.100901	0.0615533	-0.391373	0.0885549	-0.0658298	0.0698269
B16S;90_14;96_266;97_1005	0.128142	0.120702	-0.131389	0.279225	0.21919	-0.0279322
B16S;90_14;96_266;97_1063	0.139846	0.0756433	-0.335543	0.225321	0.0508901	-0.0237655
B16S;90_14;96_266;97_1212	0.130759	0.14619	-0.111922	0.282463	0.215187	0.102478
B16S;90_14;96_266;97_2155	0.138937	0.0649268	-0.301275	0.226144	0.129188	-0.0956009
B16S;90_14;96_266;97_289	0.141818	0.0897683	-0.00979248	0.0985651	-0.208573	-0.0211666
B16S;90_14;96_266;97_307	0.108169	0.109167	-0.357647	0.374773	0.126412	0.0234437
B16S;90_14;96_266;97_3472	0.218043	0.140859	-0.0256661	0.126276	-0.158755	-0.0640527
B16S;90_14;96_266;97_3572	0.151141	0.0923324	-0.316032	0.00843031	-0.112551	0.00629496
B16S;90_14;96_266;97_3870	0.180288	0.12933	-0.00636148	0.115138	-0.130686	0.0647775
B16S;90_14;96_266;97_4098	0.146682	0.0952791	-0.110711	0.0864376	-0.100196	0.0890971
B16S;90_14;96_266;97_498	0.139317	0.140708	-0.17587	0.35865	0.272871	0.0584988
B16S;90_14;96_266;97_732	0.152089	0.170047	-0.108448	0.225463	0.181791	-0.107147
B16S;90_14;96_2876;97_3482	0.15977	0.0502707	-1.04789	0.643083	0.278588	-0.134621
B16S;90_14;96_2931;97_3550	0.104714	0.070703	-0.323168	0.0652346	-0.0305783	0.0153525
B16S;90_14;96_2961;97_3596	0.161512	0.0786571	-0.328167	0.0489329	-0.119927	0.0262253
B16S;90_14;96_2975;97_3612	0.140559	0.155024	-0.0536124	0.081359	0.0394215	-0.133898
B16S;90_14;96_2995;97_3635	0.154685	0.132723	0.0417459	0.0263198	0.0937784	-0.102733
B16S;90_14;96_3022;97_3667	0.111557	0.148089	-0.193387	0.361674	0.252026	-0.0248808
B16S;90_14;96_3027;97_3674	0.177322	0.161955	-0.395824	0.306027	0.069737	0.133646
B16S;90_14;96_3079;97_3746	0.146238	0.160176	-0.262683	0.340092	0.266475	-0.0845697
B16S;90_14;96_3086;97_3753	0.158648	0.113608	-0.492506	0.616498	0.305505	-0.140949
B16S;90_14;96_3165;97_3857	0.125724	0.236894	-0.311132	0.472547	0.159836	0.0428903
B16S;90_14;96_317;97_3110	0.15905	0.10472	-0.491329	0.529237	0.281934	-0.120686
B16S;90_14;96_317;97_348	0.136351	0.172515	-0.3598	0.481383	0.224849	0.000818158
B16S;90_14;96_318;97_349	0.115586	0.292917	-0.0666453	0.0785099	0.0558199	-0.247139
B16S;90_14;96_3206;97_3906	0.18939	0.23969	-0.305735	0.278045	0.0794691	0.0742893
B16S;90_14;96_3217;97_3917	0.208646	0.233832	-0.0185526	0.181449	0.147563	-0.152202
B16S;90_14;96_3301;97_4021	0.203736	0.0832471	-0.682785	0.582675	0.152128	-0.096713
B16S;90_14;96_3425;97_4173	0.124938	0.0817275	-0.322533	0.0339829	-0.0434603	-0.096831
B16S;90_14;96_3466;97_4221	0.166642	0.118415	-0.255988	0.0294033	-0.0863068	-0.0865066
B16S;90_14;96_347;97_383	0.112324	0.138607	-0.156388	0.247336	0.17741	0.0781451
B16S;90_14;96_3484;97_4242	0.129041	0.169409	-0.15922	-0.0285146	-0.140722	0.149364
B16S;90_14;96_3545;97_4314	0.148099	0.099583	-0.320161	0.0933423	-0.0695115	0.0490202
B16S;90_14;96_357;97_395	0.159609	0.283264	-0.361908	0.530917	0.105864	0.00865629
B16S;90_14;96_357;97_922	0.1465	0.259117	-0.353831	0.62644	0.224696	-0.0222295
B16S;90_14;96_3624;97_4399	NA	NA	NA	NA	NA	NA
B16S;90_14;96_3679;97_4461	0.160996	0.0402332	-0.963079	0.225525	0.0338736	0.0526075
B16S;90_14;96_3702;97_4489	0.128852	0.0525665	-0.816198	0.62944	0.230421	-0.103628
B16S;90_14;96_38715;97_48395	0.11732	0.109949	-0.267174	0.273887	0.126343	-0.0308353
B16S;90_14;96_3940;97_4790	0.161327	0.166467	-0.0244053	0.072283	0.0334208	-0.0235566
B16S;90_14;96_41;97_3974	0.145754	0.0678611	-0.423808	0.175598	0.0101632	-0.102058
B16S;90_14;96_41;97_43	0.128471	0.189123	-0.308094	0.23233	0.00857233	-0.0444927
B16S;90_14;96_4234;97_5151	0.114319	0.146109	-0.0318757	0.00704566	-0.0127503	-0.00143329
B16S;90_14;96_432;97_1252	0.141	0.223723	-0.412545	0.61693	0.225536	0.0722155
B16S;90_14;96_432;97_3003	0.210709	0.107303	-0.605327	0.504095	0.178431	-0.0392795
B16S;90_14;96_432;97_483	0.183233	0.281519	-0.363308	0.61082	0.320909	0.0394802
B16S;90_14;96_432;97_542	0.174668	0.217771	-0.403854	0.662305	0.29915	-0.0899055
B16S;90_14;96_441;97_494	0.176528	0.170251	-0.0032006	0.190347	0.0813422	0.0121468
B16S;90_14;96_441;97_712	0.164351	0.106919	-0.31381	0.180676	0.0898019	-0.033121
B16S;90_14;96_456;97_2417	0.155539	0.0641605	-0.564172	0.216279	0.0418391	0.0907785
B16S;90_14;96_456;97_4666	NA	NA	NA	NA	NA	NA
B16S;90_14;96_456;97_513	0.194641	0.183033	-0.397751	0.490995	0.333861	0.0410984
B16S;90_14;96_465;97_523	0.16743	0.178612	-0.171335	0.326748	0.278992	-0.0771226
B16S;90_14;96_48;97_50	0.0974114	0.139291	-0.127505	0.172469	0.108814	-0.0630418
B16S;90_14;96_522;97_2423	0.1466	0.186794	-0.148171	0.132303	0.0862242	-0.00740544
B16S;90_14;96_522;97_592	0.13095	0.136589	-0.0776923	0.0280342	-0.0192713	0.00212057
B16S;90_14;96_522;97_641	0.15612	0.18276	-0.240242	0.219368	0.147814	0.0588395
B16S;90_14;96_533;97_604	0.118286	0.379805	0.969826	-0.0601169	0.220056	-0.0378678
B16S;90_14;96_545;97_617	0.166889	0.279411	-0.150332	0.37059	0.270447	-0.074725
B16S;90_14;96_56479;97_71332	NA	NA	NA	NA	NA	NA
B16S;90_14;96_589;97_672	0.146444	0.226155	-0.328136	0.564084	0.206081	0.137373
B16S;90_14;96_614;97_1974	0.158764	0.108817	-0.138049	0.206495	0.173267	0.0529611
B16S;90_14;96_614;97_2219	0.155074	0.0689164	-0.270716	0.0427729	-0.107942	-0.136442
B16S;90_14;96_614;97_704	0.161448	0.0880435	-0.305222	0.0299427	-0.0475259	-0.061198
B16S;90_14;96_6187;97_23979	0.196014	0.120353	-0.340835	0.227041	0.105446	-0.0286741
B16S;90_14;96_630;97_726	0.11978	0.207975	-0.298818	0.271156	0.0378201	-0.0563642
B16S;90_14;96_648;97_5421	0.104555	0.0994575	-0.09309	0.104032	0.0417584	-0.0122232
B16S;90_14;96_648;97_752	0.146205	0.15295	-0.222963	0.345818	0.21784	-0.0848438
B16S;90_14;96_681;97_2535	0.195608	0.115915	-0.425971	0.180255	0.0265584	0.033779
B16S;90_14;96_681;97_3093	0.140901	0.147166	-0.336357	0.28764	0.127046	-0.0466254
B16S;90_14;96_681;97_790	0.150929	0.234318	-0.27146	0.266083	0.122487	-0.136642
B16S;90_14;96_689;97_798	0.181873	0.0326161	-1.08615	0.386481	0.0348335	-0.0447404
B16S;90_14;96_694;97_803	0.148118	0.126623	0.0263113	0.0290869	0.17507	0.0525186
B16S;90_14;96_724;97_2844	0.1761	0.137911	-0.424073	0.362405	0.161531	-0.0175917
B16S;90_14;96_724;97_2914	0.155267	0.118048	-0.505318	0.522979	0.150357	-0.138904
B16S;90_14;96_724;97_834	0.157085	0.229278	-0.261822	0.165944	-0.0432348	0.00931641
B16S;90_14;96_74;97_77	0.15821	0.209505	-0.39006	0.594058	0.294225	0.0695616
B16S;90_14;96_773;97_896	0.162206	0.222956	-0.326982	0.585902	0.272288	-0.0181909
B16S;90_14;96_85108;97_108698	NA	NA	NA	NA	NA	NA
B16S;90_14;96_8562;97_10229	0.204881	0.109172	-0.429841	0.291192	0.152533	-0.0827091
B16S;90_14;96_857;97_994	0.156234	0.0752478	-0.656479	0.466022	0.218665	0.00159556
B16S;90_14;96_93;97_2049	0.133131	0.091954	-0.465271	0.120039	-0.0602499	-0.0370957
B16S;90_14;96_93;97_2410	0.187895	0.1634	-0.084051	-0.00370315	-0.044066	0.116915
B16S;90_14;96_93;97_98	0.118667	0.138556	-0.412259	0.242139	-0.0136285	0.0370293
B16S;90_14;96_934;97_1085	0.183017	0.123521	-0.532345	0.406507	0.266856	-0.0174101
B16S;90_14;96_934;97_2714	0.164004	0.186706	-0.169097	0.358082	0.327246	0.025966
B16S;90_1408;96_4185;97_5090	NA	NA	NA	NA	NA	NA
B16S;90_1411;96_4193;97_5098	0.113678	0.114551	-0.499158	0.351462	0.0391868	-0.0450844
B16S;90_1427;96_4242;97_5161	NA	NA	NA	NA	NA	NA
B16S;90_1431;96_4253;97_5176	0.103848	0.139045	-0.186568	0.207656	0.178596	0.0191434
B16S;90_1432;96_4255;97_5178	0.111508	0.144906	-0.261713	0.243849	0.255047	0.0442474
B16S;90_1434;96_4259;97_5183	0.134245	0.0792493	-0.41016	0.177432	0.00964763	-0.129071
B16S;90_1438;96_4274;97_5201	0.210912	0.09537	-1.01571	0.29583	0.0713964	0.0487969
B16S;90_144;96_260;97_283	0.0977816	0.125142	-0.13942	0.282652	0.215374	0.0331062
B16S;90_1443;96_4293;97_5224	0.194186	0.132272	-0.927829	0.574753	0.0848588	0.119642
B16S;90_1444;96_4294;97_5225	0.134603	0.0386825	-1.6478	0.288318	0.227529	-0.00158272
B16S;90_1445;96_4295;97_5226	NA	NA	NA	NA	NA	NA
B16S;90_1445;96_4295;97_5384	NA	NA	NA	NA	NA	NA
B16S;90_1447;96_4297;97_5229	0.112709	0.101353	-0.320241	-0.00656188	-0.130787	-0.259986
B16S;90_145;96_2497;97_2998	NA	NA	NA	NA	NA	NA
B16S;90_145;96_262;97_285	NA	NA	NA	NA	NA	NA
B16S;90_145;96_390;97_432	0.166246	0.140097	-0.478638	0.501266	0.412569	0.048052
B16S;90_145;96_825;97_955	NA	NA	NA	NA	NA	NA
B16S;90_1454;96_4316;97_5254	0.146092	0.0649727	-0.408202	0.0950444	-0.107265	-0.147009
B16S;90_1455;96_4318;97_5256	0.135911	0.199945	0.596728	0.145518	0.170832	0.0295348
B16S;90_1456;96_4319;97_5257	0.218963	0.32468	1.24716	0.022637	0.350765	-0.0248454
B16S;90_1457;96_4321;97_5260	0.195607	0.231228	-0.227478	0.495656	0.317303	-0.0745616
B16S;90_146;96_1008;97_1170	0.140816	0.143671	-0.508453	0.462181	0.339916	0.0274853
B16S;90_146;96_1042;97_1207	0.12772	0.135624	-0.237652	0.302955	0.231261	-0.0651148
B16S;90_146;96_1237;97_1443	0.132363	0.256363	-0.337745	0.400162	0.279666	0.029406
B16S;90_146;96_1237;97_2401	0.164425	0.259834	-0.386245	0.518111	0.307988	0.01513
B16S;90_146;96_2294;97_2749	0.15275	0.0984718	-0.44814	0.371415	0.327512	-0.0421509
B16S;90_146;96_2316;97_2776	0.127565	0.134625	-0.453593	0.323803	0.192344	0.120252
B16S;90_146;96_2316;97_3621	0.168345	0.235969	-0.36261	0.421824	0.312287	-0.0561578
B16S;90_146;96_263;97_1605	0.152809	0.0797621	-0.550877	0.454901	0.330859	0.0230649
B16S;90_146;96_263;97_19796	0.162503	0.133235	-0.200486	0.257339	0.21322	0.0339861
B16S;90_146;96_263;97_286	0.170084	0.141869	-0.268363	0.373068	0.323415	-0.0167577
B16S;90_146;96_2720;97_3283	0.184135	0.057893	-0.924503	0.235721	0.106405	-0.0121475
B16S;90_146;96_2787;97_3368	0.149174	0.136752	-0.212368	0.0884458	0.046162	-0.000241648
B16S;90_146;96_3104;97_3778	0.119325	0.0779899	-0.56958	0.329919	0.244623	0.0812581
B16S;90_146;96_3231;97_3933	0.137601	0.053257	-0.814268	0.431187	0.272787	-0.0202005
B16S;90_146;96_3231;97_4062	0.139276	0.094928	-0.674206	0.510864	0.386534	0.102963
B16S;90_146;96_3351;97_4079	0.131036	0.234834	-0.178154	0.0849206	0.0444285	0.0198804
B16S;90_146;96_3494;97_4252	0.173863	0.0761273	-0.920946	0.410248	0.309488	0.0377857
B16S;90_146;96_3621;97_4396	0.0915104	0.021006	-0.91864	0.179589	0.0274178	0.0886233
B16S;90_146;96_3721;97_4517	0.126051	0.0569662	-0.540637	0.147128	0.00850968	0.0538815
B16S;90_146;96_4187;97_5092	0.122782	0.105003	-0.617577	0.38002	0.265759	0.043659
B16S;90_146;96_4375;97_30392	0.135486	0.0969547	-0.516952	0.360071	0.252915	-0.000108772
B16S;90_146;96_4375;97_5331	0.155787	0.0903889	-0.516507	0.322	0.252693	-0.0586224
B16S;90_146;96_43989;97_55140	0.181031	0.0961516	-0.532574	0.158035	0.0739306	0.00134118
B16S;90_146;96_4407;97_5371	0.16742	0.0754293	-0.84045	0.414669	0.284857	-0.055404
B16S;90_146;96_452;97_1235	0.144951	0.218361	-0.130567	0.331331	0.269266	0.0238399
B16S;90_146;96_452;97_1993	0.195554	0.112276	-0.490869	0.386478	0.27873	-0.055933
B16S;90_146;96_452;97_3153	0.144326	0.0860499	-0.254402	0.220395	0.0918037	0.0161239
B16S;90_146;96_452;97_508	0.149791	0.0926935	-0.417032	0.212438	0.107606	0.0771096
B16S;90_146;96_4686;97_11387	0.136116	0.177368	-0.326565	0.0825738	0.00815219	0.0457912
B16S;90_146;96_585;97_668	0.217906	0.0798744	-0.699587	0.475873	0.353183	0.0632616
B16S;90_146;96_590;97_673	0.131809	0.0782376	-0.518365	0.384717	0.315215	0.0156
B16S;90_146;96_876;97_1014	0.141422	0.147386	-0.333441	0.0813084	0.00680115	-0.0612444
B16S;90_1462;96_4332;97_5272	NA	NA	NA	NA	NA	NA
B16S;90_1463;96_4336;97_5278	0.073325	0.0601627	1.3351	-0.114644	0.0518378	0.148825
B16S;90_1467;96_4341;97_5285	0.21729	0.190524	-0.983815	0.631807	0.353099	0.00466245
B16S;90_147;96_1681;97_1996	0.100071	0.121274	-0.369415	0.528381	0.399559	-0.0444205
B16S;90_147;96_264;97_287	0.098191	0.125445	-0.43205	0.583647	0.408032	0.00686458
B16S;90_147;96_516;97_586	0.128967	0.128115	-0.43326	0.478955	0.389306	-0.0464935
B16S;90_147;96_646;97_2716	0.122	0.119946	-0.414295	0.337165	0.223172	0.0204566
B16S;90_147;96_646;97_749	0.122103	0.0828698	-0.503408	0.429314	0.299788	0.0190616
B16S;90_1474;96_4373;97_5328	0.125846	0.172953	0.612039	-0.0774398	0.0915756	0.0666501
B16S;90_1475;96_4377;97_5334	0.109764	0.211048	1.53327	0.0671204	0.191005	0.0737985
B16S;90_1480;96_4409;97_5373	0.110706	0.0501737	-1.09424	-0.0510941	-0.156765	0.254877
B16S;90_1481;96_4410;97_5374	NA	NA	NA	NA	NA	NA
B16S;90_1487;96_4431;97_5405	NA	NA	NA	NA	NA	NA
B16S;90_149;96_3312;97_4035	0.252754	0.101782	-0.553204	0.230811	-0.00918091	0.151934
B16S;90_1499;96_12972;97_43649	0.133644	0.117588	-0.47976	0.3875	0.125327	0.0150395
B16S;90_1499;96_4471;97_5461	0.097518	0.070507	-0.758155	0.357245	0.158565	0.0460538
B16S;90_15;96_1478;97_1744	0.123064	0.198747	0.199894	-0.0993423	-0.000700387	-0.0490992
B16S;90_15;96_1558;97_1840	0.148298	0.0841087	-0.627683	0.273976	0.0784534	0.0210342
B16S;90_15;96_18;97_18	0.113432	0.186214	-0.103623	0.171661	0.130619	-0.0140428
B16S;90_15;96_3204;97_3904	0.0882431	0.099141	-0.238232	0.263321	0.153426	0.0496402
B16S;90_1503;96_4483;97_5477	0.176057	0.23529	0.0990296	0.182796	0.218997	-0.00358076
B16S;90_1504;96_4487;97_5481	0.149856	0.04723	-1.67976	0.417968	0.167335	-0.158315
B16S;90_152;96_2611;97_3143	0.154023	0.0656906	-1.16598	0.32619	0.130672	0.0461348
B16S;90_152;96_279;97_3027	0.205193	0.210237	-0.352676	0.0811949	-0.156625	-0.0869571
B16S;90_152;96_279;97_303	0.173109	0.141761	-0.566363	0.281458	0.0411812	0.1003
B16S;90_152;96_392;97_434	0.12356	0.121284	-0.647566	-0.0435101	-0.0516833	0.0984051
B16S;90_152;96_392;97_4932	0.199605	0.153666	-0.484652	0.245716	-0.0462258	-0.116807
B16S;90_152;96_392;97_514	0.164672	0.0491482	-0.99616	0.196098	0.0163207	-0.0865192
B16S;90_1530;96_4534;97_5537	0.183746	0.288278	-0.336173	0.153309	0.149107	-0.161707
B16S;90_15377;96_51698;97_65043	0.0861867	0.00462621	-7.74731	NA	NA	NA
B16S;90_154;96_1695;97_2012	0.0649909	0.0106469	-1.56766	-0.0835336	-0.123853	-0.04446
B16S;90_154;96_283;97_308	0.0659412	0.0151266	-1.97557	-0.0861151	-0.122591	-0.0169741
B16S;90_154;96_417;97_467	0.112448	0.0233396	-1.41667	-0.0191203	-0.0715644	-0.0782014
B16S;90_155;96_1577;97_1867	0.145327	0.123384	-0.492658	0.324527	0.163853	0.0441284
B16S;90_155;96_1807;97_2148	0.140905	0.102357	-0.644782	0.291565	0.0974986	0.0185192
B16S;90_155;96_22084;97_27067	0.134122	0.0675369	-0.834205	0.402264	0.162706	-0.00798443
B16S;90_155;96_288;97_313	0.156983	0.138933	-0.527824	0.402046	0.198265	0.0125035
B16S;90_155;96_288;97_5099	0.139493	0.0574077	-0.609014	0.313913	0.0437683	-0.0438498
B16S;90_155;96_3170;97_3862	0.148178	0.133782	-0.568539	0.508508	0.356836	0.0684602
B16S;90_155;96_3460;97_4215	0.132331	0.0773636	-0.847946	0.245027	0.0753786	0.044277
B16S;90_155;96_3548;97_4317	0.123502	0.0580521	-0.662456	0.265607	0.065545	-0.0294399
B16S;90_155;96_3739;97_4540	0.13751	0.0561591	-0.748016	0.285004	0.049559	0.0386717
B16S;90_155;96_387;97_1937	0.127053	0.0809207	-0.608295	0.26327	0.0591633	0.0155328
B16S;90_155;96_387;97_429	0.192744	0.167038	-0.374757	0.370882	0.255471	0.0608932
B16S;90_155;96_387;97_507	0.166863	0.233817	-0.272631	0.352576	0.243264	0.0550699
B16S;90_155;96_4235;97_5152	0.142029	0.153828	-0.475549	0.406052	0.258095	-0.0527444
B16S;90_156;96_1182;97_1375	0.133027	0.0673163	-0.524746	0.343018	0.211372	-0.103291
B16S;90_156;96_1182;97_1586	0.136198	0.109955	-0.205129	0.300022	0.213923	0.0638978
B16S;90_156;96_1182;97_3971	0.145243	0.0508451	-0.695839	0.216829	-0.00136974	-0.0399297
B16S;90_156;96_1636;97_5429	NA	NA	NA	NA	NA	NA
B16S;90_156;96_2899;97_3509	0.109267	0.0380134	-0.722666	0.203618	-0.0347414	-0.0682688
B16S;90_156;96_290;97_318	0.141356	0.0833657	-0.620083	0.314592	0.0704707	0.0748148
B16S;90_156;96_290;97_5333	0.128087	0.0710454	-0.585232	0.126072	-0.0572676	-0.0608459
B16S;90_156;96_3186;97_3884	0.181412	0.143826	0.199812	0.00294129	0.188215	0.159857
B16S;90_156;96_562;97_2989	0.131004	0.117781	-0.199331	-0.0359336	-0.106461	0.0565949
B16S;90_156;96_562;97_4080	0.125701	0.119724	-0.192821	0.221411	0.151135	0.0612882
B16S;90_156;96_562;97_639	0.106481	0.0985795	-0.552351	0.148446	0.143284	0.0322542
B16S;90_16;96_1199;97_1394	0.10722	0.193912	-0.14858	0.16916	0.0605949	0.0502902
B16S;90_16;96_138;97_1124	0.122617	0.103093	-0.231893	0.380241	0.28463	-0.000646729
B16S;90_16;96_138;97_147	0.147333	0.293595	-0.232876	0.379781	0.217741	0.0385238
B16S;90_16;96_164;97_12789	0.144874	0.0843825	-0.660001	0.427568	0.152687	-0.0314881
B16S;90_16;96_164;97_176	0.136796	0.111159	-0.500557	0.390367	0.177923	-0.0444626
B16S;90_16;96_164;97_2554	0.164256	0.0984949	-0.582555	0.323608	0.0791463	0.0244632
B16S;90_16;96_1794;97_2130	0.125477	0.0127921	-1.82427	0.295965	-0.131933	0.0265503
B16S;90_16;96_186;97_201	0.155973	0.277096	-0.247915	0.362627	0.225659	-0.00516871
B16S;90_16;96_186;97_568	0.155436	0.147764	-0.460413	0.429582	0.177195	0.00192262
B16S;90_16;96_1941;97_2315	0.144719	0.107336	-0.535418	0.306402	0.0833679	0.0205958
B16S;90_16;96_21;97_1284	0.162341	0.208528	-0.334813	0.327551	0.17612	0.0305289
B16S;90_16;96_21;97_1822	0.126642	0.202705	-0.270166	0.328166	0.0905464	-0.0498113
B16S;90_16;96_21;97_21	0.100656	0.139029	-0.327816	0.359863	0.185241	0.0210657
B16S;90_16;96_21;97_228	0.148358	0.157362	-0.26233	0.324007	0.202486	-0.00284947
B16S;90_16;96_2182;97_2612	0.116579	0.0413424	-0.876054	0.220323	-0.065687	0.0218567
B16S;90_16;96_2605;97_3135	0.124585	0.239713	1.19391	0.155958	0.352464	-0.00346291
B16S;90_16;96_2683;97_3240	0.110151	0.115508	-0.256577	0.368736	0.23378	0.0275238
B16S;90_16;96_3985;97_4846	0.166191	0.167904	-0.146913	0.275937	0.214755	-0.00118922
B16S;90_16;96_3985;97_5394	0.12051	0.0551259	-0.623655	0.25466	-0.00711139	-0.126569
B16S;90_16;96_4013;97_4877	0.174608	0.124813	-0.334585	0.234129	0.0910168	-0.022417
B16S;90_16;96_4361;97_5316	0.119002	0.0302944	-1.26217	0.354065	-0.0537462	-0.0810196
B16S;90_16;96_4387;97_5345	0.176474	0.0647755	-0.589345	0.285184	0.0344772	-0.0632167
B16S;90_16;96_4439;97_5419	0.195716	0.243363	-0.0489799	0.198227	0.164757	0.107732
B16S;90_16;96_457;97_515	0.132142	0.2971	-0.171363	0.399583	0.28107	-0.0250914
B16S;90_16;96_479;97_1711	0.122338	0.167973	-0.14189	0.268254	0.18717	0.0392753
B16S;90_16;96_479;97_3274	0.147344	0.141899	-0.314741	0.477824	0.314299	0.0576741
B16S;90_16;96_479;97_4491	0.132926	0.136908	-0.221408	0.233706	0.131338	-0.00847032
B16S;90_16;96_479;97_541	0.150665	0.271639	-0.144098	0.254104	0.14965	-0.0810816
B16S;90_16;96_479;97_600	0.123745	0.146114	-0.21451	0.359725	0.26002	-0.0476041
B16S;90_16;96_55;97_58	0.115832	0.250011	-0.144873	0.316648	0.213288	0.0606537
B16S;90_16;96_554;97_5204	0.126802	0.0498287	-0.730564	0.312264	0.0109538	-0.127286
B16S;90_16;96_554;97_626	0.117104	0.138676	-0.358464	0.383249	0.192944	0.0528161
B16S;90_16;96_695;97_2158	0.133548	0.119392	-0.535219	0.420166	0.190404	0.015216
B16S;90_16;96_695;97_804	0.128429	0.110357	-0.479222	0.30976	0.107387	-0.000586252
B16S;90_16;96_79;97_82	0.145841	0.157613	-0.598752	0.373816	0.0538598	0.101885
B16S;90_160;96_1090;97_1265	0.141145	0.102503	-0.833446	0.429552	0.279581	-0.00322484
B16S;90_160;96_1631;97_1933	0.147054	0.171756	-0.474001	0.319597	0.211283	0.105114
B16S;90_160;96_2781;97_3360	0.178617	0.13032	-0.626791	0.578519	0.403153	-0.150838
B16S;90_160;96_2781;97_4673	0.147794	0.156063	-0.573247	0.456549	0.290455	0.0349883
B16S;90_160;96_299;97_1525	0.14948	0.16642	-0.472207	0.379015	0.256819	0.054337
B16S;90_160;96_299;97_328	0.168986	0.163376	-0.471161	0.529772	0.426951	-0.0181346
B16S;90_161;96_1010;97_1172	0.136318	0.0640409	-0.691718	0.32851	0.122217	0.092425
B16S;90_161;96_1010;97_2347	0.124128	0.09276	-0.528927	0.300257	0.0654771	0.0194512
B16S;90_161;96_10378;97_12414	0.134814	0.0149079	-1.25306	0.258278	-0.387268	-0.00966962
B16S;90_161;96_1434;97_1689	0.128937	0.147349	-0.362889	0.419196	0.269265	0.0561022
B16S;90_161;96_303;97_333	0.139383	0.15518	-0.128986	0.436851	0.38417	0.033048
B16S;90_161;96_3728;97_4526	0.103833	0.0564232	-0.822522	0.388056	0.114231	-0.0767681
B16S;90_161;96_4102;97_4979	0.206845	0.231086	-0.261345	0.297919	0.175269	-0.0889491
B16S;90_1613;96_4662;97_5683	0.209398	0.206797	-0.493408	0.319856	0.295869	-0.0987659
B16S;90_1613;96_7684;97_9186	0.192052	0.145333	-0.635731	0.207297	0.146823	0.203038
B16S;90_1618;96_25999;97_32095	0.141276	0.0177629	-1.81847	0.430879	0.27724	0.0121648
B16S;90_1622;96_10256;97_12275	0.151043	0.174833	-0.223258	0.21277	0.136214	0.0662157
B16S;90_16457;96_55845;97_70496	0.102742	0.0334922	-0.766799	-0.0472783	-0.200709	-0.0882556
B16S;90_16461;96_55872;97_70536	NA	NA	NA	NA	NA	NA
B16S;90_165;96_1647;97_1952	0.113436	0.11283	-0.574765	0.35894	-0.0640438	-0.0203492
B16S;90_165;96_312;97_343	0.135207	0.116443	-0.81375	0.337073	0.102761	0.0184295
B16S;90_165;96_4292;97_5223	0.0889891	0.0819578	-0.603774	0.318599	-0.0624241	-0.00439014
B16S;90_165;96_4292;97_5330	0.121186	0.0957001	-0.710209	0.45554	0.0837793	0.020245
B16S;90_166;96_1068;97_1242	0.10591	0.127142	-0.0606498	0.0896119	0.0462757	-0.0916532
B16S;90_166;96_1092;97_1267	0.127088	0.127083	-0.397099	0.43989	0.109547	0.04588
B16S;90_166;96_1216;97_1413	0.123578	0.137646	-0.231577	0.231796	0.160664	-0.0256059
B16S;90_166;96_1334;97_1557	0.0991243	0.0587937	-0.334774	0.15926	0.0848928	0.0151197
B16S;90_166;96_1338;97_1562	0.126896	0.125108	-0.191684	0.07322	-0.025652	-0.103474
B16S;90_166;96_1338;97_4775	0.126489	0.0740957	-0.509084	0.194106	0.0168609	0.0672404
B16S;90_166;96_1456;97_1717	0.131137	0.066546	-0.792019	0.258364	-0.0734281	-0.0378481
B16S;90_166;96_1537;97_1812	0.108713	0.152087	0.0848607	0.132828	0.213037	0.140766
B16S;90_166;96_1611;97_1912	0.13506	0.194161	0.26988	0.0779679	0.174852	0.216704
B16S;90_166;96_1633;97_1935	0.188635	0.224979	-0.10249	0.370713	0.310361	0.0671472
B16S;90_166;96_1634;97_1936	0.0879799	0.0424865	-0.281741	-0.00432927	-0.275861	-0.0885022
B16S;90_166;96_1907;97_2275	0.109434	0.110695	-0.428986	0.413096	0.143933	-0.0313828
B16S;90_166;96_2077;97_2483	0.153633	0.137426	-0.140689	0.0421424	-0.070066	0.0212476
B16S;90_166;96_2501;97_3004	0.124715	0.203194	0.408234	0.178776	0.227442	-0.181123
B16S;90_166;96_2664;97_3213	0.128783	0.0456969	-0.956245	0.319207	-0.0870728	-0.0493442
B16S;90_166;96_2724;97_3288	0.0732012	0.00228598	-2.28924	0.16244	-0.22439	0.105626
B16S;90_166;96_28635;97_35493	NA	NA	NA	NA	NA	NA
B16S;90_166;96_313;97_344	0.140978	0.113973	0.0916846	0.11998	0.226832	0.0447746
B16S;90_166;96_3147;97_3832	0.105223	0.0061182	-2.38407	0.14353	-0.218325	0.105191
B16S;90_166;96_3310;97_4033	0.151167	0.197	-0.19709	0.0244455	-0.0863939	0.0113319
B16S;90_166;96_337;97_1746	0.123105	0.0567356	-0.579095	0.0208812	-0.122071	0.0680413
B16S;90_166;96_337;97_372	0.11401	0.0918443	-0.51151	0.273296	-0.0160729	0.191355
B16S;90_166;96_3544;97_4312	0.133051	0.0481858	-0.873414	0.446659	0.26043	0.052397
B16S;90_166;96_3575;97_4347	0.104839	0.0717509	-0.491	0.223307	0.0989996	0.0724132
B16S;90_166;96_3953;97_4807	0.120152	0.092749	-0.331184	0.252592	0.11224	0.121905
B16S;90_166;96_4009;97_4873	0.146413	0.0263482	-1.13515	0.171477	-0.222048	0.00756458
B16S;90_166;96_4048;97_4919	0.13156	0.125345	-0.157734	0.112854	0.00606175	0.0106152
B16S;90_166;96_4196;97_5102	0.138425	0.140459	0.0568103	0.227377	0.31523	-0.0796065
B16S;90_166;96_4351;97_5302	0.14316	0.0984947	0.031678	-0.0233188	-0.0144356	-0.0359794
B16S;90_166;96_914;97_1060	0.106556	0.0164259	-1.56335	0.285341	-0.0478612	0.15112
B16S;90_167;96_316;97_347	0.110252	0.11113	-0.983317	0.540515	0.336368	0.183448
B16S;90_16916;96_57972;97_73273	NA	NA	NA	NA	NA	NA
B16S;90_17;96_1049;97_1215	0.139293	0.362503	-0.227131	0.163137	0.156531	0.0383056
B16S;90_17;96_1238;97_1444	0.14405	0.20042	-0.105019	0.436509	0.398125	-0.0989663
B16S;90_17;96_14845;97_17923	0.110009	0.215974	-0.132291	0.277383	0.221774	0.0751415
B16S;90_17;96_1585;97_1879	0.187461	0.393679	0.09117	0.389501	0.394225	-0.0706644
B16S;90_17;96_1628;97_1930	0.16118	0.190521	-0.147851	0.468325	0.467064	0.158486
B16S;90_17;96_1767;97_2099	0.125656	0.255089	-0.0410669	0.180054	0.178294	-0.0747741
B16S;90_17;96_198;97_215	0.109527	0.217041	0.107838	0.224452	0.245187	-0.00184486
B16S;90_17;96_2123;97_2538	0.135474	0.277054	0.0133653	0.362933	0.361697	0.082805
B16S;90_17;96_2123;97_3371	0.202513	0.19905	0.0203499	0.344277	0.348189	-0.214125
B16S;90_17;96_22;97_22	0.14478	0.261845	-0.0633052	0.231317	0.217616	-0.0525227
B16S;90_17;96_22;97_23	0.109025	0.215949	-0.160556	0.338018	0.306768	0.0360575
B16S;90_17;96_2366;97_2834	0.212254	0.26931	0.379914	0.314403	0.331511	-0.00556536
B16S;90_17;96_2735;97_3301	0.130247	0.244274	-0.163131	0.307817	0.166726	0.0646847
B16S;90_17;96_3039;97_3688	0.141575	0.127033	-0.213022	0.279115	0.221705	0.106744
B16S;90_17;96_3108;97_3783	0.1016	0.135981	-0.0942631	0.311083	0.2896	0.0281763
B16S;90_17;96_45;97_1606	0.130308	0.217449	-0.0469114	0.371639	0.355989	-0.0146981
B16S;90_17;96_45;97_1855	0.145261	0.178883	-0.15028	0.403076	0.360766	-0.0780933
B16S;90_17;96_45;97_440	0.12609	0.18228	-0.147868	0.296391	0.218153	0.0151513
B16S;90_17;96_45;97_47	0.125141	0.238405	-0.0881342	0.294213	0.233221	-0.12513
B16S;90_17;96_63247;97_80171	0.127209	0.137729	-0.114894	0.401963	0.365057	0.0485479
B16S;90_17;96_650;97_754	0.158983	0.164766	0.032449	0.420613	0.42388	0.0699954
B16S;90_17;96_830;97_960	0.199609	0.23069	-0.0514367	0.402756	0.371517	-0.0111121
B16S;90_17;96_849;97_1487	0.132824	0.178649	-0.0314703	0.306404	0.295969	0.0497274
B16S;90_17;96_849;97_985	0.133407	0.228036	-0.0378595	0.303621	0.287749	0.0267685
B16S;90_170;96_1045;97_1210	0.127702	0.078808	-0.40139	0.35824	0.146042	-0.0396925
B16S;90_170;96_1119;97_1300	0.129987	0.0911311	-0.500468	0.554901	0.275471	-0.118178
B16S;90_170;96_1119;97_5061	0.119548	0.0373746	-0.48891	0.138699	-0.36073	-0.218519
B16S;90_170;96_1364;97_1599	0.134821	0.131265	0.43035	0.0023528	0.245032	-0.0713634
B16S;90_170;96_1522;97_1795	0.0894495	0.0510451	-0.691161	0.545963	0.333408	-0.00317023
B16S;90_170;96_1565;97_1851	0.14871	0.115328	-0.465558	0.508083	0.270222	-0.106842
B16S;90_170;96_1688;97_2003	0.0946914	0.0544345	0.126069	0.0140743	0.29184	0.0499997
B16S;90_170;96_1698;97_2015	0.137332	0.0722863	-0.429312	0.468895	0.251799	-0.0441875
B16S;90_170;96_1698;97_2765	0.136813	0.0592267	-0.507373	0.36739	0.0985388	0.160685
B16S;90_170;96_1885;97_2247	0.182591	0.145939	-0.547771	0.408361	0.221613	0.0441759
B16S;90_170;96_1956;97_2332	0.128351	0.0573494	-0.748428	0.55738	0.332031	0.00844375
B16S;90_170;96_1956;97_4516	0.143032	0.0455366	-0.646046	0.387514	0.123788	-0.0390931
B16S;90_170;96_2054;97_2455	0.122255	0.0478701	-0.591333	0.364846	-0.0549507	-0.0622852
B16S;90_170;96_2054;97_5438	NA	NA	NA	NA	NA	NA
B16S;90_170;96_2068;97_2474	0.0855113	0.0748577	-0.0484	0.143472	0.0278906	-0.0316863
B16S;90_170;96_2082;97_2488	0.154701	0.0796677	-0.378379	0.320543	0.132831	0.0305277
B16S;90_170;96_2082;97_2952	0.134739	0.0941955	-0.397871	0.482866	0.349889	-0.011679
B16S;90_170;96_2346;97_2811	0.141777	0.0940904	-0.286399	0.126434	-0.0844378	0.0537333
B16S;90_170;96_2398;97_2871	0.112914	0.0667624	-0.32297	0.221754	-0.0837878	-0.0161882
B16S;90_170;96_25412;97_31353	NA	NA	NA	NA	NA	NA
B16S;90_170;96_26926;97_33308	0.132284	0.0634421	-0.522901	0.441274	0.115222	0.0258091
B16S;90_170;96_2832;97_3427	0.118918	0.0439644	-0.44829	0.32774	-0.0351281	-0.0890724
B16S;90_170;96_2955;97_3582	0.142182	0.0846896	-0.723568	0.545619	0.293297	0.130365
B16S;90_170;96_2955;97_4089	0.169734	0.105275	-0.650333	0.529539	0.314807	0.0212133
B16S;90_170;96_325;97_358	0.121828	0.0571688	-0.606478	0.310658	0.0661897	-0.00201815
B16S;90_170;96_3256;97_3961	0.129849	0.0846011	-0.438104	0.396617	0.194763	0.0313893
B16S;90_170;96_3261;97_3969	0.105627	0.0557416	-0.249528	0.160286	-0.105764	-0.107715
B16S;90_170;96_3706;97_4496	0.117127	0.113962	-0.209828	0.230113	0.120132	-0.00256585
B16S;90_170;96_3745;97_4549	0.126223	0.0836472	-0.439118	0.349958	0.17733	-0.0589622
B16S;90_170;96_3766;97_4575	0.151092	0.081617	-0.465185	0.247619	-0.0165791	0.0873287
B16S;90_170;96_4054;97_4926	0.142583	0.0588207	-0.160636	0.0740492	-0.367779	-0.126819
B16S;90_170;96_4213;97_5122	0.11474	0.0871093	-0.313076	0.2829	0.144674	0.00666034
B16S;90_170;96_4276;97_5205	NA	NA	NA	NA	NA	NA
B16S;90_170;96_4425;97_5396	0.142208	0.0968431	-0.27373	0.172297	0.0266764	0.00246569
B16S;90_170;96_762;97_41807	0.150866	0.0668594	-0.536013	0.41532	0.214317	-0.0752718
B16S;90_170;96_762;97_882	NA	NA	NA	NA	NA	NA
B16S;90_170;96_841;97_974	0.136	0.0907094	-0.348748	0.316751	0.0697687	0.100104
B16S;90_170;96_852;97_989	NA	NA	NA	NA	NA	NA
B16S;90_170;96_9478;97_11350	0.126859	0.0489248	-0.46169	0.375721	0.0581141	-0.0360406
B16S;90_171;96_3059;97_3720	0.293252	0.381409	-0.218172	0.321816	0.281089	-0.00546
B16S;90_171;96_326;97_359	0.262889	0.386196	-0.486985	0.414253	0.0464855	-0.225654
B16S;90_171;96_3565;97_4335	0.273738	0.340897	-0.330843	0.448791	0.320662	-0.196651
B16S;90_171;96_6332;97_7606	0.295859	0.506583	-0.120905	0.321653	0.0768388	0.0477421
B16S;90_171;96_835;97_967	0.294763	0.380825	-0.173245	0.427267	0.36394	0.0426656
B16S;90_172;96_1523;97_1796	NA	NA	NA	NA	NA	NA
B16S;90_172;96_1523;97_2519	NA	NA	NA	NA	NA	NA
B16S;90_172;96_3270;97_3980	NA	NA	NA	NA	NA	NA
B16S;90_172;96_453;97_509	0.193588	0.194327	-0.317794	0.343525	0.1513	0.162747
B16S;90_172;96_606;97_694	NA	NA	NA	NA	NA	NA
B16S;90_172;96_998;97_1160	NA	NA	NA	NA	NA	NA
B16S;90_173;96_1271;97_1484	0.223342	0.353451	-0.349496	0.615211	0.481054	0.0694851
B16S;90_173;96_1271;97_47706	0.161379	0.137519	-0.536508	0.625442	0.492846	0.00384733
B16S;90_173;96_18976;97_23070	0.253834	0.21191	-0.736408	0.539832	0.317888	-0.151205
B16S;90_173;96_3847;97_4675	0.188227	0.150245	-0.815992	0.409053	0.0745476	-0.0582441
B16S;90_173;96_4126;97_5013	0.174928	0.167094	-0.807662	0.358611	0.190561	-0.193872
B16S;90_173;96_532;97_1359	0.201945	0.296655	-0.377157	0.648447	0.513663	-0.057474
B16S;90_173;96_532;97_603	0.231195	0.340869	-0.384434	0.550007	0.363872	-0.0413948
B16S;90_173;96_532;97_722	0.217683	0.322589	-0.358419	0.581714	0.454704	-0.0270211
B16S;90_1748;96_18223;97_22129	0.128224	0.111999	-0.199202	0.0436027	0.0620632	0.0303967
B16S;90_1748;96_38707;97_48384	0.115124	0.0987972	-0.459576	0.144172	0.132451	-0.0348326
B16S;90_179;96_348;97_386	0.304934	0.263406	-0.239223	0.382881	0.334489	0.0792252
B16S;90_18;96_1096;97_1271	0.115912	0.0878535	-0.6505	0.516532	0.115897	0.0475996
B16S;90_18;96_1122;97_1303	0.115281	0.0697665	-0.856911	0.4569	0.0536664	0.0297
B16S;90_18;96_1453;97_5412	0.12813	0.0327425	-0.998284	0.399835	0.0275084	-0.00210498
B16S;90_18;96_1686;97_2001	0.102566	0.0399921	-0.960552	0.375795	0.132797	-0.00237756
B16S;90_18;96_2104;97_2517	0.130135	0.061446	-0.739152	0.42433	0.162379	-0.0404006
B16S;90_18;96_2139;97_2558	0.110959	0.0438728	-1.01386	0.483685	0.121494	0.104406
B16S;90_18;96_218;97_236	0.153994	0.138691	-0.563126	0.504344	0.19825	-0.0493583
B16S;90_18;96_218;97_877	0.146475	0.155656	-0.469374	0.549406	0.216563	-0.0367493
B16S;90_18;96_23;97_24	0.096959	0.107527	-0.578209	0.423329	0.168587	-0.0344343
B16S;90_18;96_2470;97_2967	0.128289	0.0462934	-0.804456	0.389795	0.0512124	-0.00189361
B16S;90_18;96_2841;97_23393	0.146196	0.0891403	-0.626372	0.345536	0.101223	0.062513
B16S;90_18;96_2841;97_3441	0.122267	0.0342462	-0.795306	0.288692	-0.12489	-0.0814081
B16S;90_18;96_2909;97_3520	0.160534	0.0964291	-0.845301	0.445031	0.178061	-0.0776626
B16S;90_18;96_2994;97_3634	0.15184	0.100252	-0.402716	0.370409	0.15869	-0.0936893
B16S;90_18;96_3319;97_4042	0.162783	0.157962	-0.514669	0.294178	0.0438366	0.015416
B16S;90_18;96_353;97_2708	0.124682	0.0216211	-1.2846	0.471286	0.0380334	-0.0335534
B16S;90_18;96_353;97_3439	0.123248	0.073679	-0.797683	0.596731	0.218276	-0.0156687
B16S;90_18;96_353;97_391	0.130881	0.109412	-0.620718	0.397345	0.0876766	-0.0484263
B16S;90_18;96_3747;97_4552	0.126402	0.0530493	-0.911202	0.509736	0.151623	-0.0200321
B16S;90_18;96_3973;97_4831	0.119793	0.045388	-0.730904	0.26947	-0.050353	0.0568164
B16S;90_18;96_4467;97_5456	NA	NA	NA	NA	NA	NA
B16S;90_18;96_565;97_3316	0.116703	0.0529543	-0.762493	0.498623	0.21418	0.0704604
B16S;90_18;96_565;97_643	0.145578	0.0469392	-0.86754	0.484007	0.136232	-0.0545244
B16S;90_18;96_61090;97_77364	0.12224	0.041834	-1.11579	0.273517	0.0189286	-0.0490486
B16S;90_18;96_76;97_1111	0.152673	0.0982653	-0.585966	0.525752	0.237917	0.0864286
B16S;90_18;96_76;97_1428	0.127446	0.102198	-0.551031	0.482944	0.167552	-0.0523903
B16S;90_18;96_76;97_208	0.130891	0.134005	-0.487513	0.492818	0.234021	-0.0277293
B16S;90_18;96_76;97_341	0.120041	0.109002	-0.559393	0.369953	0.126396	-0.0108391
B16S;90_18;96_76;97_401	0.191637	0.190148	-0.464063	0.398245	0.225106	-0.0101585
B16S;90_18;96_76;97_4078	0.116465	0.117806	-0.557797	0.478901	0.141711	-0.0735483
B16S;90_18;96_76;97_79	0.133798	0.128967	-0.511593	0.376469	0.118038	-0.0434459
B16S;90_180;96_1856;97_2212	0.207298	0.3345	0.746468	-0.0388349	0.0466743	0.0743601
B16S;90_180;96_349;97_387	0.217964	0.402973	0.716698	0.116709	0.310913	0.00619458
B16S;90_180;96_686;97_795	0.207782	0.198823	1.59294	0.182822	0.131769	0.0322923
B16S;90_181;96_2194;97_2625	0.157881	0.0981005	-0.564851	0.348123	0.223877	0.0347231
B16S;90_181;96_2830;97_3425	0.12419	0.132836	-0.43083	0.227684	0.209009	0.0121916
B16S;90_181;96_3222;97_3924	0.1123	0.113814	-0.446042	0.231413	0.212368	0.0287491
B16S;90_181;96_350;97_388	0.143323	0.124863	-0.330598	0.502293	0.408492	0.00531228
B16S;90_181;96_455;97_1031	0.118509	0.108469	-0.504304	0.389029	0.259295	-0.00626364
B16S;90_181;96_455;97_512	0.126891	0.147931	-0.440693	0.412661	0.288118	-0.0774458
B16S;90_181;96_455;97_762	0.125739	0.103731	-0.531445	0.446864	0.299021	0.00616545
B16S;90_182;96_1269;97_1482	0.162471	0.283184	1.21482	0.326513	0.490999	-0.00462752
B16S;90_182;96_3402;97_4147	0.134329	0.118189	-0.291018	0.277708	0.189557	0.120174
B16S;90_182;96_3458;97_4213	0.131583	0.109309	-0.361072	0.162813	-0.000479394	0.00302837
B16S;90_182;96_351;97_3603	0.161338	0.171434	-0.0874937	0.297518	0.264486	0.0606106
B16S;90_182;96_351;97_389	0.14067	0.146435	-0.299505	0.36431	0.268853	0.0767083
B16S;90_182;96_351;97_3960	0.159128	0.140611	-0.140614	0.3641	0.310436	0.0351385
B16S;90_182;96_351;97_3988	0.141841	0.138847	-0.237239	0.329573	0.24824	-0.0208448
B16S;90_182;96_351;97_459	0.141694	0.183758	-0.234136	0.315169	0.222017	-0.0701088
B16S;90_182;96_3803;97_4621	0.140876	0.193979	0.336708	0.278844	0.36609	-0.051685
B16S;90_182;96_905;97_1048	0.117483	0.103256	-0.156229	0.275705	0.205273	-0.0097704
B16S;90_183;96_1205;97_1400	0.101658	0.0609678	-0.681351	0.422292	0.0835679	-0.0137358
B16S;90_183;96_1205;97_3716	0.0990579	0.032433	-0.731839	0.515544	0.0300774	-0.0195334
B16S;90_183;96_1652;97_1958	0.172412	0.225688	-0.52503	0.608826	0.411033	-0.0962905
B16S;90_183;96_1652;97_3739	0.173808	0.180933	-0.503246	0.497607	0.255089	-0.0819691
B16S;90_183;96_17258;97_20938	0.119836	0.0348439	-1.19966	0.395146	0.00675983	-0.0926112
B16S;90_183;96_1770;97_2102	0.114484	0.0944126	-0.437653	0.279139	0.0596632	-0.0823067
B16S;90_183;96_1796;97_2133	0.108579	0.0476012	-0.922147	0.358314	0.0625294	-0.0358291
B16S;90_183;96_1924;97_2295	0.10391	0.101818	-0.532268	0.40908	0.149415	0.0495801
B16S;90_183;96_2002;97_2388	0.10334	0.0997214	-0.457086	0.413827	0.208909	0.0245427
B16S;90_183;96_2103;97_2516	0.154756	0.119799	-0.40844	0.503466	0.302827	0.0803993
B16S;90_183;96_2285;97_2737	0.111616	0.0851262	-0.568678	0.418743	0.0579126	-0.00739872
B16S;90_183;96_2330;97_2793	0.160805	0.0855887	-0.53967	0.332779	0.12651	0.000272291
B16S;90_183;96_2330;97_3181	0.124933	0.0526965	-0.693499	0.388634	0.122645	0.0411768
B16S;90_183;96_2906;97_3517	0.122804	0.0595314	-0.734324	0.451354	0.0377019	-0.0228563
B16S;90_183;96_2936;97_10450	0.12954	0.0751893	-0.558054	0.458744	0.122909	0.07453
B16S;90_183;96_2936;97_25774	0.134433	0.107678	-0.515128	0.431851	0.0862752	0.0795743
B16S;90_183;96_3363;97_4096	0.15725	0.0767003	-0.559232	0.365472	0.0636086	0.0246656
B16S;90_183;96_3523;97_4285	0.101453	0.0831681	-0.324837	0.337367	0.219684	0.0729825
B16S;90_183;96_354;97_392	0.136429	0.115079	-0.523194	0.494996	0.242842	-0.0796801
B16S;90_183;96_354;97_449	0.182587	0.250286	-0.43955	0.397932	0.270854	-0.122357
B16S;90_183;96_3732;97_4531	0.133614	0.13614	-0.699929	0.526511	0.21791	0.0130756
B16S;90_183;96_955;97_1110	0.122697	0.062958	-0.683843	0.312809	0.0827016	0.00505305
B16S;90_184;96_358;97_396	NA	NA	NA	NA	NA	NA
B16S;90_1842;96_5125;97_6198	0.209479	0.197046	-0.408493	0.0567364	-0.00725439	0.115714
B16S;90_185;96_360;97_398	0.109733	0.116871	-1.12171	0.198837	0.158971	-0.183782
B16S;90_187;96_363;97_402	0.169339	0.254362	-0.162047	0.40996	0.393562	-0.0161499
B16S;90_18794;96_65573;97_83258	0.130391	0.0259202	-0.702741	-0.131542	-0.218155	-0.124196
B16S;90_18925;96_66049;97_83840	NA	NA	NA	NA	NA	NA
B16S;90_19;96_1070;97_1244	0.163455	0.155959	-0.0435501	0.114323	0.0293691	-0.0328501
B16S;90_19;96_110;97_117	0.177899	0.206723	-0.517551	0.567637	0.295799	0.0272919
B16S;90_19;96_110;97_145	0.163127	0.175076	-0.548969	0.555932	0.34129	-0.0981605
B16S;90_19;96_110;97_2182	0.191698	0.136043	-0.169553	0.11527	-0.0399477	0.0652049
B16S;90_19;96_110;97_242	0.168181	0.129181	-0.33493	0.194013	0.0909195	-0.00924632
B16S;90_19;96_110;97_351	0.179665	0.147016	-0.235245	0.0518749	-0.0294599	0.00849448
B16S;90_19;96_110;97_5294	0.229146	0.0984897	-0.499796	0.146231	-0.0824244	-0.00877336
B16S;90_19;96_111;97_118	0.157984	0.134033	-0.401179	0.391085	0.239507	-0.00644194
B16S;90_19;96_111;97_1583	NA	NA	NA	NA	NA	NA
B16S;90_19;96_111;97_371	NA	NA	NA	NA	NA	NA
B16S;90_19;96_1461;97_1723	0.148628	0.0781481	-0.423919	0.230389	0.0680826	0.00337218
B16S;90_19;96_1461;97_2321	0.137099	0.0717359	-0.388107	0.20622	0.0717228	0.0573848
B16S;90_19;96_159;97_171	0.173398	0.26634	-0.33563	0.512762	0.364968	-0.0997769
B16S;90_19;96_159;97_5401	0.193943	0.0438223	-0.607942	-0.0409406	-0.356762	-0.0230992
B16S;90_19;96_1629;97_3728	NA	NA	NA	NA	NA	NA
B16S;90_19;96_1653;97_1959	0.182583	0.147431	-0.0199666	-0.0454907	-0.20623	-0.0511223
B16S;90_19;96_1775;97_2107	0.146944	0.125287	-0.229888	0.0837672	-0.00868673	0.0284446
B16S;90_19;96_1979;97_2359	0.234382	0.216583	0.0487472	0.0294735	0.130257	0.0287265
B16S;90_19;96_2042;97_2440	0.156009	0.143203	-0.189993	0.148775	0.0745731	-0.0484657
B16S;90_19;96_2431;97_15834	0.140175	0.175075	-0.0340482	0.123064	0.096264	-0.0348056
B16S;90_19;96_2442;97_2924	0.147202	0.125318	-0.259977	0.238867	0.139128	-0.0306308
B16S;90_19;96_25;97_26	0.156458	0.0579481	-0.569295	0.250289	0.0335452	0.1298
B16S;90_19;96_272;97_296	0.13828	0.154807	-0.201765	0.315018	0.24294	0.0485918
B16S;90_19;96_2880;97_3486	NA	NA	NA	NA	NA	NA
B16S;90_19;96_2997;97_3637	0.143292	0.129672	-0.284132	0.138548	0.0538767	-0.000649918
B16S;90_19;96_2997;97_4595	0.13151	0.159324	-0.158792	0.169221	0.113013	0.0414553
B16S;90_19;96_304;97_334	0.156767	0.14612	-0.1837	0.194309	0.0993291	0.0152736
B16S;90_19;96_36001;97_44905	NA	NA	NA	NA	NA	NA
B16S;90_19;96_99;97_105	0.141415	0.223348	-0.215734	0.223239	0.0835414	0.102684
B16S;90_19;96_99;97_315	0.195164	0.158822	-0.245255	0.13446	0.0285492	0.0907353
B16S;90_190;96_1252;97_1460	0.106289	0.0927348	-0.579075	0.305674	0.182926	-0.0159684
B16S;90_190;96_1252;97_2512	0.105267	0.0726836	-0.690954	0.310299	0.184595	-0.00262698
B16S;90_190;96_1535;97_1810	0.0961664	0.0795218	-0.666095	0.228422	0.134959	0.147751
B16S;90_190;96_3187;97_3885	0.127263	0.0554966	-0.822806	0.199442	-0.00112535	-0.0464038
B16S;90_190;96_381;97_422	0.123655	0.0959736	-0.599435	0.231638	0.118903	0.1198
B16S;90_190;96_381;97_538	0.108154	0.0849342	-0.630054	0.316257	0.176436	-0.0534941
B16S;90_190;96_763;97_883	0.114868	0.0515792	-0.864398	0.246871	0.119278	-0.03639
B16S;90_1939;96_14816;97_17886	0.0872779	0.0465665	-0.236592	0.222398	0.0514592	0.11087
B16S;90_195;96_2922;97_3540	0.133526	0.0580639	-0.599421	0.286318	-0.0162975	-0.0613873
B16S;90_195;96_2922;97_5137	0.119906	0.0495263	-0.688124	0.26537	-0.0361503	0.137965
B16S;90_195;96_389;97_431	0.135897	0.109877	-0.486505	0.288801	0.0792466	0.108112
B16S;90_195;96_389;97_5352	0.114725	0.0543317	-0.672922	0.227721	-0.0304785	0.0053882
B16S;90_197;96_2273;97_2722	0.11037	0.0654935	-0.631202	0.304088	0.0567028	0.184607
B16S;90_197;96_2663;97_3212	0.0932972	0.0853719	-0.518497	0.341249	0.0453897	-0.0411061
B16S;90_197;96_394;97_436	0.0754011	0.0490732	-0.729526	0.339814	-0.0608003	0.0175947
B16S;90_1979;96_10452;97_12504	0.0943647	0.0431159	-0.7859	-0.0695157	-0.0355622	0.0127895
B16S;90_1979;96_10452;97_25927	0.0929236	0.0730214	-0.624769	0.109281	0.0443214	0.151955
B16S;90_1979;96_5808;97_6993	0.101182	0.0849375	-0.497289	0.15579	0.110585	-0.00975467
B16S;90_198;96_3588;97_4361	0.0983961	0.0865296	-0.49788	0.206756	0.158198	0.0280371
B16S;90_198;96_3703;97_4492	0.118972	0.074559	-0.741856	0.275969	0.200476	0.0359591
B16S;90_198;96_397;97_439	0.115758	0.0360448	-1.09544	0.180875	0.0411663	-0.0862859
B16S;90_20;96_10480;97_12538	0.204176	0.311854	-0.189957	0.329962	0.20013	0.0169709
B16S;90_20;96_1053;97_1220	0.181842	0.214464	-0.189091	0.438671	0.329567	0.0353049
B16S;90_20;96_1110;97_1289	0.177551	0.207478	-0.269813	0.310587	0.130964	0.0317649
B16S;90_20;96_1137;97_1319	0.166715	0.226921	-0.167122	0.326475	0.202554	-0.0545571
B16S;90_20;96_1150;97_1338	0.184917	0.243721	-0.00682923	0.21201	0.206367	-0.0745135
B16S;90_20;96_11514;97_13798	0.212772	0.219183	0.147194	0.00220425	0.10361	0.0311142
B16S;90_20;96_1223;97_1425	0.185896	0.192483	-0.306919	0.559956	0.388346	0.0566727
B16S;90_20;96_1270;97_1483	0.181064	0.243851	-0.118693	0.284698	0.198119	0.0418796
B16S;90_20;96_1308;97_1528	0.177952	0.19319	-0.245752	0.368492	0.248184	0.0687373
B16S;90_20;96_1308;97_1794	0.213164	0.109691	-0.537459	0.315859	0.0372747	-0.045084
B16S;90_20;96_1348;97_1578	0.21203	0.369324	-0.139475	0.361295	0.261549	-0.013082
B16S;90_20;96_1348;97_2113	0.183233	0.25382	-0.215063	0.389328	0.245469	0.0697457
B16S;90_20;96_1444;97_1702	0.188114	0.253012	-0.300423	0.391507	0.248105	-0.124646
B16S;90_20;96_14471;97_17455	0.204837	0.0981307	-0.266564	0.254095	-0.0403104	-0.0344437
B16S;90_20;96_1538;97_1813	0.170413	0.194409	-0.257741	0.479609	0.325386	-0.072513
B16S;90_20;96_1674;97_1984	0.184061	0.241854	-0.274859	0.427173	0.246943	-0.118668
B16S;90_20;96_1726;97_2048	0.219968	0.366965	-0.165529	0.425941	0.308284	-0.154366
B16S;90_20;96_1726;97_5133	0.240498	0.209457	-0.21911	0.333237	0.203524	-0.0185924
B16S;90_20;96_1744;97_2070	0.18995	0.250315	-0.313744	0.412207	0.196418	0.0199554
B16S;90_20;96_17937;97_21775	0.241164	0.174613	0.00783951	0.437742	0.450506	0.0531966
B16S;90_20;96_1834;97_2185	0.199922	0.272735	-0.179967	0.2579	0.182145	-0.0353867
B16S;90_20;96_190;97_1503	0.195133	0.228443	-0.253879	0.395955	0.280002	-0.0788606
B16S;90_20;96_190;97_205	0.201011	0.301678	-0.322084	0.51685	0.343312	0.033731
B16S;90_20;96_1953;97_2329	0.204364	0.201915	-0.299288	0.316966	0.178418	0.0170101
B16S;90_20;96_20418;97_24924	0.183995	0.17489	-0.25518	0.409837	0.291955	0.0761681
B16S;90_20;96_2114;97_2528	0.188615	0.288863	-0.255915	0.374712	0.182693	0.0361628
B16S;90_20;96_2185;97_2615	0.197089	0.226722	-0.304206	0.387582	0.215336	0.0106605
B16S;90_20;96_2190;97_2620	0.216544	0.307893	-0.264967	0.408423	0.221538	-0.0408745
B16S;90_20;96_2232;97_2669	0.194905	0.296418	-0.224714	0.39186	0.307254	-0.00546276
B16S;90_20;96_2269;97_2718	0.217205	0.17336	-0.419846	0.44697	0.241165	-0.0523019
B16S;90_20;96_2295;97_2750	0.183072	0.176405	-0.35208	0.346099	0.157168	0.101578
B16S;90_20;96_2301;97_2757	0.163786	0.174445	-0.239686	0.304983	0.141672	0.044411
B16S;90_20;96_2406;97_2880	0.162486	0.177545	-0.239626	0.289313	0.0934984	0.0101762
B16S;90_20;96_2506;97_3011	0.17772	0.202702	-0.126423	0.225229	0.165126	0.0561731
B16S;90_20;96_26;97_27	0.152577	0.211859	-0.136901	0.25805	0.164165	-0.0949131
B16S;90_20;96_2621;97_3156	0.190195	0.222178	-0.242735	0.459523	0.321681	-0.0477608
B16S;90_20;96_2621;97_3445	0.187605	0.167863	-0.275508	0.397402	0.253387	0.115246
B16S;90_20;96_2709;97_3270	0.190548	0.19015	-0.31058	0.355346	0.196368	0.00512453
B16S;90_20;96_2831;97_3426	0.126813	0.146677	-0.0112389	0.262624	0.247914	0.0337664
B16S;90_20;96_2851;97_3453	0.201366	0.327658	-0.211782	0.493399	0.36664	0.0324046
B16S;90_20;96_2968;97_3605	0.150243	0.134224	-0.299427	0.277397	0.0431197	-0.0687135
B16S;90_20;96_2989;97_3628	0.1942	0.2217	-0.0380508	0.17416	0.152242	-0.079922
B16S;90_20;96_2989;97_4543	0.18953	0.216308	-0.326704	0.473253	0.253739	0.101493
B16S;90_20;96_315;97_346	0.137814	0.274923	-0.134558	0.263018	0.160989	-0.0268054
B16S;90_20;96_3248;97_3952	0.200735	0.235308	-0.329606	0.488814	0.302972	-0.133795
B16S;90_20;96_3481;97_4239	0.166189	0.20137	-0.259843	0.408277	0.256295	0.0304225
B16S;90_20;96_3515;97_4275	0.198696	0.166632	-0.256371	0.435654	0.259922	0.022332
B16S;90_20;96_3532;97_4298	0.230812	0.22358	-0.249741	0.334833	0.202683	-0.096569
B16S;90_20;96_3541;97_4308	0.152268	0.132674	-0.473287	0.286095	-0.0160857	0.147987
B16S;90_20;96_3655;97_4433	0.171964	0.151445	-0.312083	0.28823	0.0887335	0.0285495
B16S;90_20;96_373;97_2260	0.156948	0.224773	-0.249623	0.446097	0.283875	-0.00871467
B16S;90_20;96_373;97_413	0.187307	0.265878	-0.182696	0.388385	0.259308	0.0402411
B16S;90_20;96_3754;97_4560	0.173814	0.201325	-0.335611	0.532661	0.376342	0.0592419
B16S;90_20;96_3755;97_4561	0.191039	0.266214	-0.277067	0.453041	0.293335	-0.0558383
B16S;90_20;96_4017;97_4882	0.134138	0.109524	-0.229009	0.417096	0.202733	-0.0635119
B16S;90_20;96_4040;97_4910	0.234544	0.504152	-0.0282665	0.252844	0.227948	0.0823093
B16S;90_20;96_4043;97_4914	0.204586	0.108125	-0.392971	0.193541	-0.0505236	-0.0176429
B16S;90_20;96_40858;97_51119	0.116299	0.122147	0.00227408	0.0921501	0.142972	0.0393887
B16S;90_20;96_4290;97_5220	0.183423	0.216805	-0.150514	0.266819	0.164703	0.10813
B16S;90_20;96_4330;97_5269	0.139414	0.118596	-0.263635	0.445543	0.300998	0.110512
B16S;90_20;96_43773;97_54865	0.16771	0.164793	-0.181855	0.139829	0.0333983	-0.000417862
B16S;90_20;96_44713;97_56052	0.265521	0.223413	0.16113	0.350089	0.484429	0.0345491
B16S;90_20;96_4767;97_5799	0.175772	0.22338	-0.245736	0.381087	0.202499	-0.0171617
B16S;90_20;96_52419;97_65991	0.186848	0.236914	0.0035405	0.288867	0.291746	-0.0959556
B16S;90_20;96_5839;97_7031	0.292663	0.300206	0.344232	0.231077	0.44833	0.00368623
B16S;90_20;96_60447;97_76515	0.125937	0.108185	0.257586	0.0193971	0.318734	0.111095
B16S;90_20;96_64642;97_82016	0.153906	0.175429	0.35771	-0.137866	0.105508	-0.0490376
B16S;90_20;96_661;97_768	0.190712	0.226324	-0.18934	0.418479	0.310017	0.0551315
B16S;90_20;96_662;97_769	0.174766	0.25131	-0.251497	0.492163	0.348536	-0.123198
B16S;90_20;96_6805;97_8145	0.15209	0.0850244	-0.248249	0.209461	0.0658149	-0.0945103
B16S;90_20;96_6815;97_21261	0.204926	0.14029	-0.160709	0.373153	0.275732	0.00349714
B16S;90_20;96_8358;97_9986	0.27355	0.165186	-0.0140144	0.349465	0.30099	-0.0811726
B16S;90_20;96_847;97_982	0.184191	0.200298	-0.434936	0.263417	0.186651	0.0104103
B16S;90_20;96_926;97_1074	0.197206	0.26119	-0.233931	0.417873	0.308161	-0.01289
B16S;90_20;96_997;97_1158	0.21982	0.209863	0.121507	0.291947	0.361588	-0.0765326
B16S;90_20;96_997;97_1159	0.228752	0.171746	-0.222064	0.280861	0.110753	0.0593989
B16S;90_20154;96_88773;97_113509	0.141615	0.0412514	-0.769457	0.212456	-0.0128804	-0.133754
B16S;90_20193;96_71270;97_91528	0.133271	0.178261	0.271655	0.0193349	0.0579897	-0.0811856
B16S;90_202;96_1315;97_1536	0.133752	0.0736538	-0.693376	0.647552	0.349172	0.148061
B16S;90_202;96_1315;97_2927	0.195135	0.0652761	-0.563181	0.611341	0.313998	0.0474084
B16S;90_202;96_1315;97_4736	0.209833	0.119755	-0.488062	0.538885	0.370495	-0.213353
B16S;90_202;96_2092;97_2499	0.163075	0.130798	-0.572604	0.465948	0.246159	-0.116469
B16S;90_202;96_2163;97_2589	0.170102	0.106197	-0.763446	0.500876	0.228789	0.0570602
B16S;90_202;96_2445;97_2930	0.147249	0.142716	-0.262301	0.423996	0.302816	-0.0999195
B16S;90_202;96_2639;97_3178	0.177585	0.0845773	-0.847169	0.470099	0.142688	0.0337314
B16S;90_202;96_2896;97_3506	0.166808	0.125957	-0.71577	0.576231	0.255031	-0.0142701
B16S;90_202;96_3041;97_3694	0.173464	0.21498	-0.435891	0.395996	0.157295	0.0682318
B16S;90_202;96_3337;97_4063	0.173835	0.127234	-0.619386	0.489587	0.241039	-0.0419834
B16S;90_202;96_404;97_2069	0.191975	0.228507	-0.335428	0.334844	0.182332	0.055341
B16S;90_202;96_404;97_2500	0.185292	0.259344	-0.330996	0.420271	0.237927	0.0572857
B16S;90_202;96_404;97_450	0.179786	0.129476	-0.547284	0.478393	0.210916	0.0194723
B16S;90_202;96_620;97_28800	0.137733	0.0625891	-0.661521	0.468915	0.335572	-0.017573
B16S;90_202;96_620;97_711	0.130216	0.106792	-0.455075	0.311976	0.242968	0.0448549
B16S;90_2022;96_32905;97_46471	0.129509	0.104232	-0.571433	0.246787	0.221906	0.0925027
B16S;90_2034;96_36891;97_46042	0.162997	0.125006	0.0852442	NA	NA	NA
B16S;90_206;96_1012;97_1174	0.200896	0.207158	-0.415763	0.511093	0.333805	-0.0474553
B16S;90_206;96_1084;97_1259	0.233736	0.517053	-0.249106	0.465202	0.238863	-0.0264286
B16S;90_206;96_1644;97_1949	0.211866	0.166434	-0.483922	0.388628	0.0177817	0.0977781
B16S;90_206;96_2272;97_2721	0.17443	0.16884	-0.401957	0.463899	0.245974	0.0257018
B16S;90_206;96_412;97_461	0.230915	0.435777	-0.357577	0.492614	0.219117	-0.0188827
B16S;90_2061;96_5657;97_14298	0.250487	0.160209	-0.00832688	0.0960403	0.0695672	-0.0880655
B16S;90_2062;96_63221;97_80139	0.245939	0.230355	0.645203	0.227805	0.356668	0.110008
B16S;90_207;96_2959;97_3590	0.10096	0.0641203	-0.879712	0.470838	0.278806	-0.0434271
B16S;90_207;96_3593;97_4366	0.112372	0.0321764	-1.59141	0.560794	0.0760369	-0.0345279
B16S;90_207;96_3883;97_4717	0.134492	0.0654101	-1.10018	0.406094	0.138821	0.0116149
B16S;90_207;96_418;97_468	0.114993	0.055615	-1.10525	0.380037	0.100496	0.025457
B16S;90_207;96_915;97_1062	NA	NA	NA	NA	NA	NA
B16S;90_210;96_13827;97_16647	0.100636	0.00537317	-3.04818	0.275478	0.101398	0.143086
B16S;90_210;96_424;97_4118	0.13659	0.0900946	-0.951197	0.192597	0.0677471	-0.174213
B16S;90_210;96_424;97_474	0.137587	0.102293	-0.321567	0.0744165	0.00103463	0.0315583
B16S;90_2106;96_5791;97_6976	0.0813009	0.0345729	-0.490821	-0.002446	-0.311722	0.0135107
B16S;90_2123;96_7260;97_48023	0.144692	0.0995721	0.0644328	0.160405	0.27225	0.162845
B16S;90_214;96_1594;97_1890	0.137226	0.0859433	-0.700615	0.33422	0.0803167	-0.0395957
B16S;90_214;96_1954;97_2330	0.105309	0.122425	-0.451886	0.332075	0.117246	0.0503545
B16S;90_214;96_1954;97_3685	0.118968	0.110389	-0.477677	0.260445	0.110216	-0.00397223
B16S;90_214;96_1975;97_2353	0.137811	0.0845891	-0.565329	0.383394	0.188822	-0.0126681
B16S;90_214;96_2220;97_2656	0.128763	0.0418043	-1.00403	0.25305	0.0244912	-0.0516475
B16S;90_214;96_2775;97_3352	0.126462	0.140351	-0.488649	0.449161	0.232083	0.0505399
B16S;90_214;96_2796;97_3380	0.114072	0.156207	-0.451448	0.385441	0.190684	0.0484715
B16S;90_214;96_2917;97_3534	0.111123	0.0902638	-0.603346	0.464179	0.222789	-0.0158944
B16S;90_214;96_3122;97_3801	0.111306	0.0522563	-0.936754	0.412778	0.150038	0.00609466
B16S;90_214;96_31738;97_39406	0.122545	0.079358	-0.688863	0.321263	0.0926937	-0.0193637
B16S;90_214;96_3328;97_4051	0.108481	0.0397159	-1.09851	0.361105	0.154218	4.10547e-05
B16S;90_214;96_4207;97_5114	0.134969	0.161829	-0.336107	0.334028	0.215508	0.00391313
B16S;90_214;96_4278;97_5207	0.129911	0.104506	-0.610599	0.343361	0.119554	0.0907254
B16S;90_214;96_431;97_482	0.100753	0.102492	-0.656901	0.432631	0.171631	0.0548323
B16S;90_214;96_4456;97_5442	0.120714	0.0590077	-0.888987	0.400422	0.0865233	0.0730662
B16S;90_214;96_664;97_1370	0.103778	0.076483	-0.599379	0.320114	0.125023	-0.0531533
B16S;90_214;96_664;97_2307	0.130699	0.0735201	-0.711626	0.37709	0.229208	-0.0556381
B16S;90_214;96_664;97_771	0.115939	0.114224	-0.504234	0.34552	0.137042	0.0318588
B16S;90_214;96_859;97_996	0.121173	0.225433	-0.322425	0.39689	0.178648	-0.0339441
B16S;90_214;96_8816;97_20748	0.105674	0.100098	-0.612426	0.441963	0.265551	-0.039243
B16S;90_216;96_437;97_489	0.107909	0.249647	-0.317495	0.220957	0.0364791	0.0318622
B16S;90_216;96_795;97_924	0.108987	0.136236	-0.454749	0.320698	0.0987011	0.00744559
B16S;90_218;96_445;97_500	0.160746	0.0803898	-1.27023	0.535865	0.319138	-0.0235795
B16S;90_22;96_1236;97_1442	0.153663	0.12917	-0.330968	0.322668	0.100115	0.105068
B16S;90_22;96_1236;97_1769	0.132811	0.168482	-0.0164798	0.163172	0.147945	-0.0601024
B16S;90_22;96_1466;97_1730	0.142629	0.170439	0.0141561	0.217662	0.237309	0.0846268
B16S;90_22;96_156;97_168	0.121304	0.111513	-0.418434	0.403824	0.210061	-0.0169689
B16S;90_22;96_1575;97_1864	0.187789	0.202805	-0.338628	0.512053	0.254688	-0.149147
B16S;90_22;96_16245;97_19669	0.127797	0.143904	-0.279023	0.212391	0.05216	0.0430996
B16S;90_22;96_1724;97_2046	0.155924	0.215526	-0.302169	0.345286	0.0771191	0.0262528
B16S;90_22;96_2075;97_2481	0.126548	0.120125	-0.268453	0.385708	0.154748	-0.179303
B16S;90_22;96_2087;97_2494	0.128325	0.0628786	-0.619928	0.39896	0.113143	0.0413139
B16S;90_22;96_2335;97_2800	0.121614	0.151028	-0.412319	0.195962	-0.0452225	0.04552
B16S;90_22;96_2363;97_2831	0.130379	0.101753	-0.481546	0.470906	0.114562	-0.0118656
B16S;90_22;96_2613;97_3145	0.121816	0.0466839	-0.653201	0.385295	0.156823	0.0078944
B16S;90_22;96_2613;97_3863	0.132994	0.138464	-0.101851	0.311838	0.246686	-0.0149114
B16S;90_22;96_2630;97_3167	0.117715	0.189267	-0.1982	0.342474	0.219663	0.0244933
B16S;90_22;96_26530;97_32783	0.113356	0.0927514	-0.400499	0.36349	0.156368	-0.0561694
B16S;90_22;96_2822;97_3417	0.115567	0.122793	-0.431003	0.406551	0.171927	0.00169589
B16S;90_22;96_29;97_1612	0.134744	0.129094	-0.18734	0.183211	0.0828703	0.0777497
B16S;90_22;96_29;97_30	0.130312	0.361346	-0.137998	0.271493	0.195853	0.0029562
B16S;90_22;96_29;97_316	0.104033	0.195763	-0.289986	0.458513	0.289554	0.0242238
B16S;90_22;96_294;97_322	0.0951703	0.124546	-0.0207537	0.198478	0.18185	-0.023306
B16S;90_22;96_3290;97_4009	0.111334	0.0894533	-0.382263	0.423692	0.175599	0.0439556
B16S;90_22;96_3576;97_4348	0.104659	0.148239	-0.112333	0.168135	0.106951	-0.108929
B16S;90_22;96_4020;97_16393	0.150983	0.101833	-0.536006	0.300557	0.0848506	-0.0455203
B16S;90_22;96_4020;97_47619	0.13777	0.12496	-0.375744	0.285907	0.127658	0.0477706
B16S;90_22;96_4020;97_4886	NA	NA	NA	NA	NA	NA
B16S;90_22;96_4145;97_5040	0.10088	0.145027	-0.0618941	0.131722	0.104724	0.0293637
B16S;90_22;96_719;97_1771	0.158971	0.155402	-0.267806	0.493496	0.314515	-0.0401942
B16S;90_22;96_719;97_3398	0.142519	0.120289	-0.291612	0.333374	0.181784	-0.00822122
B16S;90_22;96_719;97_829	0.176738	0.18954	-0.252467	0.374418	0.189179	-0.0138506
B16S;90_22;96_78;97_4421	0.116315	0.162347	-0.214183	0.377049	0.246164	-0.101725
B16S;90_22;96_78;97_81	0.109498	0.227555	-0.102638	0.180712	0.141871	-0.0293399
B16S;90_22;96_954;97_1109	0.102823	0.152524	-0.379548	0.440342	0.226178	0.00316885
B16S;90_22;96_954;97_2911	0.127854	0.252525	-0.173338	0.407363	0.322966	-0.0601669
B16S;90_22;96_954;97_4448	0.124923	0.159019	-0.313282	0.334526	0.151271	0.0825954
B16S;90_222;96_3295;97_4015	0.235738	0.191428	-0.563677	0.485527	0.366897	-0.294635
B16S;90_222;96_3295;97_4842	NA	NA	NA	NA	NA	NA
B16S;90_222;96_463;97_521	0.158691	0.138506	-0.630698	0.608713	0.492646	0.201436
B16S;90_222;96_811;97_941	0.207312	0.165843	-0.407484	0.422356	0.35405	-0.071332
B16S;90_2223;96_19569;97_23830	0.0855364	0.104899	1.2474	0.0387841	0.134059	0.1281
B16S;90_22281;96_79620;97_101587	NA	NA	NA	NA	NA	NA
B16S;90_223;96_11526;97_58680	NA	NA	NA	NA	NA	NA
B16S;90_223;96_1197;97_1392	0.204698	0.194522	-0.434692	0.462886	0.303045	0.0762752
B16S;90_223;96_4378;97_5335	0.185874	0.150653	-0.527795	0.542467	0.0422973	0.0360235
B16S;90_223;96_464;97_522	NA	NA	NA	NA	NA	NA
B16S;90_225;96_3509;97_4269	0.188531	0.243763	-0.209475	0.383203	0.348472	-0.11303
B16S;90_225;96_469;97_527	0.206117	0.405606	-0.181559	0.375361	0.354327	-0.0979559
B16S;90_225;96_469;97_528	0.179516	0.301459	-0.236868	0.478851	0.437104	0.126424
B16S;90_227;96_1734;97_2058	0.264718	0.470271	1.24888	-0.167414	0.0515724	0.233255
B16S;90_227;96_3282;97_3997	0.253096	0.361376	0.447889	0.265794	0.38832	-0.0878851
B16S;90_228;96_4490;97_5485	NA	NA	NA	NA	NA	NA
B16S;90_228;96_475;97_535	0.215074	0.289307	-0.336492	0.575519	0.356103	-0.10855
B16S;90_233;96_1319;97_1542	0.112069	0.145338	-0.263579	0.100366	-0.0359616	-0.0872477
B16S;90_233;96_1324;97_1547	0.116602	0.12564	-0.315664	0.1467	-0.0158304	-0.145544
B16S;90_233;96_25084;97_30905	0.117706	0.121092	0.119433	0.137572	0.182119	-0.00826376
B16S;90_233;96_486;97_551	0.134211	0.215937	0.340616	0.07514	0.184794	0.016638
B16S;90_234;96_1060;97_1229	0.126232	0.0914332	-0.380734	0.279455	0.0542465	-0.023532
B16S;90_234;96_2911;97_3524	0.133354	0.103943	-0.432244	0.323194	0.0808398	0.116847
B16S;90_234;96_2911;97_3867	0.15124	0.130408	-0.271707	0.311981	0.0754171	-0.232283
B16S;90_234;96_41267;97_51647	0.116672	0.0434184	-0.667546	0.399189	-0.0161295	-0.112232
B16S;90_234;96_487;97_552	0.184591	0.272805	0.220834	0.272922	0.317505	-0.196666
B16S;90_235;96_1166;97_1356	0.118213	0.125321	-0.693098	-0.128523	-0.204895	0.0208879
B16S;90_235;96_15940;97_19283	0.147912	0.260765	-0.27479	0.547243	0.31055	-0.0292369
B16S;90_235;96_3911;97_4752	0.155018	0.235137	-0.228813	0.360833	0.191454	-0.0147613
B16S;90_235;96_4053;97_4925	0.216553	0.291625	-0.194808	0.442319	0.2378	0.138886
B16S;90_235;96_4563;97_5567	NA	NA	NA	NA	NA	NA
B16S;90_235;96_488;97_553	0.238162	0.366248	-0.0809376	0.339511	0.316522	-0.0290765
B16S;90_235;96_797;97_926	0.131222	0.277931	-0.233623	0.143449	0.0551843	0.0669427
B16S;90_235;96_979;97_1140	0.13262	0.285245	-0.0652345	0.401908	0.38769	0.0376474
B16S;90_236;96_13438;97_16182	0.116813	0.0548967	-0.634145	0.332427	0.0695152	0.0419094
B16S;90_236;96_1386;97_1632	0.137795	0.0920371	-0.378946	0.303789	0.129751	0.0204084
B16S;90_236;96_1386;97_1872	0.166618	0.153281	-0.488465	0.597547	0.350814	-0.0788831
B16S;90_236;96_1386;97_1939	0.146042	0.111275	-0.454182	0.379335	0.184658	0.00237514
B16S;90_236;96_2925;97_3543	0.119317	0.0467325	-0.703277	0.370935	0.0932913	-0.170939
B16S;90_236;96_3314;97_4037	0.105741	0.0542435	-0.603463	0.332012	0.0272963	-0.0347333
B16S;90_236;96_3668;97_4450	0.114881	0.0895764	-0.414742	0.270016	0.0733347	0.115663
B16S;90_236;96_47238;97_98184	0.158946	0.0481501	-1.01239	0.391395	-0.0517083	0.0450436
B16S;90_236;96_491;97_556	0.131485	0.074637	-0.711017	0.401549	0.0957693	-0.0144871
B16S;90_237;96_1142;97_13116	0.13477	0.0709798	-0.564852	0.260166	0.163104	0.016761
B16S;90_237;96_1142;97_1328	0.161271	0.077304	-0.529991	0.237092	0.128982	0.0500181
B16S;90_237;96_1438;97_1694	0.156941	0.17974	-0.308466	0.356304	0.281523	0.103297
B16S;90_237;96_1661;97_1968	0.1488	0.180669	-0.241838	0.377406	0.305239	-0.0301901
B16S;90_237;96_1661;97_3967	0.148919	0.101419	-0.378074	0.346698	0.27499	-0.0348084
B16S;90_237;96_1661;97_4443	0.162371	0.170213	-0.29274	0.401101	0.321819	-0.0548946
B16S;90_237;96_1814;97_2159	0.132605	0.0326992	-0.939881	0.344532	0.189963	0.081968
B16S;90_237;96_2019;97_2407	0.173995	0.196483	-0.345203	0.409503	0.333236	0.0169199
B16S;90_237;96_2019;97_2939	0.132642	0.0830248	-0.655227	0.21631	0.0925578	-0.00238709
B16S;90_237;96_2400;97_2873	0.155861	0.105757	-0.372633	0.321905	0.234719	-0.0324381
B16S;90_237;96_2806;97_3392	0.16113	0.282935	-0.377011	0.204693	0.0818034	-0.0688345
B16S;90_237;96_3277;97_3989	0.143674	0.0616569	-0.756772	0.402739	0.258182	0.0669907
B16S;90_237;96_3643;97_4418	0.165688	0.262525	-0.306314	0.372755	0.247171	0.0864614
B16S;90_237;96_4178;97_5082	0.147693	0.20708	-0.314513	0.304696	0.243393	-0.00416659
B16S;90_237;96_4298;97_60627	0.183108	0.0381736	-1.0303	0.350586	0.166391	-0.0193668
B16S;90_237;96_492;97_558	0.243823	0.235916	-0.575335	0.514508	0.41577	-0.0125872
B16S;90_237;96_506;97_575	0.140239	0.188989	-0.263064	0.306611	0.188982	0.0772536
B16S;90_237;96_804;97_1607	0.155243	0.123948	-0.523564	0.317689	0.230444	-0.0144551
B16S;90_237;96_804;97_934	0.148912	0.299318	-0.272864	0.297947	0.193667	0.104945
B16S;90_237;96_947;97_1100	0.160774	0.181421	-0.450272	0.26886	0.126798	0.0144126
B16S;90_2376;96_21715;97_30736	0.131127	0.162743	-0.498186	0.145893	0.106988	0.20425
B16S;90_2376;96_7726;97_9231	NA	NA	NA	NA	NA	NA
B16S;90_239;96_2374;97_2843	0.119226	0.0716012	-0.866931	0.480489	0.323594	0.0613849
B16S;90_239;96_27874;97_60121	0.161814	0.0213568	-1.62284	0.22005	-0.0946078	0.0505535
B16S;90_239;96_495;97_561	0.112028	0.132989	-0.589587	0.409466	0.256959	-0.0333213
B16S;90_2397;96_54001;97_68042	0.149076	0.165175	0.36919	0.211186	0.267723	0.100521
B16S;90_24;96_1299;97_1516	0.151534	0.05652	-0.862234	0.316572	-0.0192298	0.063328
B16S;90_24;96_1306;97_1524	0.235685	0.176695	-0.561805	0.50942	0.252661	0.0951318
B16S;90_24;96_1306;97_2623	0.243727	0.107777	-0.669227	0.482224	0.190012	-0.0121233
B16S;90_24;96_135;97_143	0.134664	0.0771158	-0.718006	0.534107	0.235785	-0.0612923
B16S;90_24;96_135;97_2788	0.149092	0.0981492	-0.67139	0.524123	0.267471	-0.0557877
B16S;90_24;96_1415;97_1668	0.125773	0.0830487	-0.624529	0.385756	0.0647617	-0.0382176
B16S;90_24;96_1417;97_1670	0.214592	0.23117	-0.433072	0.530707	0.259268	-0.0112865
B16S;90_24;96_1441;97_1698	0.18156	0.136428	-0.603	0.533008	0.202735	0.0400662
B16S;90_24;96_153;97_165	0.125166	0.129331	-0.376843	0.489573	0.269637	-0.0497012
B16S;90_24;96_1643;97_1948	0.135803	0.0585336	-0.803547	0.395972	0.0947335	0.0104834
B16S;90_24;96_167;97_179	0.179665	0.102127	-0.650109	0.399984	0.161095	0.109976
B16S;90_24;96_172;97_184	0.219286	0.145488	-0.405445	0.480703	0.404759	0.0263519
B16S;90_24;96_2305;97_2761	0.194613	0.0851401	-0.822921	0.495129	0.1386	-0.0307511
B16S;90_24;96_2305;97_3711	0.203104	0.0757431	-0.88484	0.5103	0.130752	-0.0241019
B16S;90_24;96_2638;97_3177	NA	NA	NA	NA	NA	NA
B16S;90_24;96_2879;97_3485	0.153939	0.0994261	-0.63677	0.347882	0.0563278	-0.00122911
B16S;90_24;96_301;97_330	0.205563	0.40621	-0.188551	0.511489	0.417492	0.0209823
B16S;90_24;96_3034;97_3682	0.170006	0.162843	0.0882621	0.357743	0.403286	-0.00617676
B16S;90_24;96_3069;97_3731	0.179813	0.0988255	-0.655505	0.541528	0.26035	0.0367112
B16S;90_24;96_3280;97_3995	0.141468	0.0282322	-1.49456	0.497394	0.131408	0.0580984
B16S;90_24;96_33;97_1402	0.213793	0.201926	-0.532954	0.597297	0.360333	0.0607625
B16S;90_24;96_33;97_34	0.212779	0.189555	-0.520846	0.481133	0.225244	-0.121997
B16S;90_24;96_330;97_363	0.17765	0.192423	-0.468453	0.360474	0.153389	0.00357501
B16S;90_24;96_3307;97_4029	NA	NA	NA	NA	NA	NA
B16S;90_24;96_3358;97_4087	0.150356	0.0424342	-0.728749	0.373275	0.0256339	0.0116202
B16S;90_24;96_356;97_394	0.156034	0.0835913	-0.683397	0.469033	0.0859727	-0.0229971
B16S;90_24;96_356;97_451	0.196091	0.177049	-0.532608	0.565994	0.315051	-0.104358
B16S;90_24;96_3604;97_4378	0.190619	0.0552803	-1.19888	0.534252	0.0971428	-0.0244237
B16S;90_24;96_372;97_412	0.169362	0.131558	-0.629149	0.473183	0.192819	-0.0359709
B16S;90_24;96_3741;97_4544	0.210771	0.104628	-0.766419	0.511793	0.112994	-0.110436
B16S;90_24;96_3742;97_4545	0.263539	0.115901	-0.675104	0.594497	0.219152	0.00354253
B16S;90_24;96_3947;97_4800	0.170619	0.0520393	-0.773292	0.25051	-0.171452	0.03128
B16S;90_24;96_421;97_1517	0.127381	0.0599292	-0.747383	0.173606	-0.115105	0.100498
B16S;90_24;96_421;97_471	0.176708	0.142975	-0.557188	0.265102	0.0272995	-0.00135566
B16S;90_24;96_5943;97_15810	0.123231	0.0459187	-0.944295	0.462251	0.117844	-0.0227072
B16S;90_24;96_619;97_1022	0.129964	0.0756496	-0.67598	0.523529	0.255885	-0.0251282
B16S;90_24;96_619;97_710	0.146822	0.121728	-0.527015	0.652938	0.342796	-0.115339
B16S;90_24;96_625;97_2190	0.200243	0.0912609	-0.659361	0.601603	0.218227	0.0369702
B16S;90_24;96_625;97_717	0.178677	0.161754	-0.491701	0.651586	0.30794	0.0364297
B16S;90_24;96_68275;97_86757	0.143148	0.0833279	-0.580333	0.236656	-0.0468716	0.0204022
B16S;90_24;96_734;97_845	0.134924	0.06395	-0.768753	0.397344	0.0562203	0.00880909
B16S;90_243;96_3836;97_4658	0.165444	0.153065	-0.357199	0.146172	0.155868	0.00230288
B16S;90_243;96_4448;97_5433	0.198907	0.253829	0.522354	0.461063	0.423417	-0.0534816
B16S;90_243;96_502;97_570	0.22753	0.30853	0.685652	0.455156	0.406995	-0.0696621
B16S;90_244;96_1862;97_2220	0.140916	0.141928	-0.347137	0.342104	0.299037	0.00913925
B16S;90_244;96_1862;97_32811	0.151795	0.119401	-0.43546	0.279448	0.213562	-0.0161028
B16S;90_244;96_3101;97_3774	0.108705	0.135748	0.138926	0.0997816	0.115959	0.128088
B16S;90_244;96_3551;97_4320	0.109586	0.177059	0.0711431	0.210366	0.219272	-0.0168571
B16S;90_244;96_3551;97_4425	0.137011	0.227049	0.818158	0.360032	0.421486	-0.0103753
B16S;90_244;96_503;97_3584	0.131605	0.121153	-0.302666	0.37926	0.34574	-0.019913
B16S;90_244;96_503;97_571	0.126599	0.243875	1.05991	0.327174	0.388763	-0.143793
B16S;90_245;96_2020;97_2408	NA	NA	NA	NA	NA	NA
B16S;90_245;96_4202;97_5109	0.172416	0.0185783	-1.11021	0.435083	0.0848437	-0.12388
B16S;90_24595;96_88872;97_113640	0.183138	0.259473	0.15794	0.17521	0.239428	-0.0123308
B16S;90_249;96_1156;97_1346	0.114363	0.133512	-0.421729	0.527444	0.248749	0.138413
B16S;90_249;96_1156;97_1424	0.188949	0.267719	-0.340399	0.343646	0.113554	0.123666
B16S;90_249;96_1504;97_1774	NA	NA	NA	NA	NA	NA
B16S;90_249;96_2044;97_2442	0.193529	0.296214	-0.0115334	0.194172	0.183692	-0.0800932
B16S;90_249;96_2340;97_2805	0.205874	0.259272	-0.180444	0.255524	0.143543	-0.103411
B16S;90_249;96_2700;97_3260	0.189051	0.277568	-0.15965	0.0243557	-0.0159273	0.0476272
B16S;90_249;96_3778;97_4589	0.201826	0.159162	-0.437892	0.488538	0.120119	-0.0951553
B16S;90_249;96_530;97_601	0.194946	0.218001	-0.252861	0.164863	0.0528968	-0.143931
B16S;90_249;96_848;97_983	0.221383	0.413	-0.241555	0.340843	0.069301	0.145059
B16S;90_25;96_1036;97_4169	0.109898	0.174608	0.205228	-0.0677066	0.0897841	-0.00838198
B16S;90_25;96_1036;97_5164	0.115356	0.122637	0.170829	0.0365714	0.14228	0.00413696
B16S;90_25;96_105;97_112	0.128894	0.12625	-0.497936	0.457037	0.141391	-0.0330107
B16S;90_25;96_105;97_2398	0.18489	0.131723	-0.315922	0.271081	0.086748	-0.0517438
B16S;90_25;96_105;97_4174	0.124287	0.103786	-0.28461	0.239291	0.0372438	-0.0551973
B16S;90_25;96_1056;97_1223	0.167792	0.135341	-0.389097	0.523187	0.309187	0.166993
B16S;90_25;96_1083;97_1258	0.122321	0.110059	-0.378549	0.345286	0.113201	-0.0457875
B16S;90_25;96_1093;97_1268	0.128597	0.108458	-0.128553	0.263403	0.157679	0.0134599
B16S;90_25;96_1146;97_1332	0.0837452	0.133692	0.161112	-0.0712163	0.0546562	-0.0140082
B16S;90_25;96_1185;97_1379	0.114335	0.144526	0.306854	-0.107218	0.101392	-0.0334297
B16S;90_25;96_1185;97_1865	0.101685	0.156687	0.113272	-0.0307802	0.0818601	-0.00122379
B16S;90_25;96_1185;97_27015	0.102858	0.123213	0.474581	-0.0141157	0.212373	-0.03751
B16S;90_25;96_1185;97_3992	0.117187	0.125441	0.0657811	0.105595	0.189189	0.0455026
B16S;90_25;96_1212;97_1409	0.122259	0.138914	-0.256936	0.291065	0.109584	-0.076299
B16S;90_25;96_1226;97_1432	0.123495	0.0851415	-0.456496	0.155814	-0.0811954	-0.0458884
B16S;90_25;96_1233;97_1439	0.156875	0.142188	-0.269172	0.337997	0.147267	0.0954769
B16S;90_25;96_133;97_140	0.155793	0.15039	-0.391449	0.437891	0.183124	0.11402
B16S;90_25;96_133;97_2646	0.178633	0.228484	-1.61455	0.231284	0.231406	0.0313711
B16S;90_25;96_13327;97_16044	0.140184	0.120653	-0.00423347	0.0663912	-0.127418	0.0541951
B16S;90_25;96_13422;97_16150	0.138364	0.0630916	-0.64814	0.387259	0.0345843	-0.030348
B16S;90_25;96_13559;97_40467	NA	NA	NA	NA	NA	NA
B16S;90_25;96_1554;97_1836	0.160375	0.158654	-0.452797	0.62121	0.314967	0.062626
B16S;90_25;96_1602;97_1900	0.205579	0.0983283	-0.450785	0.412955	0.24825	-0.0903212
B16S;90_25;96_1614;97_1915	0.118013	0.110668	-0.410547	0.503377	0.185757	-0.0709885
B16S;90_25;96_1614;97_2855	0.138099	0.0815631	-0.409174	0.32419	0.0387767	0.0270541
B16S;90_25;96_1616;97_1917	0.138253	0.135132	-0.325168	0.406814	0.133758	0.0242116
B16S;90_25;96_1676;97_1988	0.100095	0.0870899	-0.251731	0.260406	0.055309	-0.0111205
B16S;90_25;96_1676;97_2736	NA	NA	NA	NA	NA	NA
B16S;90_25;96_1729;97_2053	NA	NA	NA	NA	NA	NA
B16S;90_25;96_1835;97_2186	0.142212	0.0949046	-0.552084	0.512169	0.288748	0.055679
B16S;90_25;96_1845;97_2200	0.138082	0.115316	-0.137647	0.0949695	-0.0441372	-0.064199
B16S;90_25;96_1893;97_2258	0.124727	0.155008	0.0589186	0.12702	0.175462	-0.0682133
B16S;90_25;96_1893;97_2632	0.117792	0.115327	0.554569	-0.0162839	0.217879	-0.041754
B16S;90_25;96_1893;97_2931	0.0962757	0.134928	0.384048	6.03501e-05	0.195952	-0.0534615
B16S;90_25;96_1893;97_3575	0.118591	0.196569	0.116959	0.0494026	0.13982	0.0119374
B16S;90_25;96_1918;97_2287	0.128296	0.129775	-0.485866	0.515096	0.184558	-0.0187525
B16S;90_25;96_1946;97_2320	0.120824	0.112573	-0.434364	0.468304	0.14598	-0.104186
B16S;90_25;96_1946;97_3770	0.127269	0.134142	-0.237285	0.368063	0.210643	-0.0526132
B16S;90_25;96_1967;97_2344	0.100109	0.185166	0.145154	-0.0486927	0.0687819	-0.00940237
B16S;90_25;96_1973;97_2351	0.118042	0.186385	-0.11002	0.345576	0.246625	0.0364068
B16S;90_25;96_2127;97_2542	0.135428	0.132114	0.423276	-0.0266463	0.245726	0.0438391
B16S;90_25;96_2174;97_2603	0.129302	0.0796834	-0.292636	0.324345	0.0660368	0.0967487
B16S;90_25;96_2212;97_2647	0.135064	0.0963295	-0.47162	0.378951	0.104958	-0.0202864
B16S;90_25;96_2212;97_6678	0.145872	0.0856645	-0.480546	0.297633	0.00511545	-0.0101742
B16S;90_25;96_2265;97_2711	0.166499	0.100847	-0.441451	0.241951	0.0223147	-0.188021
B16S;90_25;96_2275;97_115325	NA	NA	NA	NA	NA	NA
B16S;90_25;96_2275;97_2724	0.109672	0.133641	-0.398698	0.40974	0.0943209	0.0457034
B16S;90_25;96_2311;97_2769	0.137646	0.143507	-0.048023	0.161365	0.103586	-0.092601
B16S;90_25;96_2320;97_2781	0.174114	0.123392	-0.184292	0.25051	0.0464584	0.0583992
B16S;90_25;96_2367;97_2835	0.16363	0.131671	-0.214254	0.169739	0.0418705	0.067861
B16S;90_25;96_2369;97_2837	0.192318	0.0758702	-0.459319	0.324042	0.0524471	0.0531099
B16S;90_25;96_2370;97_2839	0.167714	0.133998	-0.176616	0.521466	0.423114	-0.0677229
B16S;90_25;96_2432;97_2909	0.158567	0.10292	-0.176403	0.207895	0.0588241	-0.0573962
B16S;90_25;96_254;97_277	0.144509	0.137079	-0.363753	0.450256	0.186471	-0.0862373
B16S;90_25;96_254;97_41068	0.153868	0.0590358	-0.594221	0.295924	-0.148717	-0.0315928
B16S;90_25;96_2542;97_3056	0.117438	0.0949925	-0.342506	0.317502	0.138081	-0.0120273
B16S;90_25;96_2542;97_3413	0.141743	0.110284	0.219962	0.0899232	0.423998	-0.0122583
B16S;90_25;96_2581;97_3102	0.185393	0.192798	-0.353899	0.606251	0.425539	0.149899
B16S;90_25;96_2582;97_3104	0.151436	0.105688	-0.266032	0.278499	0.05075	0.0351033
B16S;90_25;96_2593;97_3119	0.156102	0.141963	-0.489231	0.526697	0.225695	0.073541
B16S;90_25;96_2597;97_3438	0.154444	0.142956	-0.378284	0.510077	0.285028	-0.0211144
B16S;90_25;96_2636;97_3175	0.122073	0.118368	-0.443763	0.569124	0.196691	0.019231
B16S;90_25;96_2707;97_3268	0.0959643	0.0546349	-0.472194	0.334981	0.0268917	0.0272358
B16S;90_25;96_2708;97_3269	0.150511	0.146282	-0.237785	0.42862	0.276764	0.0157634
B16S;90_25;96_2757;97_3328	0.107525	0.0952686	-0.068187	0.100795	0.0231249	0.0747714
B16S;90_25;96_2757;97_3553	0.107773	0.084762	-0.293081	0.171347	-0.014191	-0.0123256
B16S;90_25;96_277;97_301	0.187761	0.211804	-0.461044	0.571062	0.256317	0.00332116
B16S;90_25;96_277;97_3335	0.132227	0.09593	-0.568113	0.564615	0.244103	0.0150811
B16S;90_25;96_2786;97_3367	0.157358	0.120794	-0.246204	0.223473	0.0391631	-0.075513
B16S;90_25;96_2786;97_4648	0.135516	0.108523	-0.151491	0.150157	-0.00878796	-0.00560395
B16S;90_25;96_2808;97_3394	0.126337	0.101556	-0.357321	0.362181	0.114526	-0.0646882
B16S;90_25;96_2808;97_3647	0.143927	0.0806158	-0.38546	0.354565	0.109601	-0.00236494
B16S;90_25;96_2813;97_3406	0.120703	0.116496	-0.194541	0.281685	0.117839	-0.0211963
B16S;90_25;96_2829;97_3424	0.120791	0.116948	-0.181268	0.232765	0.0878585	-0.102579
B16S;90_25;96_2956;97_3583	NA	NA	NA	NA	NA	NA
B16S;90_25;96_3003;97_3645	0.125888	0.111046	-0.300793	0.365537	0.164241	-0.0217942
B16S;90_25;96_3023;97_3668	0.0885663	0.110956	0.0807928	0.0280172	0.114495	-0.128512
B16S;90_25;96_30423;97_92896	0.140375	0.0852586	-0.402431	0.233527	-0.00644205	-0.0574648
B16S;90_25;96_3062;97_3723	0.147116	0.141722	-0.202793	0.443277	0.339922	0.041171
B16S;90_25;96_3062;97_3818	0.163653	0.148695	-0.0166043	0.299536	0.242876	-0.0599071
B16S;90_25;96_3067;97_5385	0.134674	0.0388713	0.268777	0.0494091	0.72019	0.028251
B16S;90_25;96_3106;97_3780	0.148764	0.190418	-0.414902	0.6075	0.334136	-0.0288984
B16S;90_25;96_3106;97_4783	0.140284	0.143766	-0.296975	0.216113	0.0433131	-0.00534592
B16S;90_25;96_3106;97_5483	0.114299	0.129173	-0.420844	0.476968	0.161294	-0.0538088
B16S;90_25;96_3137;97_3820	0.136798	0.0956779	-0.353793	0.356409	0.185193	-0.0349097
B16S;90_25;96_3145;97_3830	0.168686	0.0752425	-0.290546	0.17653	-0.169907	0.0838832
B16S;90_25;96_3185;97_3883	0.117891	0.111993	-0.0912331	0.244257	0.147008	0.0773365
B16S;90_25;96_3193;97_3892	0.156732	0.185361	-0.314458	0.501425	0.242872	-0.0846692
B16S;90_25;96_3322;97_4045	0.139153	0.136523	-0.127743	0.286901	0.192789	0.114408
B16S;90_25;96_3345;97_4071	0.125482	0.0985187	-0.318988	0.362662	0.153536	0.0403994
B16S;90_25;96_34;97_35	0.119956	0.158524	0.322253	0.0107894	0.217448	0.00737738
B16S;90_25;96_3412;97_4157	0.149448	0.140011	-0.344119	0.432994	0.268393	0.12343
B16S;90_25;96_3436;97_4187	0.14092	0.110308	-0.291689	0.293467	0.097173	0.0388022
B16S;90_25;96_3514;97_4274	0.130139	0.159529	-0.423591	0.588178	0.2284	0.0705695
B16S;90_25;96_3540;97_4307	NA	NA	NA	NA	NA	NA
B16S;90_25;96_3634;97_4409	0.108435	0.123274	-0.352324	0.271723	0.0157633	-0.0183243
B16S;90_25;96_3695;97_4479	0.136347	0.0954139	-0.253915	0.130712	-0.0429507	-0.0693271
B16S;90_25;96_370;97_410	0.108609	0.112486	-0.112538	0.0934058	-0.00696069	0.0753695
B16S;90_25;96_3731;97_16344	0.128126	0.0824323	-0.676733	0.515623	0.0908075	-0.0064182
B16S;90_25;96_3731;97_4530	0.134571	0.0778197	-0.627957	0.436647	0.0390669	0.0359023
B16S;90_25;96_3767;97_4576	0.144725	0.116562	-0.175055	0.428146	0.318086	0.0236775
B16S;90_25;96_3769;97_4579	0.135721	0.157592	0.842719	-0.135997	0.214688	0.0391213
B16S;90_25;96_37730;97_47110	0.173149	0.0654463	-0.354925	0.188844	-0.148901	0.122311
B16S;90_25;96_3788;97_4605	0.180102	0.233254	-0.267276	0.534054	0.423173	0.0169079
B16S;90_25;96_3855;97_17670	0.17662	0.131054	-0.167515	0.20392	0.0161492	-0.102767
B16S;90_25;96_3855;97_4683	0.124246	0.127382	-0.280617	0.353825	0.132406	-0.0245484
B16S;90_25;96_3895;97_4735	0.175074	0.130234	-0.285128	0.188353	0.0414884	-0.0189889
B16S;90_25;96_39750;97_63704	0.171047	0.0893094	0.222071	-0.0965696	0.453434	-0.0984597
B16S;90_25;96_398;97_442	0.123592	0.11377	-0.49834	0.466894	0.130457	0.0198867
B16S;90_25;96_398;97_4721	0.113315	0.0980321	-0.485233	0.442482	0.138051	0.0168456
B16S;90_25;96_398;97_629	0.129632	0.157074	-0.509864	0.664183	0.251764	-0.0695172
B16S;90_25;96_398;97_750	0.15229	0.206291	-0.417207	0.609291	0.310638	0.0561525
B16S;90_25;96_398;97_881	0.127652	0.150579	-0.55683	0.513735	0.117598	-0.0867881
B16S;90_25;96_4132;97_5019	0.174049	0.166522	-0.495137	0.592653	0.322664	-0.0566815
B16S;90_25;96_4149;97_5044	0.120006	0.142951	0.689006	-0.104939	0.19558	-0.0718132
B16S;90_25;96_43997;97_55148	0.112924	0.0966184	-0.293016	0.224175	0.0378526	-0.00898699
B16S;90_25;96_50;97_52	0.137178	0.185679	-0.381213	0.607073	0.301497	-0.0535974
B16S;90_25;96_56375;97_104791	0.173793	0.0637125	-0.715923	0.176361	-0.185089	-0.0056523
B16S;90_25;96_594;97_2597	0.111992	0.230093	0.265979	-0.0322318	0.149259	-0.0144249
B16S;90_25;96_594;97_2883	0.106642	0.12759	0.721088	-0.0502688	0.22173	-0.0693058
B16S;90_25;96_594;97_679	0.11698	0.185902	0.0962064	0.139372	0.20346	0.0243659
B16S;90_25;96_64;97_67	0.120164	0.165056	-0.41342	0.426519	0.113046	-0.0328428
B16S;90_25;96_641;97_740	0.156865	0.173098	-0.216136	0.486128	0.362109	-0.0559588
B16S;90_25;96_658;97_4003	0.177211	0.0412796	-0.84879	0.255915	-0.0845732	-0.0350812
B16S;90_25;96_658;97_764	0.135748	0.145244	-0.575309	0.598907	0.271142	0.0430649
B16S;90_25;96_671;97_780	0.115958	0.119906	-0.461743	0.397439	0.122479	-0.0202995
B16S;90_25;96_735;97_846	0.0992274	0.135102	-0.178237	0.254883	0.103457	0.046369
B16S;90_25;96_739;97_3738	0.141421	0.113441	-0.289643	0.353617	0.146796	0.0386978
B16S;90_25;96_739;97_852	0.126557	0.0759036	-0.380313	0.316246	0.0122104	-0.0723855
B16S;90_25;96_744;97_857	0.118334	0.155268	-0.407704	0.554059	0.267046	-0.027746
B16S;90_25;96_757;97_17633	0.152726	0.0705884	-0.617242	0.478657	0.242778	0.075928
B16S;90_25;96_757;97_5214	0.123231	0.146686	-0.37574	0.508236	0.268062	0.0145573
B16S;90_25;96_757;97_5249	0.207822	0.25507	-0.319202	0.554223	0.402806	-0.0321332
B16S;90_25;96_7604;97_9087	0.121083	0.121368	0.138146	-0.0225177	0.11806	-0.0298374
B16S;90_25;96_8138;97_18087	0.133251	0.121182	-0.313678	0.40203	0.272132	0.0200808
B16S;90_25;96_842;97_975	0.100329	0.176818	-0.322618	0.348404	0.0306927	-0.0125846
B16S;90_25;96_865;97_1002	0.131931	0.106916	-0.462724	0.376059	0.138366	-0.0561818
B16S;90_25;96_866;97_1003	0.143132	0.130897	-0.465068	0.475556	0.191772	-0.0212345
B16S;90_25;96_866;97_1366	0.142221	0.0720528	-0.586913	0.494259	0.273143	0.0329359
B16S;90_25;96_866;97_15417	0.170557	0.0515857	-0.750264	0.468495	0.000781583	-0.105091
B16S;90_25;96_916;97_1064	0.131959	0.134524	-0.338527	0.427763	0.161309	0.0227103
B16S;90_25;96_945;97_1098	0.102764	0.11121	-0.338045	0.384714	0.160883	0.0693955
B16S;90_25;96_945;97_3632	0.0849122	0.126849	0.20072	-0.0809644	0.0919405	0.00634475
B16S;90_25;96_9533;97_11420	0.170476	0.182172	-0.416048	0.606045	0.405826	-0.0484668
B16S;90_251;96_1131;97_1312	0.108422	0.0964962	-0.439697	0.120141	-0.0227841	-0.0706926
B16S;90_251;96_1540;97_1815	0.117196	0.0555603	-0.876311	0.265977	-0.038079	-0.041692
B16S;90_251;96_2225;97_107369	0.149249	0.0750452	-0.460201	0.248875	0.0568924	0.0536711
B16S;90_251;96_2225;97_2661	0.107086	0.0701015	-0.581326	0.411357	0.228022	0.00385289
B16S;90_251;96_2895;97_3503	0.102143	0.0930575	0.285905	0.209448	0.308423	-0.0278006
B16S;90_251;96_536;97_607	0.118379	0.0804324	-0.577927	0.343447	0.146414	0.0561455
B16S;90_253;96_1023;97_1186	0.096401	0.0721848	0.179815	0.167995	0.126117	-0.0496587
B16S;90_253;96_1982;97_2363	0.118388	0.0822681	0.332426	0.331898	0.228966	-0.172608
B16S;90_253;96_540;97_612	0.0990192	0.0831376	-0.637599	0.234513	0.283041	0.0220714
B16S;90_255;96_1553;97_1835	0.137724	0.212754	-0.257266	0.43978	0.242528	0.109916
B16S;90_255;96_1553;97_3475	0.177673	0.132067	-0.39629	0.339544	-0.00151739	-0.243727
B16S;90_255;96_1553;97_4052	0.158192	0.199927	-0.210531	0.375945	0.210439	0.15252
B16S;90_255;96_1621;97_1922	0.171188	0.261669	-0.0379702	0.0431881	0.0262121	0.0874094
B16S;90_255;96_1719;97_2039	0.165888	0.262073	-0.0335115	0.222106	0.186024	0.24392
B16S;90_255;96_1881;97_2243	0.198731	0.275735	-0.158962	0.184933	0.0313294	-0.144705
B16S;90_255;96_1901;97_2269	0.133939	0.251419	0.0574577	0.289653	0.330584	0.0304891
B16S;90_255;96_2359;97_2824	0.255801	0.385957	-0.105843	0.0781564	-0.100077	0.14781
B16S;90_255;96_2361;97_2829	0.18679	0.256718	0.195718	0.322826	0.418333	0.131157
B16S;90_255;96_2965;97_3601	0.273924	0.328136	-0.0383394	0.34314	0.316003	0.0222484
B16S;90_255;96_3442;97_4193	0.186714	0.17872	-0.284247	0.337903	0.120903	0.094597
B16S;90_255;96_547;97_619	0.267183	0.359296	-0.0902874	-0.102392	-0.185366	0.0807638
B16S;90_255;96_750;97_863	0.172343	0.201533	-0.315616	0.488029	0.253858	-0.176163
B16S;90_25858;96_1106;97_1282	0.139805	0.0725463	-0.656969	0.365143	0.133059	-0.060009
B16S;90_25858;96_1373;97_1617	0.151215	0.108453	-0.492273	0.460316	0.299647	0.00746521
B16S;90_25858;96_1373;97_2605	0.154061	0.0667727	-0.709406	0.414481	0.14526	-0.0828838
B16S;90_25858;96_1373;97_4764	0.203006	0.146005	-0.432642	0.45537	0.283002	0.0223804
B16S;90_25858;96_1458;97_1719	0.110649	0.109806	-0.560314	0.398628	0.177213	0.00715155
B16S;90_25858;96_1664;97_1971	0.107709	0.0901012	-0.67582	0.512281	0.304785	0.055823
B16S;90_25858;96_2046;97_2445	0.118977	0.124179	-0.573366	0.393879	0.15924	0.136204
B16S;90_25858;96_2140;97_2559	0.2047	0.124123	-0.435947	0.541227	0.344161	0.0391411
B16S;90_25858;96_25227;97_31113	0.123628	0.0478475	-0.888116	0.322028	0.0573638	-0.106477
B16S;90_25858;96_2642;97_3182	0.130031	0.0629347	-0.670308	0.311116	0.116491	-0.0438422
B16S;90_25858;96_2840;97_3437	0.0963612	0.0670738	-0.485	0.315158	0.132533	0.0604428
B16S;90_25858;96_3084;97_3751	0.142894	0.0679373	-0.557248	0.344701	0.142015	0.057281
B16S;90_25858;96_3423;97_4170	0.12299	0.0742044	-0.602087	0.312725	0.0692367	-0.0255496
B16S;90_25858;96_3712;97_4505	0.131726	0.123629	-0.376653	0.337524	0.189925	0.00433944
B16S;90_25858;96_46;97_106	0.215588	0.275555	-0.211599	0.346981	0.313837	-0.0142465
B16S;90_25858;96_46;97_1572	0.200993	0.172598	-0.368763	0.448519	0.295881	0.0517016
B16S;90_25858;96_46;97_2450	0.232093	0.22287	-0.0974991	0.445992	0.411988	0.0981686
B16S;90_25858;96_46;97_4789	0.219645	0.189505	-0.356445	0.531208	0.416749	0.0234907
B16S;90_25858;96_46;97_48	0.2434	0.234946	0.0162468	0.285927	0.302754	-0.0699619
B16S;90_25858;96_52;97_1030	0.11761	0.0780937	-0.632177	0.326646	0.125691	-0.0427034
B16S;90_25858;96_52;97_55	0.102532	0.122665	-0.532582	0.437822	0.18951	-0.00344145
B16S;90_25858;96_593;97_678	0.157321	0.153925	-0.0267626	0.568611	0.547401	-0.0158263
B16S;90_25858;96_627;97_1954	0.140565	0.0741077	-0.679115	0.421217	0.148139	-0.054766
B16S;90_25858;96_627;97_720	0.118802	0.125088	-0.485468	0.362571	0.171865	-0.0498265
B16S;90_25858;96_644;97_745	0.138991	0.104932	-0.253699	0.422996	0.341389	-0.0898824
B16S;90_25858;96_802;97_932	0.208204	0.175497	-0.427662	0.519929	0.371507	-0.0389719
B16S;90_25858;96_931;97_1082	0.156712	0.134933	-0.241462	0.472137	0.396533	0.0115641
B16S;90_25858;96_931;97_2727	0.168496	0.116422	-0.492041	0.4796	0.370513	-0.0113414
B16S;90_25862;96_1015;97_1177	0.149946	0.12553	-0.514145	0.137406	-0.107402	0.0728525
B16S;90_25862;96_1129;97_1310	0.108953	0.13409	-0.565116	0.334546	0.178352	-0.100388
B16S;90_25862;96_1712;97_2032	0.134122	0.144886	-0.486789	0.0989761	-0.180076	-0.100797
B16S;90_25862;96_2088;97_2495	0.147964	0.0836218	-0.818712	0.356172	0.012769	-0.287565
B16S;90_25862;96_2583;97_3107	0.138949	0.098341	-0.666019	0.532482	0.273547	-0.150898
B16S;90_25862;96_3215;97_3915	0.118824	0.067227	-0.865363	0.288472	-0.184144	0.0395625
B16S;90_25862;96_3455;97_4208	0.139415	0.14421	-0.516032	0.288838	-0.00160416	0.0731114
B16S;90_25862;96_578;97_660	0.15574	0.103445	-0.647012	0.304007	-0.0894955	-0.0350806
B16S;90_25865;96_1002;97_1164	0.091906	0.0765352	-0.334057	0.295669	0.108092	0.019513
B16S;90_25865;96_122;97_129	0.12062	0.127409	-0.520966	0.638925	0.322544	0.0765139
B16S;90_25865;96_1302;97_1520	0.133391	0.105241	-0.262666	0.332814	0.182982	0.085843
B16S;90_25865;96_1391;97_1638	0.134335	0.104225	-0.316182	0.384231	0.212158	-0.0420043
B16S;90_25865;96_14273;97_70541	0.253759	0.23048	0.15	0.062456	0.239187	0.0743113
B16S;90_25865;96_1433;97_1688	0.116144	0.0935097	-0.277812	0.376398	0.236596	-0.0285818
B16S;90_25865;96_1433;97_5349	0.185043	0.126707	-0.267504	0.368989	0.194971	-0.112239
B16S;90_25865;96_1500;97_1768	0.130779	0.16745	-0.240885	0.31781	0.159126	-0.124078
B16S;90_25865;96_152;97_164	0.131905	0.153025	-0.51239	0.609621	0.290523	0.0104956
B16S;90_25865;96_1524;97_1797	0.0968517	0.100154	-0.25614	0.364858	0.183649	0.0455086
B16S;90_25865;96_16459;97_19940	0.143705	0.159445	-0.256749	0.3423	0.162562	0.0362863
B16S;90_25865;96_1660;97_1967	0.0837976	0.0762666	-0.139139	0.0792992	-0.0611059	0.0328241
B16S;90_25865;96_1694;97_2011	0.1184	0.111763	-0.162503	0.234482	0.132295	0.0148194
B16S;90_25865;96_1897;97_2263	NA	NA	NA	NA	NA	NA
B16S;90_25865;96_2100;97_2513	0.180444	0.148768	-0.225281	0.187983	0.0519825	-0.0232607
B16S;90_25865;96_2151;97_2573	0.1207	0.115067	-0.166657	0.188953	0.0795795	-0.0453702
B16S;90_25865;96_2167;97_2594	0.167646	0.342847	0.275022	0.0297895	0.196374	0.0694863
B16S;90_25865;96_2253;97_2694	0.126114	0.144683	-0.313507	0.211158	0.044265	-0.0460359
B16S;90_25865;96_2314;97_2772	0.132102	0.125396	-0.1238	0.209113	0.0987027	0.0525166
B16S;90_25865;96_252;97_275	0.117246	0.113977	-0.083153	0.228782	0.145315	-0.0198161
B16S;90_25865;96_2704;97_3265	0.114119	0.111641	-0.255349	0.266484	0.101555	0.00163024
B16S;90_25865;96_2799;97_3383	NA	NA	NA	NA	NA	NA
B16S;90_25865;96_285;97_310	0.109568	0.136951	-0.465258	0.594758	0.301783	-0.0865065
B16S;90_25865;96_2850;97_3452	0.118852	0.132658	-0.218068	0.37727	0.220896	0.0133501
B16S;90_25865;96_3082;97_3749	0.180428	0.0921769	-0.519873	0.393209	0.131427	-0.0154422
B16S;90_25865;96_3082;97_5387	0.165741	0.0665013	-0.614723	0.255399	-0.00718037	-0.0487581
B16S;90_25865;96_3133;97_3815	0.125988	0.105915	-0.156416	0.221685	0.109148	-0.0215427
B16S;90_25865;96_3143;97_3828	NA	NA	NA	NA	NA	NA
B16S;90_25865;96_3236;97_3939	0.142138	0.0908496	0.0542188	-0.00337694	0.216272	0.0617427
B16S;90_25865;96_327;97_2368	0.176005	0.108697	-0.344792	0.277373	0.182904	-0.00149322
B16S;90_25865;96_3375;97_4112	0.115153	0.11263	-0.318847	0.346729	0.125519	-0.0271321
B16S;90_25865;96_3375;97_5455	0.0977426	0.0633924	-0.529303	0.535671	0.241935	0.0562315
B16S;90_25865;96_3584;97_4356	0.111598	0.112951	-0.414066	0.460951	0.138803	0.0892949
B16S;90_25865;96_376;97_2093	0.138587	0.0904995	-0.415761	0.370881	0.138725	0.0223803
B16S;90_25865;96_376;97_416	0.116239	0.116064	-0.443595	0.521286	0.213735	0.053902
B16S;90_25865;96_376;97_631	0.150696	0.118809	-0.38033	0.366364	0.169927	-0.016807
B16S;90_25865;96_3760;97_4567	0.158888	0.150831	0.241071	0.0333626	0.356735	-0.00624505
B16S;90_25865;96_3807;97_4626	0.133314	0.249923	0.234222	-0.123258	-0.000279258	0.088739
B16S;90_25865;96_3862;97_4691	0.147704	0.10748	-0.188332	0.170834	0.0098178	-0.0405125
B16S;90_25865;96_3918;97_4760	0.123534	0.107175	-0.386648	0.437065	0.266811	-0.0412845
B16S;90_25865;96_4057;97_4929	0.140308	0.0678548	-0.517207	0.358099	0.0740064	-0.01907
B16S;90_25865;96_4271;97_5198	0.0937586	0.10867	-0.249989	0.175096	-0.0370258	0.110619
B16S;90_25865;96_4286;97_5216	0.130405	0.106063	-0.260014	0.245273	0.123784	-0.102627
B16S;90_25865;96_4390;97_5350	0.140475	0.0754352	-0.476588	0.464955	0.204225	0.0491768
B16S;90_25865;96_4411;97_5375	0.110777	0.112815	-0.172848	0.211002	0.104913	0.0472178
B16S;90_25865;96_4485;97_5479	0.154936	0.177042	-0.453502	0.411017	0.135322	-0.0493707
B16S;90_25865;96_4610;97_5620	0.125263	0.0876055	-0.604845	0.564115	0.269383	-0.0251645
B16S;90_25865;96_5;97_1560	0.109365	0.111584	-0.43074	0.534779	0.194001	-0.0385979
B16S;90_25865;96_5;97_1635	0.192933	0.104973	-0.517987	0.346021	0.0860638	0.0505113
B16S;90_25865;96_5;97_5	0.180169	0.164822	-0.187169	0.313078	0.17999	0.0171991
B16S;90_25865;96_51992;97_65434	NA	NA	NA	NA	NA	NA
B16S;90_25865;96_55062;97_119444	0.139433	0.109886	-0.217428	0.262932	0.135096	-0.0273735
B16S;90_25865;96_642;97_741	0.117605	0.114193	-0.192042	0.379172	0.215563	0.122776
B16S;90_25865;96_691;97_800	0.126706	0.124404	-0.243424	0.41844	0.277103	0.0225846
B16S;90_25865;96_793;97_3105	0.170405	0.105776	-0.542132	0.487074	0.195379	-0.0720942
B16S;90_25865;96_793;97_920	0.133856	0.101881	-0.442397	0.462721	0.356185	0.00916463
B16S;90_25865;96_8070;97_9643	0.114036	0.104737	-0.0761839	0.183051	0.0955249	-0.0566345
B16S;90_25865;96_902;97_1045	0.120749	0.0857836	-0.195996	0.238175	0.0460752	-0.0322509
B16S;90_25865;96_9136;97_10924	0.0915247	0.147579	-0.243721	0.363994	0.18954	-0.0976784
B16S;90_25865;96_963;97_1120	0.12258	0.0658123	-0.498656	0.40444	0.159314	-0.0903805
B16S;90_25867;96_30091;97_37324	0.288649	0.188148	-0.485401	0.533634	0.513263	0.00589526
B16S;90_25867;96_3107;97_3782	0.374704	0.450478	-0.202862	0.604356	0.607719	0.106542
B16S;90_25867;96_870;97_1008	0.267907	0.208142	-0.422656	0.522472	0.488438	-0.0499628
B16S;90_25868;96_1202;97_1397	0.152626	0.283543	0.661577	0.286719	0.362989	0.0947301
B16S;90_25868;96_1320;97_1543	0.145801	0.134772	-0.278843	0.262969	0.216699	-0.0587655
B16S;90_25868;96_1320;97_1696	0.149269	0.174681	-0.072166	0.233661	0.206119	0.020766
B16S;90_25868;96_1428;97_1683	0.176075	0.166232	-0.171622	0.17859	0.18989	0.0150933
B16S;90_25868;96_15273;97_18463	0.146117	0.159147	-0.0486548	0.171636	0.16145	0.116341
B16S;90_25868;96_206;97_223	0.138437	0.160593	-0.277098	0.196387	0.141513	0.151678
B16S;90_25868;96_22653;97_27774	0.146917	0.091344	-0.379564	0.217666	0.131537	-0.0478066
B16S;90_25868;96_2304;97_2760	0.135125	0.130524	-0.576996	0.270211	0.234593	-0.0425465
B16S;90_25868;96_2698;97_3257	0.134849	0.19681	0.0942328	0.330232	0.355481	-0.0695431
B16S;90_25868;96_3119;97_3798	0.134025	0.0700372	-0.819125	0.332716	0.282679	-0.0129438
B16S;90_25868;96_3199;97_3898	0.185298	0.248694	0.29014	0.105144	0.14276	0.111569
B16S;90_25868;96_3405;97_4150	0.17049	0.179269	-0.16638	0.315328	0.265672	0.101526
B16S;90_25868;96_35677;97_44498	0.155468	0.120932	-0.213244	0.126147	0.0861476	-0.0308305
B16S;90_25868;96_3724;97_4521	0.206999	0.147962	-0.18529	0.0604165	-0.0177534	-0.049986
B16S;90_25868;96_385;97_2778	0.121175	0.0882759	-0.34569	0.172715	0.0946686	0.0246117
B16S;90_25868;96_385;97_426	0.142641	0.0864994	-0.510307	0.484275	0.355897	0.0698609
B16S;90_25868;96_458;97_516	0.16708	0.298706	-0.127945	0.150179	0.12864	0.0104808
B16S;90_25868;96_458;97_666	0.148461	0.126251	-0.53541	0.29907	0.26196	0.185866
B16S;90_25879;96_1107;97_1285	0.121626	0.0761849	-0.624199	0.533449	0.125042	-0.114048
B16S;90_25879;96_1459;97_1720	NA	NA	NA	NA	NA	NA
B16S;90_25879;96_1689;97_2004	NA	NA	NA	NA	NA	NA
B16S;90_25879;96_3846;97_4674	NA	NA	NA	NA	NA	NA
B16S;90_25883;96_2076;97_2482	0.152336	0.0123438	-2.06951	0.0989311	-0.154902	-0.083551
B16S;90_25883;96_3131;97_3812	0.122971	0.0178828	-1.49517	0.34965	0.126381	0.135084
B16S;90_25883;96_53445;97_67329	0.10298	0.0496788	-0.0417818	0.226122	0.0467977	-0.0165541
B16S;90_25883;96_725;97_3557	0.116513	0.0498269	-0.945309	0.0521437	0.0484577	-0.0264128
B16S;90_25883;96_725;97_835	0.140568	0.0438221	-0.986077	0.151231	0.049879	-0.0946979
B16S;90_25885;96_30086;97_37317	0.172218	0.103954	0.0749855	0.295739	0.348881	-0.00141977
B16S;90_25885;96_3796;97_4614	0.181157	0.0611799	-0.881079	0.389824	-0.118712	-0.0951332
B16S;90_25885;96_815;97_945	0.169672	0.130278	-0.419203	0.338403	0.0977393	0.0305115
B16S;90_25896;96_1021;97_1184	0.13705	0.190432	-0.255163	0.462766	0.329941	0.0785345
B16S;90_25896;96_1962;97_2338	0.0883721	0.0809748	-0.540641	0.34599	0.229109	-0.00406423
B16S;90_25896;96_2229;97_2665	0.111631	0.112567	-0.500585	0.273387	0.0370858	-0.118764
B16S;90_25896;96_238;97_258	0.152981	0.21187	-0.404674	0.496393	0.361437	-0.0234236
B16S;90_25896;96_2729;97_24935	0.137163	0.116114	-0.511215	0.40165	0.0832343	-0.0437489
B16S;90_25896;96_2729;97_3293	0.124223	0.0507051	-0.831665	0.420175	0.160673	0.141945
B16S;90_25896;96_4495;97_5492	0.131876	0.127091	-0.664294	0.387734	0.131916	0.0250659
B16S;90_25896;96_67811;97_86169	0.136931	0.0661647	-0.7602	0.357646	0.136057	0.0678976
B16S;90_259;96_563;97_640	0.131693	0.122577	-0.586604	0.256189	0.00212435	-0.31818
B16S;90_25901;96_191;97_207	0.140474	0.338238	-0.135886	0.235363	0.129544	-0.0412727
B16S;90_25901;96_259;97_282	0.125232	0.107284	-0.590793	0.395149	0.123027	0.0763887
B16S;90_25901;96_289;97_317	0.124887	0.268123	-0.182704	0.29543	0.170261	-0.0120198
B16S;90_25901;96_314;97_345	0.133837	0.31011	-0.152857	0.27905	0.183707	0.000843442
B16S;90_25901;96_314;97_609	0.12559	0.240012	-0.174744	0.23769	0.131987	0.0178776
B16S;90_25901;96_416;97_466	0.149908	0.205539	-0.168803	0.242361	0.167995	-0.0924817
B16S;90_26;96_1141;97_1327	0.114104	0.247178	-0.22434	0.376109	0.171518	0.0701848
B16S;90_26;96_1141;97_2072	0.139503	0.198523	-0.0128139	0.289	0.276977	-0.0718452
B16S;90_26;96_1248;97_1455	0.129491	0.148412	-0.0749029	0.0842407	0.00797931	0.0493365
B16S;90_26;96_1367;97_1604	0.157574	0.178176	0.0163952	0.32257	0.335815	-0.0170271
B16S;90_26;96_1448;97_1708	0.146939	0.193211	-0.0790579	0.247398	0.179787	-0.0834322
B16S;90_26;96_1582;97_1876	0.164575	0.230683	0.152099	0.104645	0.209674	0.0539733
B16S;90_26;96_1871;97_2231	0.13875	0.139611	-0.254863	0.306923	0.083189	-0.0122649
B16S;90_26;96_1900;97_2268	0.131056	0.155529	-0.246126	0.285298	0.0660879	0.0147448
B16S;90_26;96_1974;97_2352	0.139197	0.2586	-0.00302008	-0.0754491	-0.0797415	-0.0298999
B16S;90_26;96_2112;97_2526	0.106284	0.126732	-0.353086	0.309532	-0.044231	0.0171199
B16S;90_26;96_2222;97_2658	0.123168	0.0321987	-0.729293	0.309247	-0.0978091	0.229202
B16S;90_26;96_2261;97_2703	0.127333	0.16032	-0.175275	0.215806	0.0903824	-0.0479979
B16S;90_26;96_276;97_1573	0.110733	0.342126	-0.128943	0.199691	-0.0650069	-0.0804916
B16S;90_26;96_276;97_2086	0.150533	0.130634	-0.138253	0.147576	0.0328997	0.0135359
B16S;90_26;96_276;97_300	0.165387	0.19223	-0.185718	0.0455285	-0.0872881	-0.021653
B16S;90_26;96_276;97_3053	0.148611	0.0910473	-0.492713	0.26426	-0.0530399	-0.0524552
B16S;90_26;96_2844;97_3444	0.130072	0.150351	-0.0593433	0.148724	0.0935922	0.0773519
B16S;90_26;96_2888;97_3494	0.10934	0.106691	-0.362886	0.314231	0.0306843	-0.012034
B16S;90_26;96_3017;97_3662	0.116123	0.0925757	-0.121533	0.236734	0.116572	-0.0297661
B16S;90_26;96_3136;97_3819	0.175996	0.181875	-0.0113693	0.38044	0.362779	-0.0198005
B16S;90_26;96_3180;97_3878	0.143861	0.128809	-0.0388728	0.323824	0.283841	-0.0251787
B16S;90_26;96_3276;97_3987	0.16684	0.239666	-0.110042	0.257655	0.136021	0.0205521
B16S;90_26;96_3305;97_33182	0.149816	0.133676	-0.280308	0.271723	0.0562022	-0.0311739
B16S;90_26;96_3305;97_4027	0.149281	0.120682	-0.161728	0.234132	0.113899	-0.0558261
B16S;90_26;96_3459;97_4214	0.190235	0.164702	-0.0172736	0.290076	0.243393	-0.070802
B16S;90_26;96_35;97_2775	0.176235	0.166035	-0.0398156	0.181142	0.140986	0.06294
B16S;90_26;96_35;97_36	0.13274	0.217778	-0.271274	0.47758	0.287578	0.0673329
B16S;90_26;96_3589;97_4362	0.142275	0.209157	-0.168164	0.381459	0.18046	0.106344
B16S;90_26;96_3645;97_4422	0.152978	0.211491	-0.0981191	0.311408	0.242353	-0.0344448
B16S;90_26;96_3720;97_4515	0.145509	0.0827593	-0.540291	0.589094	0.291884	-0.00270478
B16S;90_26;96_386;97_4177	0.124337	0.158548	-0.294492	0.312312	0.0362486	-0.0501867
B16S;90_26;96_386;97_428	0.134221	0.120055	-0.215304	0.165174	0.00343824	0.0523622
B16S;90_26;96_391;97_1056	0.143332	0.256463	-0.229807	0.438771	0.211183	-0.0310626
B16S;90_26;96_391;97_1728	0.125247	0.159976	-0.219735	0.435174	0.25738	-0.122013
B16S;90_26;96_391;97_2264	0.199216	0.186217	0.0489225	0.310891	0.35891	-0.011352
B16S;90_26;96_391;97_2302	0.121347	0.195642	-0.0187699	0.239739	0.218109	-0.178965
B16S;90_26;96_391;97_2510	0.137568	0.096929	-0.398665	0.368785	0.141247	-0.0377792
B16S;90_26;96_391;97_3209	0.144704	0.194564	-0.206187	0.285209	0.099912	-0.0619129
B16S;90_26;96_391;97_433	0.13548	0.189923	-0.273727	0.469601	0.29768	0.0668094
B16S;90_26;96_391;97_4542	0.17704	0.143674	-0.29554	0.246014	0.0702467	-0.0462127
B16S;90_26;96_391;97_572	0.17736	0.177072	-0.214645	0.327936	0.202125	0.0132875
B16S;90_26;96_391;97_6492	0.150054	0.127096	-0.0322325	0.193095	0.0367527	-0.00866627
B16S;90_26;96_4171;97_5073	NA	NA	NA	NA	NA	NA
B16S;90_26;96_489;97_3627	0.173332	0.184035	0.0045558	0.245182	0.271494	-0.0225708
B16S;90_26;96_489;97_554	0.120379	0.20507	-0.230345	0.414673	0.22869	-0.130652
B16S;90_26;96_526;97_596	0.136771	0.252074	-0.104855	0.203738	0.124825	-0.174602
B16S;90_26;96_608;97_2414	0.170456	0.120683	-0.393628	0.396634	0.0987224	0.108735
B16S;90_26;96_608;97_2712	0.149022	0.178034	-0.126496	0.240552	0.111949	0.132995
B16S;90_26;96_608;97_4556	0.144815	0.163297	-0.101625	0.261152	0.152436	0.0528563
B16S;90_26;96_608;97_696	0.134493	0.137138	-0.196707	0.285	0.117535	0.0249656
B16S;90_26;96_643;97_743	0.100919	0.254781	-0.179968	0.394829	0.0465241	0.0472778
B16S;90_26;96_690;97_799	0.121838	0.125537	-0.167987	0.281271	0.140974	0.052335
B16S;90_26;96_846;97_1055	0.107426	0.234674	-0.139007	0.351396	0.16742	0.0823814
B16S;90_26;96_846;97_980	0.162468	0.231304	-0.195764	0.351772	0.179889	-0.0691279
B16S;90_26;96_863;97_1000	0.109585	0.326775	-0.126694	0.42198	0.258878	0.0163203
B16S;90_26;96_863;97_1699	0.112118	0.21344	-0.249432	0.371663	0.0922572	-0.00707392
B16S;90_26;96_863;97_2323	0.102129	0.157201	-0.251718	0.401006	0.215366	0.0205233
B16S;90_26;96_863;97_3356	0.152583	0.123017	-0.360059	0.413294	0.147618	0.115263
B16S;90_26;96_863;97_4106	0.148243	0.18707	-0.139455	0.313824	0.165691	-0.0273065
B16S;90_26;96_874;97_1012	0.129748	0.136975	-0.240759	0.292429	0.0684126	0.0506793
B16S;90_26;96_885;97_1025	0.109093	0.366176	-0.135576	0.276435	0.0948515	-0.0506183
B16S;90_26;96_885;97_1569	0.153711	0.195376	-0.0673295	0.22547	0.167694	-0.00369132
B16S;90_26;96_885;97_4858	0.135608	0.144311	-0.145189	0.114419	-0.0320503	0.0532146
B16S;90_26;96_888;97_1028	0.125581	0.149134	-0.057707	0.345528	0.310272	0.0791416
B16S;90_26;96_888;97_1568	0.145539	0.115717	-0.19925	0.402312	0.273447	0.0418334
B16S;90_26;96_888;97_2094	0.154462	0.199025	-0.0711032	0.308197	0.252261	0.0250939
B16S;90_26;96_970;97_1130	0.156917	0.226172	-0.234135	0.461589	0.316946	0.165296
B16S;90_26;96_970;97_1477	0.138261	0.213702	-0.240238	0.375344	0.128808	0.134889
B16S;90_260;96_2121;97_2536	0.13506	0.137704	0.390107	-0.0884925	0.0830756	-0.0450179
B16S;90_260;96_3181;97_3879	0.139601	0.0856322	-0.508516	0.168743	0.0822461	0.00153727
B16S;90_260;96_3906;97_4747	0.161944	0.0519199	-0.659869	0.135615	0.012092	0.0331993
B16S;90_260;96_566;97_645	0.240624	0.0736373	-0.616204	0.20086	0.0279796	-0.00843588
B16S;90_260;96_665;97_772	0.129263	0.108685	-0.604475	0.347877	0.108835	-0.00232578
B16S;90_260;96_731;97_1283	0.142684	0.142884	-0.266611	-0.0608303	-0.116185	0.0686106
B16S;90_260;96_731;97_841	0.138265	0.188617	-0.230576	0.0473199	-0.022832	0.100444
B16S;90_261;96_568;97_647	0.174199	0.0917715	-0.621172	0.531898	0.206742	0.100401
B16S;90_2623;96_9565;97_11460	0.186998	0.231437	0.24841	-0.234189	-0.126097	-0.174134
B16S;90_2627;96_7163;97_8577	NA	NA	NA	NA	NA	NA
B16S;90_263;96_2957;97_3585	0.174423	0.0891623	-0.662518	0.566012	0.427338	-0.0534042
B16S;90_263;96_3167;97_3859	0.160886	0.0599145	-0.417056	0.631167	0.326347	-0.115611
B16S;90_263;96_3167;97_4622	0.166075	0.0992058	-0.523065	0.451676	0.316992	0.0974766
B16S;90_263;96_571;97_1677	0.234787	0.134491	-0.469514	0.71254	0.487256	0.0720599
B16S;90_263;96_571;97_2692	NA	NA	NA	NA	NA	NA
B16S;90_263;96_571;97_653	0.133456	0.132443	-0.382002	0.392585	0.222167	-0.0160153
B16S;90_263;96_571;97_878	0.193911	0.126477	-0.460788	0.59059	0.439148	-0.0289136
B16S;90_26542;96_183;97_198	0.147483	0.160331	-0.258365	-0.0974045	-0.0961884	0.0112561
B16S;90_26542;96_574;97_656	0.117705	0.177198	0.0199518	0.285055	0.28606	0.12527
B16S;90_26551;96_1403;97_13384	0.121137	0.0471236	-0.519642	0.147951	-0.143704	-0.0484919
B16S;90_26551;96_1403;97_1654	0.138626	0.0921065	-0.222117	0.0588866	-0.0994661	-0.0862852
B16S;90_26551;96_1403;97_3187	0.126099	0.0857429	-0.370502	0.22653	0.0291095	-0.0184618
B16S;90_26551;96_2365;97_2833	0.103691	0.0670037	-0.386509	0.138373	-0.0568134	0.0465633
B16S;90_26551;96_2365;97_6197	0.114711	0.119233	-0.228595	0.0919517	-0.042653	-0.0450086
B16S;90_26551;96_2405;97_2879	0.0876913	0.0361479	-0.727633	0.0388295	-0.237238	-0.0020551
B16S;90_26551;96_2405;97_4532	0.10475	0.0924862	-0.363156	0.133809	-0.107264	-0.0331885
B16S;90_26551;96_2568;97_3085	0.101916	0.0119067	-1.47654	0.278824	-0.257089	0.000581974
B16S;90_26551;96_2761;97_3333	0.103308	0.0532573	-0.459299	0.0886776	-0.117189	0.0273094
[truncated: 2,225 more rows]

## Sheet: Fig_4bcd
Statistical source data too large to include within manuscript. Please refer to the analysis code and "OTU_pairs_with_phyldist_transfer_cooccurrence_info.tsv" in the data deposited on figshare.
