# Supplementary material for: A global survey of prokaryotic genomes reveals the eco-evolutionary pressures driving horizontal gene transfer
Source: Nat Ecol Evol. 2024 Mar 5;8(5):986–98. doi: 10.1038/s41559-024-02357-0 (PMC11090817; doi:10.1038/s41559-024-02357-0)
Supplement: Supplementary file 5 — Statistical source data. The complete source dataset is too large to include within the article; please refer to ‘Data availability’ statement. [file 41559_2024_2357_MOESM5_ESM.xlsx]

## Sheet: Fig_5a
Complete list of OTU pairs too large to include within manuscript. Please refer to the analysis code and "OTU_pairs_with_phyldist_transfer_cooccurrence_info.tsv" in the data deposited on figshare.
abund_combo	distance_bin	fraction_hgt	observations	uncertainty	pref_environment
High-High	0.1	0.968176	817	0.00614104	animal
High-High	0.3	0.783599	878	0.0138973	animal
High-High	0.5	0.582385	2373	0.0101238	animal
High-High	0.7	0.282234	4638	0.00660892	animal
High-High	0.9	0.133069	6801	0.00411855	animal
High-High	1.1	0.0779009	5507	0.00361162	animal
High-High	1.3	0.0560224	4284	0.00351348	animal
High-High	1.5	0.0430839	3087	0.00365448	animal
High-Low	0.1	0.9	940	0.00978492	animal
High-Low	0.3	0.546345	1532	0.0127194	animal
High-Low	0.5	0.20915	3519	0.00685593	animal
High-Low	0.7	0.0732121	8250	0.00286784	animal
High-Low	0.9	0.0256618	14808	0.00129942	animal
High-Low	1.1	0.0128948	12951	0.000991372	animal
High-Low	1.3	0.016622	7460	0.00148024	animal
High-Low	1.5	0.00745817	4961	0.00122154	animal
Low-Low	0.1	0.822736	519	0.0167632	animal
Low-Low	0.3	0.375294	850	0.0166079	animal
Low-Low	0.5	0.127445	1585	0.00837612	animal
Low-Low	0.7	0.0275843	3589	0.00273382	animal
Low-Low	0.9	0.0117849	8146	0.00119569	animal
Low-Low	1.1	0.00455639	7901	0.000757666	animal
Low-Low	1.3	0.00230415	3472	0.0008137	animal
Low-Low	1.5	0.00534351	1310	0.00201425	animal
High-High	0.1	0.947585	973	0.00714466	aquatic
High-High	0.3	0.659212	2996	0.00865932	aquatic
High-High	0.5	0.3277	6390	0.00587177	aquatic
High-High	0.7	0.072257	11985	0.00236502	aquatic
High-High	0.9	0.0265076	20032	0.00113498	aquatic
High-High	1.1	0.0121571	12174	0.000993211	aquatic
High-High	1.3	0.00532959	3565	0.00121943	aquatic
High-High	1.5	0.00687285	873	0.00279617	aquatic
High-Low	0.1	0.941739	1150	0.00690725	aquatic
High-Low	0.3	0.623756	3115	0.00867987	aquatic
High-Low	0.5	0.21015	6719	0.00497033	aquatic
High-Low	0.7	0.0407616	19381	0.00142037	aquatic
High-Low	0.9	0.0133073	28180	0.000682599	aquatic
High-Low	1.1	0.00779325	22327	0.000588498	aquatic
High-Low	1.3	0.00347786	8626	0.000633862	aquatic
High-Low	1.5	0.00306937	1629	0.00137055	aquatic
Low-Low	0.1	0.907809	922	0.00952743	aquatic
Low-Low	0.3	0.675	1320	0.0128916	aquatic
Low-Low	0.5	0.134517	2929	0.00630461	aquatic
Low-Low	0.7	0.0297161	7538	0.00195577	aquatic
Low-Low	0.9	0.00877455	10029	0.000931258	aquatic
Low-Low	1.1	0.00382723	9145	0.00064568	aquatic
Low-Low	1.3	0.00106929	4676	0.000477945	aquatic
Low-Low	1.5	0.0010582	945	0.00105764	aquatic
High-High	0.1	0.976035	459	0.00713865	plant
High-High	0.3	0.865872	671	0.0131561	plant
High-High	0.5	0.608586	792	0.0173427	plant
High-High	0.7	0.22256	2305	0.00866406	plant
High-High	0.9	0.17494	4190	0.00586922	plant
High-High	1.1	0.0714024	2731	0.0049273	plant
High-High	1.3	0.0519685	635	0.00880835	plant
High-High	1.5	0.0833333	72	0.0325723	plant
High-Low	0.1	0.896166	626	0.012192	plant
High-Low	0.3	0.593853	911	0.0162713	plant
High-Low	0.5	0.232143	896	0.0141047	plant
High-Low	0.7	0.0651897	3927	0.00393932	plant
High-Low	0.9	0.025944	7362	0.00185273	plant
High-Low	1.1	0.0127726	6420	0.00140146	plant
High-Low	1.3	0.0095991	1771	0.00231692	plant
High-Low	1.5	0.0236686	169	0.0116934	plant
Low-Low	0.1	0.822526	293	0.0223207	plant
Low-Low	0.3	0.380247	405	0.0241221	plant
Low-Low	0.5	0.126238	404	0.0165234	plant
Low-Low	0.7	0.020649	1695	0.00345409	plant
Low-Low	0.9	0.00464345	3015	0.00123813	plant
Low-Low	1.1	0.00189873	3160	0.000774419	plant
Low-Low	1.3	0	1024	0	plant
Low-Low	1.5	0	130	0	plant
High-High	0.1	0.957597	283	0.0119783	soil
High-High	0.3	0.669261	257	0.0293477	soil
High-High	0.5	0.215743	686	0.0157049	soil
High-High	0.7	0.0457909	2162	0.00449556	soil
High-High	0.9	0.0544427	1947	0.00514199	soil
High-High	1.1	0.0141458	919	0.00389549	soil
High-High	1.3	0.010582	189	0.00744292	soil
High-High	1.5	0	53	0	soil
High-Low	0.1	0.878917	702	0.0123125	soil
High-Low	0.3	0.665272	717	0.0176233	soil
High-Low	0.5	0.117711	926	0.0105903	soil
High-Low	0.7	0.01165	4206	0.00165457	soil
High-Low	0.9	0.00826446	3267	0.00158391	soil
High-Low	1.1	0.00344319	2033	0.00129916	soil
High-Low	1.3	0	269	0	soil
High-Low	1.5	0	48	0	soil
Low-Low	0.1	0.868597	449	0.0159437	soil
Low-Low	0.3	0.513043	805	0.0176167	soil
Low-Low	0.5	0.0486111	288	0.0126722	soil
Low-Low	0.7	0.00288018	1736	0.0012862	soil
Low-Low	0.9	0.00173913	1150	0.00122868	soil
Low-Low	1.1	0	1030	0	soil
Low-Low	1.3	0	93	0	soil
Low-Low	1.5	0	2	0	soil

## Sheet: Fig_5b1
This table provides an overview of species selected for the generalism and specialism analysis.
otu_id	pref_environment	type
B16S;90_14;96_3624;97_4399	animal	generalist
B16S;90_260;96_2121;97_2536	animal	generalist
B16S;90_11;96_2687;97_3244	animal	generalist
B16S;90_11;96_729;97_3390	animal	generalist
B16S;90_86;96_2803;97_3388	animal	generalist
B16S;90_63;96_2266;97_2713	animal	generalist
B16S;90_25896;96_4495;97_5492	animal	generalist
B16S;90_3;96_2463;97_2958	animal	generalist
B16S;90_26;96_391;97_2302	animal	generalist
B16S;90_11;96_1145;97_1331	animal	generalist
B16S;90_31087;96_293;97_321	animal	generalist
B16S;90_492;96_2141;97_2561	animal	generalist
B16S;90_17;96_1049;97_1215	animal	generalist
B16S;90_22;96_29;97_1612	animal	generalist
B16S;90_85;96_713;97_823	animal	generalist
B16S;90_115;96_1988;97_2372	animal	generalist
B16S;90_115;96_2815;97_3408	animal	generalist
B16S;90_470;96_3664;97_4444	animal	generalist
A16S;90_9;96_150;97_160	animal	generalist
B16S;90_11;96_1366;97_1602	animal	generalist
B16S;90_113;96_558;97_634	animal	generalist
B16S;90_26610;96_4329;97_5268	animal	generalist
B16S;90_259;96_563;97_640	animal	generalist
B16S;90_443;96_1052;97_1219	animal	generalist
B16S;90_18;96_218;97_877	animal	generalist
B16S;90_11;96_1037;97_1202	animal	generalist
B16S;90_20;96_315;97_346	animal	generalist
B16S;90_25;96_594;97_2597	animal	generalist
B16S;90_8;96_1003;97_1165	animal	generalist
B16S;90_1;96_379;97_420	animal	generalist
B16S;90_17;96_45;97_440	animal	generalist
B16S;90_187;96_778;97_903	animal	generalist
B16S;90_14;96_4234;97_5151	animal	generalist
B16S;90_14;96_17;97_644	animal	generalist
B16S;90_53;96_632;97_728	animal	generalist
B16S;90_14;96_317;97_348	animal	generalist
B16S;90_22;96_3290;97_4009	animal	generalist
B16S;90_929;96_2603;97_3132	animal	generalist
B16S;90_7;96_115;97_122	animal	generalist
B16S;90_7;96_7;97_457	animal	generalist
B16S;90_11;96_3184;97_3882	animal	generalist
B16S;90_119;96_209;97_1470	animal	generalist
B16S;90_0;96_549;97_987	animal	generalist
B16S;90_86;96_1498;97_5431	animal	generalist
B16S;90_14;96_533;97_604	animal	generalist
B16S;90_14;96_17;97_1731	animal	generalist
B16S;90_27767;96_1098;97_1273	animal	generalist
B16S;90_269;96_4335;97_5277	animal	generalist
B16S;90_14;96_2413;97_3001	animal	generalist
B16S;90_3;96_1414;97_1667	animal	generalist
B16S;90_25868;96_2304;97_2760	animal	generalist
B16S;90_484;96_1624;97_1926	animal	generalist
B16S;90_31;96_3420;97_4165	animal	generalist
B16S;90_11;96_1381;97_2460	animal	generalist
B16S;90_14;96_1989;97_2373	animal	generalist
B16S;90_47;96_2854;97_3456	animal	generalist
A16S;90_26990;96_168;97_182	animal	generalist
B16S;90_3;96_1738;97_2063	animal	generalist
B16S;90_26;96_391;97_1728	animal	generalist
B16S;90_36;96_1085;97_1260	animal	generalist
B16S;90_399;96_1440;97_1697	animal	generalist
B16S;90_7;96_1176;97_1414	animal	generalist
B16S;90_25865;96_1002;97_1164	animal	generalist
B16S;90_3;96_440;97_493	animal	generalist
B16S;90_29;96_2099;97_2511	animal	generalist
B16S;90_1253;96_3715;97_4508	animal	generalist
B16S;90_11;96_981;97_2923	animal	generalist
B16S;90_47;96_3979;97_4838	animal	generalist
B16S;90_63;96_411;97_460	animal	generalist
B16S;90_497;96_1215;97_1412	animal	generalist
B16S;90_3;96_3372;97_4108	animal	generalist
B16S;90_60;96_831;97_961	animal	generalist
B16S;90_63;96_2476;97_2974	animal	generalist
B16S;90_434;96_2307;97_2764	animal	generalist
B16S;90_14;96_681;97_790	animal	generalist
B16S;90_11;96_514;97_584	animal	generalist
B16S;90_26698;96_88;97_688	animal	generalist
B16S;90_35;96_51;97_53	animal	generalist
B16S;90_26698;96_2252;97_2693	animal	generalist
B16S;90_7;96_7;97_1798	animal	generalist
B16S;90_26782;96_3171;97_3864	animal	generalist
B16S;90_3;96_1375;97_4292	animal	generalist
B16S;90_300;96_656;97_761	animal	generalist
B16S;90_119;96_2069;97_2475	animal	generalist
B16S;90_25;96_1893;97_2632	animal	generalist
B16S;90_0;96_2355;97_2820	animal	generalist
B16S;90_47;96_684;97_3015	animal	generalist
B16S;90_11;96_474;97_1291	animal	generalist
B16S;90_415;96_1658;97_1965	animal	generalist
B16S;90_11;96_137;97_146	animal	generalist
B16S;90_8;96_3498;97_4256	animal	generalist
B16S;90_85;96_1854;97_2209	animal	generalist
B16S;90_25868;96_2698;97_3257	animal	generalist
B16S;90_172;96_3270;97_3980	animal	generalist
B16S;90_929;96_2602;97_3131	animal	generalist
B16S;90_107;96_3214;97_3914	animal	generalist
B16S;90_3;96_2533;97_3044	animal	generalist
B16S;90_645;96_4004;97_4867	animal	generalist
B16S;90_63;96_2891;97_3499	animal	generalist
B16S;90_11;96_1542;97_1819	animal	generalist
B16S;90_47;96_684;97_793	animal	generalist
B16S;90_27;96_2332;97_2796	animal	generalist
B16S;90_63;96_1064;97_1236	animal	generalist
B16S;90_678;96_1761;97_2089	animal	generalist
B16S;90_3;96_236;97_256	animal	generalist
B16S;90_14;96_2560;97_3077	animal	generalist
B16S;90_11;96_14;97_384	animal	generalist
B16S;90_260;96_731;97_1283	animal	generalist
B16S;90_1;96_1;97_2674	animal	generalist
B16S;90_63;96_168;97_180	animal	generalist
B16S;90_11;96_2986;97_3624	animal	generalist
B16S;90_25868;96_206;97_223	animal	generalist
B16S;90_312;96_683;97_792	animal	generalist
B16S;90_4;96_3840;97_4664	animal	generalist
B16S;90_1398;96_4148;97_5043	animal	generalist
B16S;90_28279;96_541;97_613	animal	generalist
B16S;90_37;96_163;97_911	animal	generalist
B16S;90_14;96_317;97_3110	animal	generalist
B16S;90_17;96_198;97_215	animal	generalist
B16S;90_24;96_135;97_2788	animal	generalist
B16S;90_7;96_42;97_44	animal	generalist
B16S;90_119;96_269;97_1858	animal	generalist
B16S;90_25868;96_35677;97_44498	animal	generalist
B16S;90_14;96_2546;97_3060	animal	generalist
B16S;90_25;96_1893;97_2258	animal	generalist
B16S;90_52;96_82;97_86	animal	generalist
B16S;90_11;96_474;97_534	animal	generalist
B16S;90_1;96_8329;97_9952	animal	generalist
B16S;90_14;96_2097;97_2506	animal	generalist
B16S;90_115;96_203;97_220	animal	generalist
B16S;90_26998;96_869;97_3032	animal	generalist
B16S;90_14;96_689;97_798	animal	generalist
B16S;90_26542;96_183;97_198	animal	generalist
B16S;90_64;96_1995;97_2381	animal	generalist
B16S;90_6;96_271;97_730	animal	generalist
B16S;90_115;96_4391;97_5351	animal	generalist
B16S;90_598;96_1501;97_1770	animal	generalist
B16S;90_11;96_58244;97_73609	animal	generalist
B16S;90_115;96_4110;97_4991	animal	generalist
B16S;90_25;96_1146;97_1332	animal	generalist
B16S;90_25865;96_3375;97_5455	animal	generalist
B16S;90_47;96_1419;97_2291	animal	generalist
B16S;90_63;96_2007;97_2393	animal	generalist
B16S;90_11;96_507;97_576	animal	generalist
B16S;90_84;96_208;97_225	animal	generalist
B16S;90_93;96_3861;97_4689	animal	generalist
B16S;90_47;96_1009;97_1171	animal	generalist
B16S;90_7;96_4164;97_5064	animal	generalist
B16S;90_25868;96_15273;97_18463	animal	generalist
B16S;90_3;96_2507;97_3012	animal	generalist
B16S;90_26718;96_158;97_170	animal	generalist
A16S;90_26798;96_68;97_71	animal	generalist
B16S;90_167;96_316;97_347	animal	generalist
B16S;90_47;96_8574;97_10248	animal	generalist
B16S;90_1432;96_4255;97_5178	animal	generalist
B16S;90_119;96_269;97_292	animal	generalist
B16S;90_206;96_1644;97_1949	animal	generalist
B16S;90_3;96_4113;97_4995	animal	generalist
B16S;90_356;96_794;97_20478	animal	generalist
B16S;90_234;96_2911;97_3524	animal	generalist
B16S;90_119;96_269;97_746	animal	generalist
B16S;90_3;96_21090;97_25764	animal	generalist
B16S;90_17;96_63247;97_80171	animal	generalist
B16S;90_7;96_7;97_262	animal	generalist
B16S;90_1201;96_3539;97_4305	animal	generalist
B16S;90_63;96_542;97_1980	animal	generalist
B16S;90_356;96_794;97_923	animal	generalist
B16S;90_24;96_2879;97_3485	animal	generalist
B16S;90_668;96_3469;97_4225	animal	generalist
B16S;90_17;96_1767;97_2099	animal	generalist
B16S;90_255;96_1553;97_1835	animal	generalist
B16S;90_11;96_451;97_506	animal	generalist
B16S;90_14;96_3086;97_3753	animal	generalist
B16S;90_17;96_45;97_1606	animal	generalist
B16S;90_63;96_426;97_476	animal	generalist
B16S;90_3;96_670;97_4133	animal	generalist
B16S;90_31;96_920;97_1068	animal	generalist
B16S;90_300;96_2472;97_2970	animal	generalist
B16S;90_119;96_2949;97_3573	animal	generalist
B16S;90_17;96_2123;97_3371	animal	generalist
B16S;90_96;96_617;97_1468	animal	generalist
B16S;90_14;96_3217;97_3917	animal	generalist
B16S;90_18;96_2470;97_2967	animal	generalist
B16S;90_961;96_2676;97_3227	animal	generalist
B16S;90_119;96_269;97_2137	animal	generalist
B16S;90_54;96_1963;97_2339	animal	generalist
B16S;90_442;96_2113;97_3691	animal	generalist
B16S;90_31;96_1740;97_2065	animal	generalist
B16S;90_26551;96_3765;97_4574	animal	generalist
B16S;90_14;96_2499;97_3000	animal	generalist
B16S;90_14;96_2548;97_4889	animal	generalist
B16S;90_49;96_1018;97_1181	animal	generalist
B16S;90_3;96_16921;97_20499	animal	generalist
B16S;90_1087;96_3113;97_3790	animal	generalist
B16S;90_17;96_45;97_1855	animal	generalist
B16S;90_116;96_2718;97_3280	animal	generalist
B16S;90_31;96_2086;97_2493	animal	generalist
B16S;90_26821;96_410;97_458	animal	generalist
B16S;90_18;96_353;97_391	animal	generalist
B16S;90_11;96_2766;97_3340	animal	generalist
B16S;90_3;96_440;97_1293	aquatic	generalist
B16S;90_0;96_780;97_905	aquatic	generalist
B16S;90_11;96_893;97_2293	aquatic	generalist
B16S;90_84;96_1813;97_2156	aquatic	generalist
B16S;90_339;96_1791;97_2127	aquatic	generalist
B16S;90_11;96_2498;97_2999	aquatic	generalist
B16S;90_26733;96_36549;97_45593	aquatic	generalist
B16S;90_14;96_681;97_3093	aquatic	generalist
B16S;90_11;96_1366;97_3559	aquatic	generalist
B16S;90_113;96_558;97_2444	aquatic	generalist
B16S;90_537;96_1323;97_1546	aquatic	generalist
B16S;90_26;96_863;97_1000	aquatic	generalist
B16S;90_420;96_965;97_1123	aquatic	generalist
B16S;90_28444;96_2655;97_3199	aquatic	generalist
B16S;90_26;96_608;97_2712	aquatic	generalist
B16S;90_68;96_1539;97_1814	aquatic	generalist
B16S;90_26723;96_1325;97_1548	aquatic	generalist
B16S;90_881;96_2435;97_2915	aquatic	generalist
B16S;90_312;96_1339;97_1563	aquatic	generalist
B16S;90_340;96_22211;97_27220	aquatic	generalist
B16S;90_17;96_849;97_985	aquatic	generalist
B16S;90_113;96_1281;97_1495	aquatic	generalist
B16S;90_17;96_2123;97_2538	aquatic	generalist
B16S;90_84;96_1813;97_4381	aquatic	generalist
B16S;90_525;96_1623;97_1924	aquatic	generalist
B16S;90_10505;96_33266;97_41367	aquatic	generalist
B16S;90_6;96_49;97_1609	aquatic	generalist
B16S;90_11;96_729;97_839	aquatic	generalist
B16S;90_29;96_718;97_3670	aquatic	generalist
B16S;90_22;96_1466;97_1730	aquatic	generalist
B16S;90_11;96_1381;97_1627	aquatic	generalist
B16S;90_138;96_553;97_625	aquatic	generalist
B16S;90_11;96_1574;97_3993	aquatic	generalist
B16S;90_14;96_244;97_419	aquatic	generalist
B16S;90_25;96_1185;97_1379	aquatic	generalist
B16S;90_269;96_1798;97_2136	aquatic	generalist
B16S;90_251;96_1131;97_1312	aquatic	generalist
B16S;90_498;96_1588;97_1882	aquatic	generalist
B16S;90_11;96_1366;97_4598	aquatic	generalist
B16S;90_25865;96_3807;97_4626	aquatic	generalist
B16S;90_101;96_177;97_1875	aquatic	generalist
B16S;90_10;96_12;97_141	aquatic	generalist
B16S;90_363;96_4303;97_5235	aquatic	generalist
B16S;90_574;96_1429;97_1684	aquatic	generalist
B16S;90_25865;96_1660;97_1967	aquatic	generalist
B16S;90_63;96_1942;97_2316	aquatic	generalist
B16S;90_113;96_838;97_1643	aquatic	generalist
B16S;90_296;96_1151;97_2752	aquatic	generalist
B16S;90_911;96_4097;97_19941	aquatic	generalist
B16S;90_10;96_12;97_12	aquatic	generalist
B16S;90_11;96_3881;97_4714	aquatic	generalist
B16S;90_27932;96_2750;97_3321	aquatic	generalist
B16S;90_25;96_34;97_35	aquatic	generalist
B16S;90_27900;96_2609;97_3141	aquatic	generalist
B16S;90_279;96_663;97_770	aquatic	generalist
B16S;90_187;96_778;97_3813	aquatic	generalist
B16S;90_721;96_1882;97_2244	aquatic	generalist
B16S;90_1447;96_4297;97_5229	aquatic	generalist
B16S;90_25868;96_22653;97_27774	aquatic	generalist
B16S;90_107;96_187;97_202	aquatic	generalist
B16S;90_26676;96_419;97_469	aquatic	generalist
B16S;90_113;96_339;97_374	aquatic	generalist
B16S;90_14;96_48;97_50	aquatic	generalist
B16S;90_42;96_199;97_216	aquatic	generalist
B16S;90_156;96_562;97_2989	aquatic	generalist
B16S;90_14;96_17;97_17	aquatic	generalist
B16S;90_47;96_3888;97_4724	aquatic	generalist
B16S;90_96;96_789;97_915	aquatic	generalist
B16S;90_3;96_2216;97_2651	aquatic	generalist
B16S;90_440;96_3764;97_4573	aquatic	generalist
B16S;90_244;96_503;97_3584	aquatic	generalist
B16S;90_27867;96_682;97_791	aquatic	generalist
B16S;90_3;96_520;97_590	aquatic	generalist
B16S;90_8;96_1642;97_2827	aquatic	generalist
B16S;90_47;96_2924;97_3542	aquatic	generalist
B16S;90_513;96_1258;97_1467	aquatic	generalist
B16S;90_48;96_591;97_676	aquatic	generalist
B16S;90_361;96_4022;97_4891	aquatic	generalist
B16S;90_14;96_109;97_116	aquatic	generalist
B16S;90_26;96_1141;97_1327	aquatic	generalist
B16S;90_25;96_594;97_2883	aquatic	generalist
B16S;90_961;96_3922;97_4765	aquatic	generalist
B16S;90_165;96_4292;97_5330	aquatic	generalist
B16S;90_6;96_1619;97_1920	aquatic	generalist
B16S;90_0;96_3045;97_3700	aquatic	generalist
B16S;90_47;96_775;97_899	aquatic	generalist
B16S;90_29;96_960;97_1117	aquatic	generalist
B16S;90_3;96_987;97_1148	aquatic	generalist
B16S;90_251;96_1540;97_1815	aquatic	generalist
B16S;90_61;96_94;97_99	aquatic	generalist
B16S;90_214;96_1594;97_1890	aquatic	generalist
B16S;90_415;96_2653;97_3196	aquatic	generalist
B16S;90_498;96_1217;97_1416	aquatic	generalist
B16S;90_3;96_146;97_158	aquatic	generalist
B16S;90_47;96_715;97_825	aquatic	generalist
B16S;90_111;96_600;97_685	aquatic	generalist
B16S;90_10;96_603;97_689	aquatic	generalist
B16S;90_11;96_1381;97_3529	aquatic	generalist
B16S;90_668;96_1731;97_3229	aquatic	generalist
B16S;90_363;96_807;97_937	aquatic	generalist
B16S;90_29;96_1094;97_1269	aquatic	generalist
B16S;90_48;96_2670;97_3219	aquatic	generalist
B16S;90_129;96_2861;97_3464	aquatic	generalist
B16S;90_120;96_3226;97_3928	aquatic	generalist
B16S;90_228;96_4490;97_5485	aquatic	generalist
B16S;90_48;96_75;97_650	aquatic	generalist
B16S;90_59;96_2352;97_2817	aquatic	generalist
B16S;90_68;96_10815;97_12944	aquatic	generalist
B16S;90_0;96_1259;97_1469	aquatic	generalist
B16S;90_47;96_781;97_906	aquatic	generalist
B16S;90_14;96_3425;97_4173	aquatic	generalist
B16S;90_26610;96_3300;97_4020	aquatic	generalist
B16S;90_26542;96_574;97_656	aquatic	generalist
B16S;90_0;96_1940;97_3139	aquatic	generalist
B16S;90_28382;96_867;97_1004	aquatic	generalist
B16S;90_233;96_486;97_551	aquatic	generalist
B16S;90_156;96_290;97_5333	aquatic	generalist
B16S;90_1092;96_31556;97_39176	aquatic	generalist
A16S;90_9;96_1536;97_1867	aquatic	generalist
B16S;90_14;96_125;97_237	aquatic	generalist
B16S;90_33975;96_1727;97_2050	aquatic	generalist
B16S;90_26723;96_2561;97_3078	aquatic	generalist
B16S;90_99;96_395;97_674	aquatic	generalist
B16S;90_0;96_0;97_4095	aquatic	generalist
B16S;90_139;96_2464;97_2961	aquatic	generalist
B16S;90_47;96_336;97_369	aquatic	generalist
B16S;90_120;96_840;97_973	aquatic	generalist
B16S;90_0;96_7012;97_8400	aquatic	generalist
B16S;90_3;96_1465;97_1729	aquatic	generalist
B16S;90_93;96_3848;97_4676	aquatic	generalist
B16S;90_85;96_136;97_144	aquatic	generalist
B16S;90_2662;96_22656;97_27780	aquatic	generalist
B16S;90_6;96_3943;97_4795	aquatic	generalist
B16S;90_729;96_4154;97_5050	aquatic	generalist
B16S;90_6;96_2612;97_5370	aquatic	generalist
B16S;90_31799;96_4398;97_5359	aquatic	generalist
B16S;90_441;96_1040;97_1205	aquatic	generalist
B16S;90_47;96_2030;97_2424	aquatic	generalist
B16S;90_120;96_450;97_505	aquatic	generalist
B16S;90_29880;96_3531;97_4297	aquatic	generalist
B16S;90_624;96_1579;97_1869	aquatic	generalist
B16S;90_116;96_586;97_669	aquatic	generalist
B16S;90_31113;96_3344;97_4070	aquatic	generalist
B16S;90_0;96_3413;97_4158	aquatic	generalist
B16S;90_111;96_196;97_213	aquatic	generalist
B16S;90_27488;96_3981;97_4841	aquatic	generalist
B16S;90_25868;96_1320;97_1543	aquatic	generalist
B16S;90_111;96_600;97_3005	aquatic	generalist
B16S;90_26;96_489;97_3627	aquatic	generalist
B16S;90_9788;96_30779;97_38214	aquatic	generalist
B16S;90_14;96_2645;97_3186	aquatic	generalist
B16S;90_656;96_1682;97_1997	aquatic	generalist
B16S;90_989;96_2839;97_3436	aquatic	generalist
B16S;90_29615;96_3357;97_4086	aquatic	generalist
B16S;90_27;96_3984;97_4845	aquatic	generalist
B16S;90_28192;96_2393;97_2866	aquatic	generalist
B16S;90_6;96_49415;97_62079	aquatic	generalist
B16S;90_14;96_195;97_495	aquatic	generalist
B16S;90_29;96_1700;97_2018	aquatic	generalist
B16S;90_414;96_1739;97_2064	aquatic	generalist
B16S;90_120;96_1709;97_2028	aquatic	generalist
B16S;90_25865;96_1433;97_1688	aquatic	generalist
B16S;90_195;96_389;97_5352	aquatic	generalist
B16S;90_99;96_4353;97_5304	aquatic	generalist
B16S;90_101;96_177;97_191	aquatic	generalist
B16S;90_110;96_3519;97_4280	aquatic	generalist
B16S;90_917;96_2557;97_3072	aquatic	generalist
A16S;90_26604;96_16;97_16	aquatic	generalist
B16S;90_0;96_342;97_1125	aquatic	generalist
B16S;90_74;96_120;97_127	aquatic	generalist
B16S;90_337;96_910;97_4125	aquatic	generalist
B16S;90_10;96_673;97_782	aquatic	generalist
B16S;90_25868;96_385;97_426	aquatic	generalist
B16S;90_0;96_991;97_1152	aquatic	generalist
B16S;90_420;96_2326;97_3787	aquatic	generalist
B16S;90_708;96_1847;97_2202	aquatic	generalist
B16S;90_68;96_112;97_119	aquatic	generalist
B16S;90_138;96_3921;97_4763	aquatic	generalist
B16S;90_410;96_944;97_1097	aquatic	generalist
B16S;90_7;96_14552;97_17561	aquatic	generalist
B16S;90_427;96_1706;97_4485	aquatic	generalist
B16S;90_294;96_645;97_748	aquatic	generalist
B16S;90_48;96_772;97_895	aquatic	generalist
B16S;90_166;96_3310;97_4033	aquatic	generalist
B16S;90_2034;96_36891;97_46042	aquatic	generalist
B16S;90_160;96_1631;97_1933	aquatic	generalist
B16S;90_339;96_3474;97_4230	aquatic	generalist
B16S;90_234;96_2911;97_3867	aquatic	generalist
B16S;90_656;96_2914;97_3528	aquatic	generalist
B16S;90_129;96_329;97_1464	aquatic	generalist
B16S;90_1122;96_3260;97_3968	aquatic	generalist
B16S;90_830;96_2277;97_2726	aquatic	generalist
B16S;90_6;96_1799;97_2138	aquatic	generalist
B16S;90_0;96_355;97_2797	aquatic	generalist
B16S;90_27362;96_12216;97_14655	aquatic	generalist
A16S;90_26572;96_94;97_99	aquatic	generalist
B16S;90_26969;96_2416;97_2892	aquatic	generalist
A16S;90_26568;96_67;97_70	aquatic	generalist
B16S;90_6;96_2933;97_3552	aquatic	generalist
B16S;90_15;96_3204;97_3904	aquatic	generalist
B16S;90_118;96_3559;97_4329	plant	generalist
B16S;90_17;96_45;97_47	plant	generalist
B16S;90_11;96_3613;97_4388	plant	generalist
B16S;90_6;96_240;97_3690	plant	generalist
B16S;90_1108;96_3651;97_4429	plant	generalist
B16S;90_14;96_17;97_54	plant	generalist
B16S;90_10670;96_33808;97_42041	plant	generalist
B16S;90_25865;96_3584;97_4356	plant	generalist
B16S;90_3;96_20;97_675	plant	generalist
B16S;90_11;96_474;97_1972	plant	generalist
B16S;90_911;96_2531;97_3041	plant	generalist
B16S;90_11;96_1517;97_1788	plant	generalist
B16S;90_14;96_230;97_250	plant	generalist
B16S;90_11;96_333;97_366	plant	generalist
B16S;90_25;96_594;97_679	plant	generalist
B16S;90_26;96_608;97_4556	plant	generalist
B16S;90_86;96_1498;97_1765	plant	generalist
B16S;90_0;96_219;97_238	plant	generalist
B16S;90_22;96_29;97_30	plant	generalist
B16S;90_118;96_510;97_579	plant	generalist
B16S;90_26613;96_2719;97_3282	plant	generalist
B16S;90_25865;96_9136;97_10924	plant	generalist
B16S;90_11;96_1366;97_4490	plant	generalist
B16S;90_3;96_941;97_1094	plant	generalist
B16S;90_312;96_3549;97_4318	plant	generalist
B16S;90_983;96_2749;97_3320	plant	generalist
B16S;90_3;96_291;97_427	plant	generalist
B16S;90_28;96_38;97_39	plant	generalist
B16S;90_113;96_223;97_4025	plant	generalist
B16S;90_0;96_1940;97_3237	plant	generalist
B16S;90_25865;96_376;97_416	plant	generalist
B16S;90_14;96_1618;97_1919	plant	generalist
B16S;90_6;96_49;97_51	plant	generalist
B16S;90_113;96_838;97_970	plant	generalist
B16S;90_14;96_2931;97_3550	plant	generalist
B16S;90_113;96_48878;97_61390	plant	generalist
B16S;90_3;96_635;97_733	plant	generalist
B16S;90_27938;96_1451;97_1712	plant	generalist
B16S;90_14;96_188;97_484	plant	generalist
B16S;90_10;96_12;97_42	plant	generalist
B16S;90_11;96_1641;97_1946	plant	generalist
B16S;90_11;96_2634;97_3403	plant	generalist
B16S;90_25858;96_2840;97_3437	plant	generalist
B16S;90_11;96_513;97_583	plant	generalist
B16S;90_10;96_65;97_68	plant	generalist
B16S;90_14;96_195;97_212	plant	generalist
B16S;90_129;96_966;97_1126	plant	generalist
B16S;90_8;96_468;97_526	plant	generalist
B16S;90_6;96_3795;97_4613	plant	generalist
B16S;90_63;96_4370;97_5325	plant	generalist
B16S;90_29;96_220;97_239	plant	generalist
B16S;90_7;96_1176;97_2090	plant	generalist
B16S;90_260;96_3906;97_4747	plant	generalist
B16S;90_26591;96_1754;97_2081	plant	generalist
B16S;90_0;96_483;97_547	plant	generalist
B16S;90_3;96_987;97_3197	plant	generalist
B16S;90_11;96_981;97_1142	plant	generalist
B16S;90_34302;96_1617;97_1918	plant	generalist
B16S;90_3;96_20;97_20	plant	generalist
B16S;90_1270;96_3771;97_4581	plant	generalist
B16S;90_113;96_223;97_2490	plant	generalist
B16S;90_14;96_195;97_651	plant	generalist
B16S;90_16;96_479;97_4491	plant	generalist
B16S;90_37;96_163;97_175	plant	generalist
B16S;90_26;96_1141;97_2072	plant	generalist
B16S;90_3;96_3762;97_4569	plant	generalist
B16S;90_562;96_1405;97_1656	plant	generalist
B16S;90_27374;96_401;97_445	plant	generalist
B16S;90_25858;96_52;97_1030	plant	generalist
B16S;90_27949;96_1423;97_1678	plant	generalist
B16S;90_10;96_12;97_510	plant	generalist
B16S;90_26613;96_2719;97_88671	plant	generalist
B16S;90_3;96_1866;97_2224	plant	generalist
B16S;90_88;96_182;97_3211	plant	generalist
B16S;90_269;96_983;97_1144	plant	generalist
B16S;90_19;96_2431;97_15834	plant	generalist
B16S;90_63;96_542;97_1614	plant	generalist
B16S;90_3;96_560;97_636	plant	generalist
B16S;90_110;96_1041;97_3505	plant	generalist
B16S;90_144;96_260;97_283	plant	generalist
B16S;90_25865;96_642;97_741	plant	generalist
B16S;90_26;96_885;97_1025	plant	generalist
B16S;90_26698;96_3283;97_3999	plant	generalist
B16S;90_6;96_3075;97_3741	plant	generalist
B16S;90_25896;96_2729;97_24935	plant	generalist
B16S;90_99;96_1143;97_1329	plant	generalist
B16S;90_3;96_400;97_1870	plant	generalist
B16S;90_0;96_976;97_1673	plant	generalist
B16S;90_48;96_591;97_2110	plant	generalist
B16S;90_48;96_75;97_1789	plant	generalist
B16S;90_99;96_175;97_1510	plant	generalist
B16S;90_32411;96_2620;97_3155	plant	generalist
B16S;90_138;96_3652;97_4430	plant	generalist
B16S;90_16;96_457;97_515	plant	generalist
B16S;90_6;96_2588;97_3113	plant	generalist
B16S;90_1102;96_20571;97_25109	plant	generalist
B16S;90_237;96_947;97_1100	plant	generalist
B16S;90_86;96_2199;97_2631	plant	generalist
B16S;90_26;96_608;97_2414	plant	generalist
B16S;90_113;96_971;97_1131	plant	generalist
B16S;90_7;96_405;97_452	plant	generalist
B16S;90_3;96_72;97_963	plant	generalist
B16S;90_3;96_595;97_680	plant	generalist
B16S;90_110;96_194;97_211	plant	generalist
B16S;90_25865;96_5;97_5	plant	generalist
B16S;90_508;96_3518;97_4279	plant	generalist
B16S;90_728;96_1895;97_2261	plant	generalist
B16S;90_29323;96_4179;97_5083	plant	generalist
B16S;90_29;96_245;97_929	plant	generalist
B16S;90_11;96_193;97_210	plant	generalist
B16S;90_25901;96_314;97_609	plant	generalist
B16S;90_7;96_115;97_357	plant	generalist
B16S;90_118;96_521;97_591	plant	generalist
B16S;90_0;96_1402;97_1653	plant	generalist
B16S;90_14;96_648;97_752	plant	generalist
B16S;90_11;96_3093;97_3765	plant	generalist
B16S;90_25865;96_2100;97_2513	plant	generalist
B16S;90_11;96_333;97_4419	plant	generalist
B16S;90_214;96_2796;97_3380	plant	generalist
B16S;90_1474;96_4373;97_5328	plant	generalist
B16S;90_120;96_3675;97_4457	plant	generalist
B16S;90_61;96_2747;97_3318	plant	generalist
B16S;90_3;96_559;97_1426	plant	generalist
B16S;90_14;96_522;97_641	plant	generalist
B16S;90_129;96_1491;97_1758	plant	generalist
B16S;90_11;96_1733;97_2057	plant	generalist
B16S;90_25865;96_902;97_1045	plant	generalist
B16S;90_26;96_391;97_433	plant	generalist
B16S;90_25901;96_314;97_345	plant	generalist
B16S;90_26;96_3305;97_33182	plant	generalist
B16S;90_269;96_583;97_665	plant	generalist
B16S;90_99;96_1551;97_1832	plant	generalist
B16S;90_338;96_1506;97_1776	plant	generalist
B16S;90_237;96_1814;97_2159	plant	generalist
B16S;90_25865;96_3862;97_4691	plant	generalist
B16S;90_25865;96_376;97_631	plant	generalist
B16S;90_1249;96_3699;97_4483	plant	generalist
B16S;90_26;96_526;97_596	plant	generalist
B16S;90_16;96_164;97_176	plant	generalist
B16S;90_484;96_1168;97_3349	plant	generalist
B16S;90_6;96_1619;97_7034	plant	generalist
B16S;90_63;96_3491;97_4249	plant	generalist
B16S;90_118;96_3520;97_4282	plant	generalist
B16S;90_25865;96_152;97_164	plant	generalist
B16S;90_269;96_1175;97_1367	plant	generalist
B16S;90_729;96_1906;97_2274	plant	generalist
B16S;90_911;96_4097;97_4973	plant	generalist
B16S;90_25865;96_122;97_129	plant	generalist
B16S;90_99;96_395;97_1721	plant	generalist
B16S;90_27937;96_2520;97_3028	plant	generalist
B16S;90_26;96_863;97_3356	plant	generalist
B16S;90_26;96_863;97_4106	plant	generalist
B16S;90_14;96_93;97_98	plant	generalist
B16S;90_48;96_75;97_78	plant	generalist
B16S;90_25879;96_1689;97_2004	plant	generalist
B16S;90_113;96_838;97_2131	plant	generalist
B16S;90_22;96_2075;97_2481	plant	generalist
B16S;90_27353;96_2173;97_2602	plant	generalist
B16S;90_28500;96_2488;97_2988	plant	generalist
B16S;90_113;96_3534;97_5202	plant	generalist
B16S;90_183;96_2330;97_2793	plant	generalist
B16S;90_6;96_2186;97_2616	plant	generalist
B16S;90_25865;96_2314;97_2772	plant	generalist
B16S;90_3;96_1866;97_2794	plant	generalist
B16S;90_24;96_3604;97_4378	plant	generalist
B16S;90_484;96_4220;97_5132	plant	generalist
B16S;90_8;96_205;97_1738	plant	generalist
B16S;90_739;96_1943;97_2317	plant	generalist
B16S;90_3;96_2898;97_3508	plant	generalist
B16S;90_0;96_1940;97_2314	plant	generalist
B16S;90_971;96_3681;97_4464	plant	generalist
B16S;90_22;96_29;97_316	plant	generalist
B16S;90_11;96_2777;97_3354	plant	generalist
B16S;90_314;96_843;97_976	plant	generalist
B16S;90_29;96_66;97_97	plant	generalist
B16S;90_3;96_816;97_946	plant	generalist
B16S;90_1390;96_4129;97_5016	plant	generalist
B16S;90_260;96_731;97_841	plant	generalist
B16S;90_129;96_3424;97_4171	plant	generalist
B16S;90_420;96_86385;97_110378	plant	generalist
B16S;90_903;96_2514;97_3021	plant	generalist
B16S;90_22;96_2613;97_3863	plant	generalist
B16S;90_261;96_568;97_647	plant	generalist
B16S;90_28655;96_4055;97_4927	plant	generalist
B16S;90_22;96_78;97_4421	plant	generalist
B16S;90_3;96_525;97_595	plant	generalist
B16S;90_416;96_2079;97_2485	plant	generalist
B16S;90_854;96_2353;97_2818	plant	generalist
B16S;90_0;96_342;97_377	plant	generalist
B16S;90_1092;96_3134;97_3816	plant	generalist
B16S;90_138;96_2368;97_2836	plant	generalist
B16S;90_484;96_1168;97_1358	plant	generalist
B16S;90_14;96_630;97_726	plant	generalist
B16S;90_3;96_1891;97_2256	plant	generalist
B16S;90_3;96_670;97_779	plant	generalist
B16S;90_129;96_22985;97_28216	plant	generalist
B16S;90_27049;96_2049;97_2449	plant	generalist
B16S;90_3;96_1422;97_1676	plant	generalist
B16S;90_11;96_467;97_2167	plant	generalist
B16S;90_113;96_223;97_1286	plant	generalist
B16S;90_3;96_1446;97_2592	soil	generalist
B16S;90_14;96_266;97_307	soil	generalist
B16S;90_47;96_216;97_234	soil	generalist
B16S;90_3;96_291;97_4527	soil	generalist
B16S;90_3;96_400;97_444	soil	generalist
B16S;90_11;96_507;97_3461	soil	generalist
B16S;90_107;96_28687;97_35557	soil	generalist
B16S;90_11;96_948;97_1529	soil	generalist
B16S;90_31476;96_737;97_848	soil	generalist
B16S;90_14;96_93;97_2049	soil	generalist
B16S;90_3;96_1242;97_1448	soil	generalist
B16S;90_5797;96_30848;97_53430	soil	generalist
B16S;90_25865;96_5;97_1560	soil	generalist
B16S;90_120;96_2774;97_3350	soil	generalist
B16S;90_3;96_1282;97_1496	soil	generalist
B16S;90_3;96_2699;97_3258	soil	generalist
B16S;90_3;96_104;97_111	soil	generalist
B16S;90_26969;96_306;97_336	soil	generalist
B16S;90_1279;96_3799;97_4617	soil	generalist
B16S;90_754;96_3646;97_4423	soil	generalist
B16S;90_11;96_3797;97_4615	soil	generalist
B16S;90_14;96_648;97_5421	soil	generalist
B16S;90_93;96_3382;97_4121	soil	generalist
B16S;90_27673;96_393;97_435	soil	generalist
B16S;90_156;96_1182;97_1586	soil	generalist
B16S;90_47;96_741;97_854	soil	generalist
B16S;90_22;96_1236;97_1769	soil	generalist
B16S;90_3;96_291;97_319	soil	generalist
B16S;90_11;96_28378;97_35162	soil	generalist
B16S;90_99;96_1416;97_1669	soil	generalist
B16S;90_22;96_26530;97_32783	soil	generalist
B16S;90_37;96_377;97_417	soil	generalist
B16S;90_29;96_1189;97_1383	soil	generalist
B16S;90_1;96_2681;97_3234	soil	generalist
B16S;90_11;96_1471;97_1736	soil	generalist
B16S;90_8;96_2541;97_3055	soil	generalist
B16S;90_516;96_1264;97_1475	soil	generalist
B16S;90_3;96_1195;97_1390	soil	generalist
B16S;90_86;96_3878;97_4711	soil	generalist
B16S;90_107;96_1534;97_1809	soil	generalist
B16S;90_3;96_1088;97_1263	soil	generalist
B16S;90_14;96_266;97_1005	soil	generalist
B16S;90_183;96_955;97_1110	soil	generalist
B16S;90_698;96_3078;97_3744	soil	generalist
B16S;90_3;96_28274;97_35023	soil	generalist
B16S;90_3;96_2031;97_2425	soil	generalist
B16S;90_93;96_4007;97_4871	soil	generalist
B16S;90_263;96_571;97_2692	soil	generalist
B16S;90_3;96_799;97_928	soil	generalist
A16S;90_27208;96_112;97_118	soil	generalist
B16S;90_146;96_876;97_1014	soil	generalist
B16S;90_129;96_935;97_1873	soil	generalist
B16S;90_3;96_564;97_642	soil	generalist
B16S;90_63;96_411;97_917	soil	generalist
B16S;90_339;96_1656;97_1963	soil	generalist
B16S;90_363;96_2758;97_3329	soil	generalist
B16S;90_120;96_2774;97_4571	soil	generalist
B16S;90_2397;96_54001;97_68042	soil	generalist
B16S;90_63;96_631;97_727	soil	generalist
B16S;90_856;96_2371;97_2840	soil	generalist
B16S;90_11;96_4072;97_4947	soil	generalist
B16S;90_3;96_291;97_1061	soil	generalist
B16S;90_3;96_72;97_75	soil	generalist
B16S;90_440;96_1038;97_1203	soil	generalist
B16S;90_26;96_888;97_1568	soil	generalist
B16S;90_11;96_170;97_182	soil	generalist
B16S;90_3;96_3318;97_4041	soil	generalist
B16S;90_26;96_608;97_696	soil	generalist
B16S;90_754;96_3646;97_4905	soil	generalist
B16S;90_26914;96_964;97_1122	soil	generalist
B16S;90_29;96_2860;97_3463	soil	generalist
B16S;90_6;96_618;97_1704	soil	generalist
B16S;90_25865;96_4286;97_5216	soil	generalist
B16S;90_3;96_496;97_562	soil	generalist
B16S;90_25865;96_1694;97_2011	soil	generalist
B16S;90_156;96_3186;97_3884	soil	generalist
B16S;90_27949;96_26199;97_32363	soil	generalist
B16S;90_25865;96_8070;97_9643	soil	generalist
B16S;90_279;96_607;97_695	soil	generalist
B16S;90_3;96_2066;97_2472	soil	generalist
B16S;90_3;96_1375;97_1621	soil	generalist
B16S;90_3;96_3092;97_3764	soil	generalist
B16S;90_147;96_264;97_287	soil	generalist
B16S;90_470;96_3120;97_3799	soil	generalist
B16S;90_3;96_4041;97_4911	soil	generalist
B16S;90_3;96_3117;97_10310	soil	generalist
B16S;90_147;96_646;97_749	soil	generalist
B16S;90_855;96_2356;97_2821	soil	generalist
B16S;90_3;96_4041;97_22597	soil	generalist
B16S;90_0;96_3140;97_3824	soil	generalist
B16S;90_3;96_2234;97_2671	soil	generalist
B16S;90_420;96_2045;97_2443	soil	generalist
B16S;90_47;96_73;97_76	soil	generalist
B16S;90_166;96_1338;97_4775	soil	generalist
B16S;90_16;96_695;97_804	soil	generalist
B16S;90_3;96_2913;97_3527	soil	generalist
B16S;90_427;96_1022;97_1185	soil	generalist
B16S;90_338;96_746;97_16817	soil	generalist
B16S;90_3;96_3117;97_3794	soil	generalist
B16S;90_14;96_17;97_2019	soil	generalist
B16S;90_48;96_853;97_4503	soil	generalist
B16S;90_3;96_241;97_261	soil	generalist
B16S;90_146;96_452;97_3153	soil	generalist
B16S;90_729;96_3817;97_4636	soil	generalist
B16S;90_3;96_2805;97_3944	soil	generalist
B16S;90_25896;96_238;97_258	soil	generalist
B16S;90_5568;96_16082;97_19460	soil	generalist
B16S;90_107;96_6639;97_16038	soil	generalist
B16S;90_3;96_2475;97_2973	soil	generalist
B16S;90_312;96_1099;97_3263	soil	generalist
B16S;90_146;96_1237;97_2401	soil	generalist
B16S;90_678;96_3304;97_4026	soil	generalist
B16S;90_4;96_86;97_266	soil	generalist
B16S;90_129;96_6472;97_7767	soil	generalist
B16S;90_22;96_954;97_2911	soil	generalist
B16S;90_3;96_559;97_635	soil	generalist
B16S;90_182;96_351;97_389	soil	generalist
B16S;90_37;96_2872;97_3477	soil	generalist
B16S;90_6;96_240;97_5416	soil	generalist
B16S;90_1156;96_4452;97_5437	soil	generalist
B16S;90_26782;96_1493;97_1760	soil	generalist
B16S;90_385;96_1795;97_2132	soil	generalist
B16S;90_3;96_995;97_1156	soil	generalist
B16S;90_338;96_28865;97_35782	soil	generalist
B16S;90_22;96_4020;97_4886	soil	generalist
B16S;90_26551;96_1403;97_3187	soil	generalist
B16S;90_49;96_3269;97_3979	soil	generalist
B16S;90_440;96_1374;97_1620	soil	generalist
B16S;90_156;96_290;97_318	soil	generalist
B16S;90_60;96_310;97_340	soil	generalist
B16S;90_29359;96_2657;97_3202	soil	generalist
B16S;90_729;96_3958;97_4812	soil	generalist
B16S;90_86;96_2110;97_2524	soil	generalist
B16S;90_1115;96_3227;97_3929	soil	generalist
B16S;90_14;96_41;97_43	soil	generalist
B16S;90_6;96_1014;97_1176	soil	generalist
B16S;90_244;96_3551;97_4425	soil	generalist
B16S;90_3;96_11309;97_13537	soil	generalist
B16S;90_47;96_4209;97_5116	soil	generalist
B16S;90_22;96_2613;97_3145	soil	generalist
B16S;90_25865;96_1391;97_1638	soil	generalist
B16S;90_729;96_3867;97_4697	soil	generalist
B16S;90_312;96_1099;97_1275	soil	generalist
B16S;90_314;96_4047;97_4918	soil	generalist
B16S;90_129;96_329;97_648	soil	generalist
B16S;90_237;96_1142;97_1328	soil	generalist
B16S;90_1177;96_3447;97_4198	soil	generalist
B16S;90_785;96_2108;97_2522	soil	generalist
B16S;90_792;96_4100;97_4977	soil	generalist
B16S;90_47;96_367;97_406	soil	generalist
B16S;90_25865;96_2151;97_2573	soil	generalist
B16S;90_3;96_291;97_3891	soil	generalist
B16S;90_47;96_247;97_270	soil	generalist
B16S;90_14;96_125;97_132	soil	generalist
B16S;90_484;96_2678;97_3230	soil	generalist
B16S;90_14;96_3940;97_4790	soil	generalist
B16S;90_589;96_4218;97_5287	soil	generalist
B16S;90_484;96_12552;97_15092	soil	generalist
B16S;90_16;96_138;97_1124	soil	generalist
B16S;90_182;96_351;97_3988	soil	generalist
B16S;90_999;96_2814;97_3407	soil	generalist
A16S;90_9;96_40;97_40	soil	generalist
B16S;90_3;96_1147;97_1333	soil	generalist
A16S;90_9;96_29;97_29	soil	generalist
B16S;90_166;96_3544;97_4312	soil	generalist
B16S;90_146;96_452;97_1235	soil	generalist
B16S;90_3;96_251;97_274	soil	generalist
B16S;90_492;96_3614;97_4389	soil	generalist
B16S;90_1256;96_3722;97_4518	soil	generalist
B16S;90_3;96_968;97_15396	soil	generalist
B16S;90_120;96_4074;97_4949	soil	generalist
B16S;90_16;96_2683;97_3240	soil	generalist
B16S;90_1194;96_4238;97_5156	soil	generalist
B16S;90_237;96_1661;97_4443	soil	generalist
B16S;90_427;96_2380;97_2851	soil	generalist
B16S;90_14;96_266;97_498	soil	generalist
B16S;90_11;96_517;97_587	soil	generalist
B16S;90_237;96_804;97_934	soil	generalist
B16S;90_484;96_4304;97_5236	soil	generalist
B16S;90_1014;96_2870;97_3474	soil	generalist
B16S;90_26613;96_2384;97_2856	soil	generalist
B16S;90_516;96_42095;97_52728	soil	generalist
B16S;90_7;96_30;97_31	soil	generalist
B16S;90_420;96_2326;97_2787	soil	generalist
B16S;90_110;96_1041;97_1206	soil	generalist
B16S;90_22;96_1236;97_1442	soil	generalist
B16S;90_3938;96_18617;97_22617	soil	generalist
B16S;90_19;96_110;97_2182	soil	generalist
B16S;90_897;96_2485;97_2985	soil	generalist
B16S;90_14;96_8562;97_10229	soil	generalist
B16S;90_120;96_1304;97_1522	soil	generalist
A16S;90_26604;96_1046;97_1247	soil	generalist
B16S;90_146;96_1237;97_1443	soil	generalist
B16S;90_214;96_1975;97_2353	soil	generalist
B16S;90_99;96_395;97_1925	soil	generalist
B16S;90_30888;96_518;97_588	soil	generalist
B16S;90_11;96_2791;97_3396	soil	generalist
B16S;90_263;96_3167;97_4622	soil	generalist
B16S;90_116;96_586;97_2878	soil	generalist
B16S;90_1530;96_4534;97_5537	soil	generalist
B16S;90_883;96_3542;97_4309	animal	specialist
B16S;90_1230;96_4135;97_5023	animal	specialist
A16S;90_27389;96_28;97_28	animal	specialist
B16S;90_64;96_1267;97_3757	animal	specialist
A16S;90_26990;96_53;97_54	animal	specialist
B16S;90_27592;96_1890;97_2255	animal	specialist
B16S;90_31;96_1016;97_1179	animal	specialist
B16S;90_3376;96_9379;97_11231	animal	specialist
B16S;90_32742;96_31;97_32	animal	specialist
B16S;90_271;96_587;97_670	animal	specialist
B16S;90_34910;96_3216;97_3916	animal	specialist
B16S;90_364;96_2053;97_2454	animal	specialist
B16S;90_20;96_1726;97_5133	animal	specialist
B16S;90_364;96_808;97_938	animal	specialist
B16S;90_2831;96_15026;97_18165	animal	specialist
B16S;90_271;96_1699;97_2016	animal	specialist
B16S;90_27;96_1109;97_3047	animal	specialist
B16S;90_184;96_358;97_396	animal	specialist
B16S;90_793;96_2146;97_2567	animal	specialist
B16S;90_8658;96_26512;97_32759	animal	specialist
B16S;90_20;96_2831;97_3426	animal	specialist
B16S;90_27;96_3478;97_4733	animal	specialist
B16S;90_20;96_2269;97_2718	animal	specialist
B16S;90_1;96_6435;97_7719	animal	specialist
B16S;90_20;96_2185;97_2615	animal	specialist
B16S;90_900;96_2504;97_3008	animal	specialist
B16S;90_29768;96_341;97_376	animal	specialist
B16S;90_594;96_1490;97_2356	animal	specialist
B16S;90_31;96_239;97_259	animal	specialist
B16S;90_173;96_18976;97_23070	animal	specialist
B16S;90_1118;96_3238;97_3941	animal	specialist
B16S;90_7981;96_24092;97_29642	animal	specialist
B16S;90_20;96_3532;97_4298	animal	specialist
B16S;90_27119;96_2969;97_3606	animal	specialist
B16S;90_25858;96_46;97_48	animal	specialist
B16S;90_31;96_2160;97_2586	animal	specialist
B16S;90_31154;96_4131;97_5018	animal	specialist
B16S;90_225;96_469;97_528	animal	specialist
B16S;90_63;96_423;97_1538	animal	specialist
B16S;90_20;96_2232;97_2669	animal	specialist
B16S;90_31;96_3001;97_3642	animal	specialist
B16S;90_1071;96_3063;97_3724	animal	specialist
B16S;90_31;96_696;97_805	animal	specialist
B16S;90_20;96_1308;97_1794	animal	specialist
B16S;90_27;96_1167;97_1357	animal	specialist
B16S;90_139;96_638;97_736	animal	specialist
B16S;90_139;96_331;97_3804	animal	specialist
B16S;90_1200;96_3538;97_4304	animal	specialist
B16S;90_414;96_2999;97_3639	animal	specialist
B16S;90_173;96_1271;97_1484	animal	specialist
B16S;90_26880;96_1455;97_1716	animal	specialist
B16S;90_27096;96_3317;97_4040	animal	specialist
B16S;90_62;96_3409;97_4154	animal	specialist
B16S;90_20;96_2295;97_2750	animal	specialist
B16S;90_173;96_532;97_722	animal	specialist
B16S;90_28304;96_676;97_785	animal	specialist
B16S;90_88;96_182;97_1526	animal	specialist
B16S;90_17;96_650;97_754	animal	specialist
B16S;90_267;96_4267;97_5192	animal	specialist
B16S;90_225;96_469;97_527	animal	specialist
B16S;90_305;96_2631;97_3169	animal	specialist
B16S;90_100;96_1559;97_1841	animal	specialist
B16S;90_356;96_2972;97_3609	animal	specialist
B16S;90_502;96_2240;97_2680	animal	specialist
B16S;90_100;96_176;97_189	animal	specialist
B16S;90_27967;96_2838;97_3435	animal	specialist
B16S;90_173;96_3847;97_4675	animal	specialist
B16S;90_728;96_3902;97_4743	animal	specialist
B16S;90_62;96_3824;97_4643	animal	specialist
B16S;90_29334;96_727;97_837	animal	specialist
B16S;90_20;96_2709;97_3270	animal	specialist
B16S;90_502;96_2240;97_4117	animal	specialist
B16S;90_1087;96_3937;97_4786	animal	specialist
B16S;90_26733;96_27403;97_33917	animal	specialist
B16S;90_20;96_926;97_1074	animal	specialist
B16S;90_24595;96_88872;97_113640	animal	specialist
B16S;90_519;96_2264;97_2706	animal	specialist
B16S;90_56;96_2610;97_3142	animal	specialist
B16S;90_173;96_532;97_603	animal	specialist
B16S;90_393;96_1596;97_1892	animal	specialist
B16S;90_27;96_561;97_638	animal	specialist
B16S;90_31;96_461;97_519	animal	specialist
B16S;90_27;96_407;97_454	animal	specialist
B16S;90_267;96_2106;97_2520	animal	specialist
B16S;90_1443;96_4293;97_5224	animal	specialist
B16S;90_27;96_758;97_1081	animal	specialist
B16S;90_20;96_4040;97_4910	animal	specialist
B16S;90_31;96_1678;97_1990	animal	specialist
B16S;90_27;96_2883;97_3489	animal	specialist
B16S;90_609;96_1545;97_1823	animal	specialist
B16S;90_1022;96_3910;97_4751	animal	specialist
B16S;90_249;96_2700;97_3260	animal	specialist
B16S;90_1068;96_3379;97_4116	animal	specialist
B16S;90_1350;96_4000;97_4863	animal	specialist
B16S;90_20;96_2989;97_3628	animal	specialist
B16S;90_49;96_1244;97_2640	animal	specialist
B16S;90_26711;96_3581;97_4353	animal	specialist
B16S;90_592;96_1487;97_1754	animal	specialist
B16S;90_26711;96_1690;97_2005	animal	specialist
B16S;90_93;96_3157;97_3846	animal	specialist
B16S;90_27;96_758;97_880	animal	specialist
B16S;90_605;96_1792;97_2128	animal	specialist
B16S;90_1457;96_4321;97_5260	animal	specialist
B16S;90_20;96_190;97_1503	animal	specialist
B16S;90_25858;96_644;97_745	animal	specialist
B16S;90_234;96_487;97_552	animal	specialist
B16S;90_59;96_6082;97_7299	animal	specialist
B16S;90_27;96_97;97_102	animal	specialist
B16S;90_294;96_2804;97_3389	animal	specialist
B16S;90_20;96_847;97_982	animal	specialist
B16S;90_527;96_1293;97_1508	animal	specialist
B16S;90_27;96_1780;97_2115	animal	specialist
B16S;90_29035;96_1111;97_1290	animal	specialist
B16S;90_477;96_4010;97_4874	animal	specialist
B16S;90_31;96_1016;97_55370	animal	specialist
B16S;90_87;96_140;97_150	animal	specialist
B16S;90_26577;96_1864;97_2222	animal	specialist
B16S;90_27;96_758;97_873	animal	specialist
B16S;90_477;96_3343;97_4069	animal	specialist
B16S;90_20;96_2190;97_2620	animal	specialist
B16S;90_206;96_1084;97_1259	animal	specialist
B16S;90_26913;96_1968;97_2345	animal	specialist
B16S;90_729;96_2979;97_3616	animal	specialist
B16S;90_27;96_2136;97_2555	animal	specialist
B16S;90_64;96_229;97_4944	animal	specialist
B16S;90_27;96_1109;97_1288	animal	specialist
B16S;90_20;96_2506;97_3011	animal	specialist
B16S;90_26552;96_2466;97_2963	animal	specialist
B16S;90_729;96_2979;97_5413	animal	specialist
B16S;90_20;96_1348;97_2113	animal	specialist
B16S;90_27;96_1285;97_1499	animal	specialist
B16S;90_653;96_1668;97_1977	animal	specialist
B16S;90_20;96_3248;97_3952	animal	specialist
B16S;90_20;96_373;97_2260	animal	specialist
B16S;90_20;96_20418;97_24924	animal	specialist
B16S;90_154;96_283;97_308	animal	specialist
B16S;90_294;96_1543;97_1820	animal	specialist
B16S;90_519;96_7422;97_8874	animal	specialist
B16S;90_31;96_43;97_45	animal	specialist
B16S;90_20;96_2114;97_2528	animal	specialist
B16S;90_857;96_2372;97_2841	animal	specialist
B16S;90_27293;96_338;97_2242	animal	specialist
B16S;90_294;96_924;97_1072	animal	specialist
B16S;90_2062;96_63221;97_80139	animal	specialist
B16S;90_26552;96_2991;97_3630	animal	specialist
B16S;90_26711;96_660;97_767	animal	specialist
B16S;90_31;96_2390;97_2862	animal	specialist
B16S;90_47;96_4106;97_4984	animal	specialist
B16S;90_4;96_2399;97_2872	animal	specialist
B16S;90_20;96_373;97_413	animal	specialist
B16S;90_249;96_2340;97_2805	animal	specialist
B16S;90_249;96_848;97_983	animal	specialist
B16S;90_56;96_3011;97_3654	animal	specialist
B16S;90_20;96_4767;97_5799	animal	specialist
B16S;90_27;96_758;97_1985	animal	specialist
B16S;90_20;96_2851;97_3453	animal	specialist
B16S;90_20;96_1726;97_2048	animal	specialist
B16S;90_2223;96_19569;97_23830	animal	specialist
B16S;90_27;96_1883;97_2245	animal	specialist
B16S;90_388;96_878;97_1016	animal	specialist
B16S;90_206;96_412;97_461	animal	specialist
B16S;90_139;96_3192;97_5472	animal	specialist
B16S;90_53;96_2697;97_3256	animal	specialist
B16S;90_20;96_2621;97_3156	animal	specialist
B16S;90_27;96_1468;97_1733	animal	specialist
B16S;90_20;96_3481;97_4239	animal	specialist
B16S;90_139;96_331;97_364	animal	specialist
B16S;90_26647;96_2596;97_3123	animal	specialist
B16S;90_2376;96_21715;97_30736	animal	specialist
B16S;90_31;96_901;97_1044	animal	specialist
B16S;90_20;96_10480;97_12538	animal	specialist
B16S;90_31;96_1030;97_1195	animal	specialist
B16S;90_27;96_1443;97_1701	animal	specialist
B16S;90_1360;96_4033;97_4902	animal	specialist
B16S;90_414;96_44501;97_55786	animal	specialist
B16S;90_477;96_4457;97_5443	animal	specialist
B16S;90_477;96_1149;97_1337	animal	specialist
B16S;90_27;96_37;97_38	animal	specialist
B16S;90_399;96_909;97_5103	animal	specialist
B16S;90_255;96_2361;97_2829	animal	specialist
B16S;90_20;96_4017;97_4882	animal	specialist
B16S;90_20;96_1348;97_1578	animal	specialist
B16S;90_1022;96_3910;97_4965	animal	specialist
B16S;90_29271;96_557;97_632	animal	specialist
B16S;90_59;96_90;97_94	animal	specialist
B16S;90_20;96_4290;97_5220	animal	specialist
B16S;90_20;96_1674;97_1984	animal	specialist
B16S;90_277;96_2093;97_2501	animal	specialist
B16S;90_45;96_1527;97_2249	animal	specialist
B16S;90_1;96_68;97_71	animal	specialist
B16S;90_20;96_2989;97_4543	animal	specialist
B16S;90_20;96_1744;97_2070	animal	specialist
B16S;90_12937;96_70990;97_90266	animal	specialist
B16S;90_272;96_4002;97_4865	animal	specialist
B16S;90_20;96_2968;97_3605	animal	specialist
B16S;90_20;96_1834;97_2185	animal	specialist
B16S;90_1347;96_3995;97_4856	animal	specialist
B16S;90_1321;96_3924;97_4767	animal	specialist
B16S;90_399;96_2131;97_2547	animal	specialist
B16S;90_414;96_4675;97_5698	animal	specialist
A16S;90_26594;96_141;97_149	aquatic	specialist
A16S;90_26603;96_9;97_119	aquatic	specialist
A16S;90_26603;96_107;97_113	aquatic	specialist
A16S;90_26771;96_123;97_130	aquatic	specialist
B16S;90_2919;96_14938;97_33583	aquatic	specialist
A16S;90_28111;96_92;97_97	aquatic	specialist
A16S;90_23;96_177;97_191	aquatic	specialist
A16S;90_26928;96_198;97_1341	aquatic	specialist
B16S;90_1083;96_3102;97_3775	aquatic	specialist
A16S;90_33;96_176;97_190	aquatic	specialist
A16S;90_27026;96_145;97_153	aquatic	specialist
A16S;90_447;96_2030;97_2518	aquatic	specialist
A16S;90_26736;96_52;97_53	aquatic	specialist
A16S;90_29354;96_180;97_194	aquatic	specialist
B16S;90_30796;96_1091;97_1266	aquatic	specialist
B16S;90_26796;96_882;97_1021	aquatic	specialist
B16S;90_121;96_490;97_555	aquatic	specialist
B16S;90_82;96_2213;97_2648	aquatic	specialist
A16S;90_26553;96_98;97_103	aquatic	specialist
B16S;90_738;96_1933;97_4720	aquatic	specialist
B16S;90_346;96_770;97_893	aquatic	specialist
B16S;90_840;96_2300;97_2756	aquatic	specialist
A16S;90_26736;96_157;97_169	aquatic	specialist
A16S;90_382;96_925;97_1096	aquatic	specialist
B16S;90_26567;96_3971;97_4829	aquatic	specialist
B16S;90_170;96_4276;97_5205	aquatic	specialist
A16S;90_27576;96_80;97_85	aquatic	specialist
B16S;90_353;96_787;97_913	aquatic	specialist
B16S;90_809;96_2195;97_3073	aquatic	specialist
B16S;90_395;96_896;97_1039	aquatic	specialist
A16S;90_27055;96_89;97_94	aquatic	specialist
A16S;90_26603;96_9;97_9	aquatic	specialist
A16S;90_26705;96_75;97_79	aquatic	specialist
B16S;90_25;96_3067;97_5385	aquatic	specialist
B16S;90_9086;96_28100;97_34807	aquatic	specialist
A16S;90_26553;96_71;97_74	aquatic	specialist
B16S;90_1048;96_2988;97_3626	aquatic	specialist
B16S;90_553;96_5583;97_53535	aquatic	specialist
B16S;90_553;96_2408;97_2882	aquatic	specialist
A16S;90_26604;96_999;97_1189	aquatic	specialist
B16S;90_392;96_13242;97_17602	aquatic	specialist
B16S;90_26684;96_1401;97_1652	aquatic	specialist
B16S;90_120;96_2935;97_3555	aquatic	specialist
B16S;90_26567;96_707;97_817	aquatic	specialist
B16S;90_77;96_9223;97_11035	aquatic	specialist
B16S;90_1048;96_3151;97_3838	aquatic	specialist
B16S;90_3;96_2101;97_2954	aquatic	specialist
B16S;90_3902;96_10823;97_12952	aquatic	specialist
B16S;90_222;96_3295;97_4015	aquatic	specialist
B16S;90_553;96_2250;97_2690	aquatic	specialist
A16S;90_27602;96_458;97_1053	aquatic	specialist
B16S;90_25;96_3767;97_4576	aquatic	specialist
B16S;90_8207;96_33380;97_41516	aquatic	specialist
B16S;90_25;96_2212;97_6678	aquatic	specialist
B16S;90_83;96_132;97_1193	aquatic	specialist
B16S;90_1080;96_3088;97_3758	aquatic	specialist
A16S;90_28448;96_155;97_167	aquatic	specialist
B16S;90_137;96_38446;97_48030	aquatic	specialist
B16S;90_77;96_552;97_624	aquatic	specialist
B16S;90_1044;96_4233;97_5150	aquatic	specialist
B16S;90_82;96_1986;97_87360	aquatic	specialist
B16S;90_1390;96_4212;97_5120	aquatic	specialist
B16S;90_25;96_2320;97_2781	aquatic	specialist
B16S;90_79;96_128;97_135	aquatic	specialist
B16S;90_124;96_2357;97_2822	aquatic	specialist
B16S;90_25883;96_3131;97_3812	aquatic	specialist
B16S;90_27715;96_3244;97_3948	aquatic	specialist
B16S;90_166;96_4048;97_4919	aquatic	specialist
B16S;90_25;96_2370;97_2839	aquatic	specialist
A16S;90_30952;96_3219;97_4111	aquatic	specialist
A16S;90_29354;96_144;97_152	aquatic	specialist
B16S;90_170;96_25412;97_31353	aquatic	specialist
B16S;90_2106;96_5791;97_6976	aquatic	specialist
B16S;90_26796;96_3332;97_4057	aquatic	specialist
B16S;90_26567;96_16812;97_20367	aquatic	specialist
B16S;90_26610;96_3116;97_3793	aquatic	specialist
B16S;90_34251;96_2833;97_3428	aquatic	specialist
A16S;90_76;96_148;97_158	aquatic	specialist
B16S;90_223;96_4378;97_5335	aquatic	specialist
B16S;90_29;96_2809;97_3400	aquatic	specialist
B16S;90_145;96_2497;97_2998	aquatic	specialist
B16S;90_152;96_392;97_514	aquatic	specialist
A16S;90_27771;96_100;97_105	aquatic	specialist
B16S;90_0;96_976;97_4261	aquatic	specialist
B16S;90_1393;96_4138;97_5031	aquatic	specialist
A16S;90_26945;96_86;97_91	aquatic	specialist
B16S;90_747;96_1969;97_2346	aquatic	specialist
A16S;90_33;96_532;97_600	aquatic	specialist
B16S;90_970;96_15943;97_19286	aquatic	specialist
B16S;90_77;96_1562;97_1847	aquatic	specialist
B16S;90_941;96_3115;97_3792	aquatic	specialist
A16S;90_29354;96_116;97_123	aquatic	specialist
B16S;90_809;96_2598;97_3126	aquatic	specialist
A16S;90_26816;96_79;97_84	aquatic	specialist
B16S;90_1044;96_3391;97_4135	aquatic	specialist
B16S;90_280;96_895;97_1038	aquatic	specialist
B16S;90_738;96_1933;97_2305	aquatic	specialist
B16S;90_121;96_371;97_411	aquatic	specialist
B16S;90_274;96_2241;97_3397	aquatic	specialist
B16S;90_617;96_2580;97_3101	aquatic	specialist
B16S;90_1487;96_4431;97_5405	aquatic	specialist
B16S;90_207;96_3593;97_4366	aquatic	specialist
B16S;90_397;96_898;97_1041	aquatic	specialist
B16S;90_25;96_1835;97_2186	aquatic	specialist
B16S;90_376;96_13004;97_15643	aquatic	specialist
B16S;90_82;96_1828;97_2176	aquatic	specialist
B16S;90_941;96_3126;97_3806	aquatic	specialist
B16S;90_29686;96_3331;97_4056	aquatic	specialist
B16S;90_29198;96_1291;97_1506	aquatic	specialist
B16S;90_819;96_3419;97_4164	aquatic	specialist
B16S;90_170;96_2955;97_4089	aquatic	specialist
A16S;90_26877;96_122;97_129	aquatic	specialist
B16S;90_124;96_215;97_233	aquatic	specialist
B16S;90_999;96_3024;97_3669	aquatic	specialist
A16S;90_32484;96_2288;97_2853	aquatic	specialist
B16S;90_8517;96_88412;97_113049	aquatic	specialist
B16S;90_27234;96_2319;97_4290	aquatic	specialist
B16S;90_3;96_2101;97_5051	aquatic	specialist
A16S;90_26924;96_90;97_95	aquatic	specialist
B16S;90_1021;96_29242;97_36277	aquatic	specialist
B16S;90_25;96_2786;97_3367	aquatic	specialist
B16S;90_222;96_811;97_941	aquatic	specialist
A16S;90_28755;96_181;97_195	aquatic	specialist
B16S;90_395;96_2579;97_5276	aquatic	specialist
B16S;90_1159;96_7465;97_8925	aquatic	specialist
B16S;90_26986;96_36005;97_44910	aquatic	specialist
A16S;90_29637;96_5;97_5	aquatic	specialist
B16S;90_99;96_175;97_188	aquatic	specialist
B16S;90_121;96_3065;97_3726	aquatic	specialist
B16S;90_999;96_23076;97_28340	aquatic	specialist
B16S;90_819;96_2441;97_2922	aquatic	specialist
B16S;90_27093;96_777;97_902	aquatic	specialist
A16S;90_9;96_96;97_101	aquatic	specialist
B16S;90_161;96_1010;97_1172	aquatic	specialist
A16S;90_12;96_14;97_14	aquatic	specialist
B16S;90_25;96_13422;97_16150	aquatic	specialist
B16S;90_25;96_2956;97_3583	aquatic	specialist
B16S;90_190;96_381;97_422	aquatic	specialist
B16S;90_819;96_2244;97_5080	aquatic	specialist
A16S;90_26736;96_60;97_63	aquatic	specialist
B16S;90_29314;96_1100;97_1276	aquatic	specialist
A16S;90_25892;96_87;97_92	aquatic	specialist
B16S;90_78;96_2144;97_2564	aquatic	specialist
B16S;90_170;96_1956;97_4516	aquatic	specialist
B16S;90_710;96_1858;97_2215	aquatic	specialist
B16S;90_25;96_2275;97_115325	aquatic	specialist
B16S;90_376;96_845;97_3226	aquatic	specialist
B16S;90_904;96_2515;97_3022	aquatic	specialist
B16S;90_25;96_3731;97_4530	aquatic	specialist
B16S;90_376;96_845;97_3498	aquatic	specialist
B16S;90_25883;96_725;97_3557	aquatic	specialist
B16S;90_804;96_2885;97_3491	aquatic	specialist
A16S;90_26877;96_153;97_164	aquatic	specialist
B16S;90_588;96_2017;97_60471	aquatic	specialist
B16S;90_25;96_3436;97_4187	aquatic	specialist
B16S;90_724;96_1888;97_2252	aquatic	specialist
B16S;90_16916;96_57972;97_73273	aquatic	specialist
B16S;90_11;96_3856;97_4684	aquatic	specialist
A16S;90_24482;96_66;97_69	aquatic	specialist
B16S;90_25;96_37730;97_47110	aquatic	specialist
A16S;90_29516;96_1925;97_2383	aquatic	specialist
B16S;90_25;96_2581;97_3102	aquatic	specialist
B16S;90_6;96_2436;97_2916	aquatic	specialist
B16S;90_166;96_1092;97_1267	aquatic	specialist
B16S;90_1034;96_4289;97_5219	aquatic	specialist
B16S;90_1397;96_4147;97_5042	aquatic	specialist
B16S;90_299;96_4313;97_5248	aquatic	specialist
B16S;90_121;96_490;97_1339	aquatic	specialist
B16S;90_376;96_1183;97_24553	aquatic	specialist
A16S;90_9;96_171;97_185	aquatic	specialist
B16S;90_13851;96_45856;97_57517	aquatic	specialist
A16S;90_29354;96_144;97_166	aquatic	specialist
B16S;90_1267;96_3757;97_4563	aquatic	specialist
B16S;90_29;96_3978;97_4836	aquatic	specialist
B16S;90_132;96_512;97_581	aquatic	specialist
B16S;90_588;96_3287;97_4005	aquatic	specialist
B16S;90_121;96_211;97_229	aquatic	specialist
B16S;90_6448;96_19041;97_23480	aquatic	specialist
A16S;90_33;96_83;97_88	aquatic	specialist
B16S;90_155;96_1577;97_1867	aquatic	specialist
B16S;90_1979;96_10452;97_12504	aquatic	specialist
B16S;90_6;96_4065;97_4938	aquatic	specialist
B16S;90_25;96_3345;97_4071	aquatic	specialist
B16S;90_25;96_2369;97_2837	aquatic	specialist
B16S;90_553;96_3983;97_4844	aquatic	specialist
B16S;90_74;96_3495;97_4253	aquatic	specialist
B16S;90_120;96_2680;97_3233	aquatic	specialist
A16S;90_26812;96_30;97_106	aquatic	specialist
B16S;90_5236;96_14952;97_18066	aquatic	specialist
B16S;90_577;96_1803;97_2469	aquatic	specialist
B16S;90_25;96_1226;97_1432	aquatic	specialist
A16S;90_12;96_22;97_22	aquatic	specialist
A16S;90_73;96_133;97_141	aquatic	specialist
B16S;90_804;96_3323;97_4046	aquatic	specialist
B16S;90_166;96_2724;97_3288	aquatic	specialist
B16S;90_29956;96_897;97_1040	aquatic	specialist
B16S;90_77;96_11079;97_13264	aquatic	specialist
B16S;90_619;96_4239;97_5157	aquatic	specialist
B16S;90_274;96_2679;97_3232	aquatic	specialist
B16S;90_819;96_2244;97_2684	aquatic	specialist
B16S;90_728;96_17251;97_20927	plant	specialist
B16S;90_628;96_1593;97_1889	plant	specialist
B16S;90_41;96_60;97_63	plant	specialist
B16S;90_7;96_3659;97_4437	plant	specialist
B16S;90_19;96_110;97_351	plant	specialist
B16S;90_7;96_2358;97_2823	plant	specialist
B16S;90_93;96_1816;97_2161	plant	specialist
B16S;90_9249;96_29241;97_36276	plant	specialist
B16S;90_1021;96_62290;97_78918	plant	specialist
B16S;90_508;96_4365;97_5320	plant	specialist
B16S;90_93;96_2964;97_3599	plant	specialist
B16S;90_93;96_161;97_173	plant	specialist
B16S;90_25865;96_4271;97_5198	plant	specialist
B16S;90_25879;96_1107;97_1285	plant	specialist
A16S;90_26749;96_142;97_150	plant	specialist
B16S;90_10;96_769;97_891	plant	specialist
B16S;90_1463;96_4336;97_5278	plant	specialist
B16S;90_6;96_2812;97_3404	plant	specialist
B16S;90_574;96_3096;97_3768	plant	specialist
B16S;90_28;96_34635;97_43121	plant	specialist
B16S;90_68;96_3097;97_3769	plant	specialist
B16S;90_25865;96_376;97_2093	plant	specialist
A16S;90_25889;96_35;97_35	plant	specialist
B16S;90_11;96_4026;97_4895	plant	specialist
B16S;90_6;96_618;97_2370	plant	specialist
B16S;90_613;96_1550;97_1831	plant	specialist
B16S;90_3;96_2101;97_2514	plant	specialist
B16S;90_26552;96_3463;97_4218	plant	specialist
B16S;90_63;96_1470;97_2420	plant	specialist
B16S;90_120;96_1335;97_1848	plant	specialist
B16S;90_6;96_2981;97_4793	plant	specialist
B16S;90_6;96_1662;97_1969	plant	specialist
B16S;90_26;96_3136;97_3819	plant	specialist
B16S;90_113;96_223;97_370	plant	specialist
A16S;90_26749;96_43;97_43	plant	specialist
B16S;90_22281;96_79620;97_101587	plant	specialist
B16S;90_7;96_345;97_564	plant	specialist
B16S;90_14;96_614;97_1974	plant	specialist
B16S;90_68;96_3609;97_4646	plant	specialist
B16S;90_11;96_517;97_876	plant	specialist
B16S;90_6;96_145;97_157	plant	specialist
B16S;90_11;96_434;97_486	plant	specialist
B16S;90_414;96_8803;97_10527	plant	specialist
B16S;90_6;96_6;97_6	plant	specialist
B16S;90_11;96_148;97_268	plant	specialist
B16S;90_22;96_719;97_1771	plant	specialist
B16S;90_27119;96_428;97_479	plant	specialist
B16S;90_6;96_1723;97_2045	plant	specialist
B16S;90_30198;96_4182;97_5086	plant	specialist
B16S;90_508;96_1249;97_1456	plant	specialist
B16S;90_6;96_2981;97_3618	plant	specialist
B16S;90_26;96_3720;97_4515	plant	specialist
B16S;90_7;96_1508;97_1778	plant	specialist
B16S;90_138;96_369;97_408	plant	specialist
B16S;90_613;96_1550;97_1888	plant	specialist
B16S;90_589;96_4343;97_5288	plant	specialist
B16S;90_172;96_328;97_361	plant	specialist
B16S;90_16;96_1794;97_2130	plant	specialist
B16S;90_588;96_3987;97_4848	plant	specialist
A16S;90_26877;96_19;97_19	plant	specialist
B16S;90_428;96_989;97_4004	plant	specialist
B16S;90_25901;96_416;97_466	plant	specialist
B16S;90_588;96_1474;97_1740	plant	specialist
B16S;90_428;96_3175;97_3871	plant	specialist
B16S;90_3;96_2938;97_3561	plant	specialist
B16S;90_16;96_164;97_2554	plant	specialist
B16S;90_6;96_618;97_709	plant	specialist
B16S;90_7;96_7;97_557	plant	specialist
B16S;90_182;96_3803;97_4621	plant	specialist
B16S;90_19;96_110;97_145	plant	specialist
B16S;90_22;96_78;97_81	plant	specialist
B16S;90_14;96_266;97_2155	plant	specialist
B16S;90_11;96_144;97_156	plant	specialist
B16S;90_63;96_1065;97_1237	plant	specialist
B16S;90_25858;96_52;97_55	plant	specialist
B16S;90_14;96_2249;97_2689	plant	specialist
A16S;90_26798;96_110;97_116	plant	specialist
B16S;90_1352;96_4012;97_4876	plant	specialist
B16S;90_6;96_1790;97_2126	plant	specialist
B16S;90_26;96_846;97_980	plant	specialist
A16S;90_9;96_640;97_730	plant	specialist
B16S;90_20;96_997;97_1159	plant	specialist
B16S;90_312;96_1050;97_1216	plant	specialist
B16S;90_25901;96_191;97_207	plant	specialist
B16S;90_28279;96_2586;97_3111	plant	specialist
B16S;90_7;96_505;97_1137	plant	specialist
B16S;90_25865;96_3133;97_3815	plant	specialist
A16S;90_26943;96_169;97_183	plant	specialist
B16S;90_28;96_1876;97_2236	plant	specialist
A16S;90_26749;96_54;97_55	plant	specialist
B16S;90_823;96_3132;97_3814	plant	specialist
B16S;90_16;96_554;97_5204	plant	specialist
A16S;90_27187;96_329;97_363	plant	specialist
B16S;90_26;96_970;97_1130	plant	specialist
B16S;90_288;96_3367;97_4102	plant	specialist
B16S;90_312;96_2980;97_3617	plant	specialist
B16S;90_29;96_245;97_267	plant	specialist
B16S;90_6;96_240;97_260	plant	specialist
B16S;90_244;96_503;97_571	plant	specialist
B16S;90_6;96_1790;97_5228	plant	specialist
B16S;90_16;96_479;97_1711	plant	specialist
B16S;90_6;96_92;97_96	plant	specialist
B16S;90_244;96_1862;97_32811	plant	specialist
B16S;90_484;96_2490;97_2991	plant	specialist
B16S;90_673;96_1750;97_2077	plant	specialist
B16S;90_29340;96_2932;97_3551	plant	specialist
B16S;90_181;96_2194;97_2625	plant	specialist
B16S;90_14;96_456;97_513	plant	specialist
B16S;90_37;96_733;97_3440	plant	specialist
B16S;90_146;96_452;97_1993	plant	specialist
B16S;90_26;96_3459;97_4214	plant	specialist
B16S;90_14;96_522;97_2423	plant	specialist
B16S;90_11;96_280;97_304	plant	specialist
A16S;90_26749;96_139;97_147	plant	specialist
B16S;90_26718;96_32604;97_40531	plant	specialist
B16S;90_439;96_3330;97_4055	plant	specialist
B16S;90_16;96_4013;97_4877	plant	specialist
B16S;90_16;96_3985;97_4846	plant	specialist
B16S;90_1270;96_8918;97_21215	plant	specialist
B16S;90_14;96_266;97_289	plant	specialist
A16S;90_26798;96_104;97_155	plant	specialist
B16S;90_11;96_2503;97_3007	plant	specialist
B16S;90_120;96_210;97_227	plant	specialist
B16S;90_645;96_3628;97_4403	plant	specialist
B16S;90_34897;96_3293;97_4012	plant	specialist
B16S;90_0;96_297;97_984	plant	specialist
B16S;90_20;96_1110;97_1289	plant	specialist
B16S;90_237;96_2019;97_2407	plant	specialist
B16S;90_26;96_391;97_572	plant	specialist
B16S;90_428;96_1410;97_5308	plant	specialist
B16S;90_183;96_17258;97_20938	plant	specialist
B16S;90_6;96_1790;97_4463	plant	specialist
B16S;90_484;96_2207;97_2641	plant	specialist
B16S;90_11;96_9960;97_11932	plant	specialist
B16S;90_428;96_1410;97_1661	plant	specialist
B16S;90_775;96_2062;97_2467	plant	specialist
B16S;90_28;96_2923;97_3541	plant	specialist
B16S;90_16;96_479;97_541	plant	specialist
B16S;90_25896;96_2729;97_3293	plant	specialist
B16S;90_11;96_28232;97_34973	plant	specialist
B16S;90_25858;96_1664;97_1971	plant	specialist
B16S;90_7;96_7;97_725	plant	specialist
B16S;90_26860;96_2495;97_2996	plant	specialist
B16S;90_31844;96_4367;97_5322	plant	specialist
B16S;90_166;96_1537;97_1812	plant	specialist
B16S;90_524;96_1970;97_2348	plant	specialist
B16S;90_129;96_1467;97_1732	plant	specialist
B16S;90_126;96_222;97_842	plant	specialist
B16S;90_470;96_1132;97_1313	plant	specialist
B16S;90_27551;96_118;97_447	plant	specialist
B16S;90_1234;96_3667;97_4449	plant	specialist
B16S;90_16;96_479;97_3274	plant	specialist
B16S;90_10;96_1313;97_1534	plant	specialist
B16S;90_27695;96_3074;97_3737	plant	specialist
B16S;90_6;96_1190;97_4921	plant	specialist
B16S;90_63;96_542;97_614	plant	specialist
B16S;90_183;96_354;97_392	plant	specialist
B16S;90_146;96_3351;97_4079	plant	specialist
B16S;90_182;96_1269;97_1482	plant	specialist
B16S;90_439;96_3929;97_4772	plant	specialist
B16S;90_28753;96_4018;97_4884	plant	specialist
B16S;90_11;96_1005;97_2163	plant	specialist
B16S;90_146;96_263;97_19796	plant	specialist
B16S;90_16;96_1941;97_2315	plant	specialist
B16S;90_14;96_3466;97_4221	plant	specialist
B16S;90_7;96_1176;97_1368	plant	specialist
B16S;90_645;96_1640;97_1944	plant	specialist
B16S;90_251;96_2225;97_107369	plant	specialist
B16S;90_11;96_484;97_1896	plant	specialist
B16S;90_26;96_2844;97_3444	plant	specialist
B16S;90_6;96_67;97_491	plant	specialist
B16S;90_26;96_391;97_4542	plant	specialist
B16S;90_626;96_1591;97_1886	plant	specialist
B16S;90_11;96_107;97_114	plant	specialist
B16S;90_1309;96_3880;97_4713	plant	specialist
B16S;90_14;96_934;97_1085	plant	specialist
B16S;90_138;96_553;97_3761	plant	specialist
B16S;90_25865;96_3082;97_5387	plant	specialist
B16S;90_7;96_1359;97_1594	plant	specialist
B16S;90_19;96_110;97_117	plant	specialist
B16S;90_37;96_69;97_3254	plant	specialist
A16S;90_24482;96_48;97_49	plant	specialist
B16S;90_107;96_6639;97_7957	plant	specialist
B16S;90_750;96_4480;97_5474	plant	specialist
B16S;90_6;96_67;97_70	plant	specialist
B16S;90_6;96_3564;97_4334	plant	specialist
B16S;90_26896;96_319;97_350	plant	specialist
B16S;90_7;96_826;97_956	plant	specialist
B16S;90_1017;96_2882;97_3488	plant	specialist
B16S;90_428;96_2810;97_3760	plant	specialist
B16S;90_19;96_110;97_242	plant	specialist
B16S;90_434;96_1184;97_2698	plant	specialist
B16S;90_6;96_4374;97_5329	plant	specialist
B16S;90_99;96_3212;97_3912	plant	specialist
A16S;90_27295;96_20;97_20	plant	specialist
B16S;90_146;96_3494;97_4252	plant	specialist
B16S;90_613;96_8672;97_14306	plant	specialist
B16S;90_7;96_505;97_574	plant	specialist
B16S;90_183;96_2285;97_2737	plant	specialist
B16S;90_183;96_2103;97_2516	plant	specialist
A16S;90_26881;96_174;97_188	soil	specialist
B16S;90_25865;96_51992;97_65434	soil	specialist
B16S;90_1497;96_27842;97_55817	soil	specialist
B16S;90_792;96_54632;97_68859	soil	specialist
B16S;90_263;96_571;97_653	soil	specialist
A16S;90_26636;96_368;97_810	soil	specialist
A16S;90_26722;96_444;97_495	soil	specialist
B16S;90_8035;96_24278;97_29896	soil	specialist
B16S;90_506;96_3292;97_4011	soil	specialist
B16S;90_19;96_1461;97_1723	soil	specialist
B16S;90_14;96_16979;97_20584	soil	specialist
B16S;90_25865;96_327;97_2368	soil	specialist
B16S;90_7;96_30;97_1342	soil	specialist
B16S;90_1148;96_3356;97_4085	soil	specialist
B16S;90_26782;96_1531;97_8695	soil	specialist
B16S;90_3;96_4008;97_4872	soil	specialist
B16S;90_3;96_987;97_1845	soil	specialist
B16S;90_7;96_30;97_549	soil	specialist
B16S;90_0;96_355;97_393	soil	specialist
B16S;90_610;96_3470;97_77678	soil	specialist
B16S;90_14;96_6187;97_23979	soil	specialist
B16S;90_1243;96_3691;97_4475	soil	specialist
B16S;90_26709;96_904;97_1047	soil	specialist
B16S;90_237;96_1661;97_3967	soil	specialist
B16S;90_26613;96_56753;97_71696	soil	specialist
A16S;90_26636;96_149;97_159	soil	specialist
B16S;90_28192;96_2393;97_4797	soil	specialist
B16S;90_3848;96_10675;97_52502	soil	specialist
A16S;90_27208;96_130;97_138	soil	specialist
B16S;90_183;96_2906;97_3517	soil	specialist
B16S;90_434;96_1020;97_2955	soil	specialist
B16S;90_14;96_266;97_3870	soil	specialist
B16S;90_25;96_39750;97_63704	soil	specialist
B16S;90_8;96_2541;97_3172	soil	specialist
B16S;90_147;96_1681;97_1996	soil	specialist
B16S;90_26883;96_3046;97_3701	soil	specialist
B16S;90_472;96_1134;97_1315	soil	specialist
B16S;90_25;96_2829;97_3424	soil	specialist
B16S;90_14;96_41;97_3974	soil	specialist
A16S;90_9;96_25;97_25	soil	specialist
B16S;90_434;96_2918;97_3536	soil	specialist
B16S;90_386;96_872;97_1010	soil	specialist
B16S;90_129;96_3629;97_4404	soil	specialist
B16S;90_14;96_456;97_4666	soil	specialist
B16S;90_86;96_1498;97_4372	soil	specialist
B16S;90_1029;96_2930;97_3549	soil	specialist
B16S;90_525;96_1290;97_1505	soil	specialist
A16S;90_27774;96_628;97_714	soil	specialist
B16S;90_30651;96_3863;97_4692	soil	specialist
B16S;90_613;96_3446;97_4197	soil	specialist
B16S;90_31532;96_2389;97_2861	soil	specialist
B16S;90_28301;96_2191;97_2621	soil	specialist
B16S;90_26;96_3180;97_3878	soil	specialist
B16S;90_525;96_1865;97_2223	soil	specialist
A16S;90_9;96_103;97_109	soil	specialist
B16S;90_330;96_726;97_836	soil	specialist
B16S;90_661;96_1707;97_2026	soil	specialist
A16S;90_27048;96_36;97_36	soil	specialist
A16S;90_9;96_365;97_403	soil	specialist
B16S;90_138;96_2368;97_3796	soil	specialist
B16S;90_86;96_2977;97_3614	soil	specialist
B16S;90_146;96_4407;97_5371	soil	specialist
B16S;90_434;96_1184;97_5300	soil	specialist
B16S;90_428;96_1450;97_1710	soil	specialist
B16S;90_705;96_4334;97_5275	soil	specialist
B16S;90_312;96_10709;97_13912	soil	specialist
B16S;90_182;96_3402;97_4147	soil	specialist
B16S;90_129;96_4359;97_5314	soil	specialist
A16S;90_26982;96_2;97_2	soil	specialist
B16S;90_516;96_59336;97_113508	soil	specialist
B16S;90_428;96_1450;97_5311	soil	specialist
B16S;90_19;96_36001;97_44905	soil	specialist
B16S;90_19;96_1461;97_2321	soil	specialist
B16S;90_182;96_351;97_3960	soil	specialist
B16S;90_68;96_3577;97_4349	soil	specialist
B16S;90_25865;96_14273;97_70541	soil	specialist
B16S;90_111;96_196;97_1665	soil	specialist
B16S;90_19;96_1629;97_3728	soil	specialist
B16S;90_977;96_4108;97_4988	soil	specialist
B16S;90_983;96_3298;97_4018	soil	specialist
B16S;90_129;96_14569;97_17584	soil	specialist
B16S;90_120;96_2001;97_2387	soil	specialist
B16S;90_260;96_566;97_645	soil	specialist
B16S;90_3;96_4446;97_5430	soil	specialist
B16S;90_146;96_43989;97_55140	soil	specialist
B16S;90_279;96_4118;97_5002	soil	specialist
B16S;90_3;96_1957;97_2333	soil	specialist
B16S;90_20154;96_88773;97_113509	soil	specialist
B16S;90_11;96_484;97_4815	soil	specialist
B16S;90_372;96_3501;97_4259	soil	specialist
B16S;90_312;96_1789;97_2125	soil	specialist
B16S;90_120;96_210;97_3231	soil	specialist
B16S;90_3;96_3602;97_4376	soil	specialist
B16S;90_8956;96_68803;97_87441	soil	specialist
B16S;90_372;96_3254;97_3958	soil	specialist
B16S;90_645;96_1640;97_5025	soil	specialist
B16S;90_801;96_3890;97_4728	soil	specialist
B16S;90_14;96_857;97_994	soil	specialist
B16S;90_19;96_304;97_334	soil	specialist
B16S;90_119;96_1840;97_2193	soil	specialist
B16S;90_85;96_844;97_977	soil	specialist
B16S;90_582;96_1809;97_2150	soil	specialist
B16S;90_19;96_159;97_5401	soil	specialist
B16S;90_22;96_1575;97_1864	soil	specialist
B16S;90_3;96_13157;97_25804	soil	specialist
B16S;90_815;96_4342;97_5286	soil	specialist
B16S;90_613;96_23964;97_29471	soil	specialist
A16S;90_446;96_2311;97_2881	soil	specialist
B16S;90_312;96_700;97_809	soil	specialist
B16S;90_626;96_4177;97_5081	soil	specialist
B16S;90_3;96_3845;97_4672	soil	specialist
B16S;90_14;96_266;97_3472	soil	specialist
A16S;90_27284;96_1989;97_2467	soil	specialist
B16S;90_156;96_1182;97_1375	soil	specialist
B16S;90_24;96_734;97_845	soil	specialist
B16S;90_3;96_760;97_875	soil	specialist
B16S;90_107;96_24630;97_30321	soil	specialist
B16S;90_146;96_2316;97_2776	soil	specialist
B16S;90_14;96_694;97_803	soil	specialist
B16S;90_1031;96_2940;97_3563	soil	specialist
B16S;90_3;96_324;97_356	soil	specialist
A16S;90_9;96_11;97_11	soil	specialist
B16S;90_26848;96_917;97_1065	soil	specialist
B16S;90_263;96_571;97_878	soil	specialist
B16S;90_29987;96_2962;97_3597	soil	specialist
B16S;90_613;96_3571;97_4342	soil	specialist
B16S;90_801;96_3653;97_4431	soil	specialist
B16S;90_577;96_1663;97_1970	soil	specialist
B16S;90_14;96_522;97_592	soil	specialist
B16S;90_312;96_4195;97_5101	soil	specialist
A16S;90_28491;96_1850;97_2284	soil	specialist
B16S;90_674;96_9154;97_10948	soil	specialist
B16S;90_18794;96_65573;97_83258	soil	specialist
B16S;90_574;96_1899;97_2267	soil	specialist
B16S;90_19;96_110;97_5294	soil	specialist
B16S;90_297;96_2187;97_2617	soil	specialist
A16S;90_9;96_119;97_126	soil	specialist
B16S;90_28553;96_703;97_812	soil	specialist
B16S;90_120;96_1304;97_4023	soil	specialist
B16S;90_16;96_2182;97_2612	soil	specialist
B16S;90_428;96_2478;97_2976	soil	specialist
B16S;90_86;96_1498;97_20594	soil	specialist
B16S;90_170;96_1119;97_5061	soil	specialist
B16S;90_3;96_42315;97_77983	soil	specialist
B16S;90_428;96_989;97_4128	soil	specialist
B16S;90_74;96_1837;97_3825	soil	specialist
B16S;90_237;96_492;97_558	soil	specialist
B16S;90_14;96_266;97_4098	soil	specialist
B16S;90_22;96_1724;97_2046	soil	specialist
B16S;90_14;96_1801;97_2140	soil	specialist
B16S;90_484;96_3567;97_4338	soil	specialist
B16S;90_48;96_1160;97_1350	soil	specialist
B16S;90_25865;96_2704;97_3265	soil	specialist
B16S;90_129;96_519;97_589	soil	specialist
B16S;90_237;96_4298;97_60627	soil	specialist
B16S;90_26;96_1582;97_1876	soil	specialist
B16S;90_1618;96_25999;97_32095	soil	specialist
B16S;90_30791;96_3486;97_4244	soil	specialist
B16S;90_361;96_3893;97_4731	soil	specialist
B16S;90_19;96_2042;97_2440	soil	specialist
B16S;90_25;96_945;97_1098	soil	specialist
B16S;90_183;96_2936;97_10450	soil	specialist
B16S;90_88;96_141;97_151	soil	specialist
B16S;90_1270;96_12808;97_15397	soil	specialist
B16S;90_146;96_2294;97_2749	soil	specialist
B16S;90_428;96_989;97_1150	soil	specialist
B16S;90_214;96_8816;97_20748	soil	specialist
B16S;90_613;96_2428;97_2905	soil	specialist
B16S;90_434;96_1020;97_1334	soil	specialist
B16S;90_25865;96_3918;97_4760	soil	specialist
B16S;90_288;96_1001;97_1163	soil	specialist
B16S;90_26824;96_1889;97_2254	soil	specialist
B16S;90_79;96_851;97_1401	soil	specialist
B16S;90_548;96_1358;97_1592	soil	specialist
B16S;90_14;96_614;97_2219	soil	specialist
B16S;90_166;96_1633;97_1935	soil	specialist
B16S;90_434;96_3804;97_4623	soil	specialist
B16S;90_183;96_2936;97_25774	soil	specialist
B16S;90_707;96_1913;97_2282	soil	specialist
B16S;90_434;96_1184;97_11198	soil	specialist
B16S;90_19;96_25;97_26	soil	specialist
B16S;90_434;96_1020;97_1183	soil	specialist
B16S;90_245;96_4202;97_5109	soil	specialist
B16S;90_434;96_27672;97_34254	soil	specialist
B16S;90_603;96_1521;97_1793	soil	specialist
B16S;90_11;96_2347;97_3245	soil	specialist
B16S;90_434;96_1350;97_1580	soil	specialist
B16S;90_1316;96_3909;97_4750	soil	specialist
B16S;90_146;96_3721;97_4517	soil	specialist
B16S;90_25865;96_5;97_1635	soil	specialist
B16S;90_1475;96_4377;97_5334	soil	specialist
B16S;90_19;96_111;97_1583	soil	specialist
B16S;90_1294;96_3837;97_4660	soil	specialist
B16S;90_14;96_614;97_704	soil	specialist
B16S;90_298;96_653;97_758	soil	specialist
B16S;90_707;96_2135;97_2552	soil	specialist
B16S;90_1191;96_56885;97_71860	soil	specialist
B16S;90_14;96_441;97_712	soil	specialist
B16S;90_146;96_2316;97_3621	soil	specialist
B16S;90_11;96_948;97_1101	soil	specialist

## Sheet: Fig_5b2
This table provides an overview HGT fractions calculated for the generalism and specialism analysis. The complete list of OTU pairs too large to include within manuscript. Please refer to the analysis code and "OTU_pairs_with_phyldist_transfer_cooccurrence_info.tsv" in the data deposited on figshare.
environment_1	environment_2	fraction_hgt	group
animal	animal	0.0684356	all species
animal	aquatic	0.0262268	all species
animal	plant	0.0247925	all species
animal	soil	0.016904	all species
aquatic	aquatic	0.038828	all species
aquatic	plant	0.0391353	all species
aquatic	soil	0.0233583	all species
plant	plant	0.0635181	all species
plant	soil	0.0372913	all species
soil	soil	0.0279684	all species
animal	animal	0.0370864	generalist
animal	aquatic	0.0341154	generalist
animal	plant	0.0377011	generalist
animal	soil	0.0274562	generalist
aquatic	aquatic	0.0374962	generalist
aquatic	plant	0.046819	generalist
aquatic	soil	0.0314517	generalist
plant	plant	0.0649524	generalist
plant	soil	0.0409794	generalist
soil	soil	0.029915	generalist
animal	animal	0.156439	specialist
animal	aquatic	0.0123963	specialist
animal	plant	0.0214117	specialist
animal	soil	0.0113718	specialist
aquatic	aquatic	0.028788	specialist
aquatic	plant	0.0232558	specialist
aquatic	soil	0.0124987	specialist
plant	plant	0.0647475	specialist
plant	soil	0.0313492	specialist
soil	soil	0.0259195	specialist

## Sheet: Fig_5b3
This table provides an overview of background expectation values generated for the generalism and specialism analysis.
environment_1	environment_2	subset_id	fraction_hgt
animal	animal	1	0.0706895
animal	animal	2	0.0698699
animal	animal	3	0.0707919
animal	animal	4	0.0682307
animal	animal	5	0.0736605
animal	animal	6	0.069665
animal	animal	7	0.0700748
animal	animal	8	0.0708944
animal	animal	9	0.0689479
animal	animal	10	0.0762217
animal	animal	11	0.0727384
animal	animal	12	0.0719189
animal	animal	13	0.0672062
animal	animal	14	0.070587
animal	animal	15	0.0742752
animal	animal	16	0.0709968
animal	animal	17	0.0718164
animal	animal	18	0.0723287
animal	animal	19	0.0739678
animal	animal	20	0.073558
animal	animal	21	0.0728409
animal	animal	22	0.0721238
animal	animal	23	0.0701772
animal	animal	24	0.0694601
animal	animal	25	0.0702797
animal	animal	26	0.0712017
animal	animal	27	0.0730458
animal	animal	28	0.0714066
animal	animal	29	0.0755046
animal	animal	30	0.0741727
animal	animal	31	0.070587
animal	animal	32	0.0741727
animal	animal	33	0.0719189
animal	animal	34	0.0699723
animal	animal	35	0.0747874
animal	animal	36	0.0729433
animal	animal	37	0.0737629
animal	animal	38	0.0728409
animal	animal	39	0.0722262
animal	animal	40	0.0722262
animal	animal	41	0.0718164
animal	animal	42	0.0718164
animal	animal	43	0.0713042
animal	animal	44	0.0694601
animal	animal	45	0.0773486
animal	animal	46	0.0740703
animal	animal	47	0.0716115
animal	animal	48	0.0724311
animal	animal	49	0.072636
animal	animal	50	0.0727384
animal	animal	51	0.072636
animal	animal	52	0.0719189
animal	animal	53	0.0775535
animal	animal	54	0.0704846
animal	animal	55	0.0763241
animal	animal	56	0.0716115
animal	animal	57	0.0720213
animal	animal	58	0.0739678
animal	animal	59	0.0730458
animal	animal	60	0.069665
animal	animal	61	0.0712017
animal	animal	62	0.0748899
animal	animal	63	0.0727384
animal	animal	64	0.0762217
animal	animal	65	0.0724311
animal	animal	66	0.0744801
animal	animal	67	0.0719189
animal	animal	68	0.0744801
animal	animal	69	0.0739678
animal	animal	70	0.072636
animal	animal	71	0.0731482
animal	animal	72	0.0736605
animal	animal	73	0.0743776
animal	animal	74	0.0724311
animal	animal	75	0.0703821
animal	animal	76	0.0749923
animal	animal	77	0.0723287
animal	animal	78	0.0684356
animal	animal	79	0.0715091
animal	animal	80	0.0730458
animal	animal	81	0.0757095
animal	animal	82	0.0703821
animal	animal	83	0.0725336
animal	animal	84	0.0758119
animal	animal	85	0.0721238
animal	animal	86	0.0652597
animal	animal	87	0.0737629
animal	animal	88	0.0698699
animal	animal	89	0.0709968
animal	animal	90	0.0727384
animal	animal	91	0.072636
animal	animal	92	0.0733531
animal	animal	93	0.0652597
animal	animal	94	0.0681283
animal	animal	95	0.0737629
animal	animal	96	0.0741727
animal	animal	97	0.0754021
animal	animal	98	0.0690503
animal	animal	99	0.0748899
animal	animal	100	0.0743776
animal	animal	101	0.0742752
animal	animal	102	0.0742752
animal	animal	103	0.0720213
animal	animal	104	0.0742752
animal	animal	105	0.0716115
animal	animal	106	0.0748899
animal	animal	107	0.0718164
animal	animal	108	0.0774511
animal	animal	109	0.0694601
animal	animal	110	0.0730458
animal	animal	111	0.0715091
animal	animal	112	0.0733531
animal	animal	113	0.0741727
animal	animal	114	0.0715091
animal	animal	115	0.072636
animal	animal	116	0.0758119
animal	animal	117	0.0749923
animal	animal	118	0.0708944
animal	animal	119	0.0760168
animal	animal	120	0.0662842
animal	animal	121	0.0758119
animal	animal	122	0.0743776
animal	animal	123	0.0734556
animal	animal	124	0.0710993
animal	animal	125	0.0719189
animal	animal	126	0.0737629
animal	animal	127	0.0710993
animal	animal	128	0.0694601
animal	animal	129	0.0763241
animal	animal	130	0.0724311
animal	animal	131	0.0720213
animal	animal	132	0.0716115
animal	animal	133	0.0718164
animal	animal	134	0.0721238
animal	animal	135	0.0706895
animal	animal	136	0.0742752
animal	animal	137	0.0737629
animal	animal	138	0.070587
animal	animal	139	0.0769388
animal	animal	140	0.076529
animal	animal	141	0.070587
animal	animal	142	0.0672062
animal	animal	143	0.0725336
animal	animal	144	0.073558
animal	animal	145	0.0716115
animal	animal	146	0.0685381
animal	animal	147	0.0718164
animal	animal	148	0.0744801
animal	animal	149	0.0738654
animal	animal	150	0.0749923
animal	animal	151	0.0724311
animal	animal	152	0.0741727
animal	animal	153	0.073558
animal	animal	154	0.071714
animal	animal	155	0.0723287
animal	animal	156	0.0733531
animal	animal	157	0.0744801
animal	animal	158	0.0755046
animal	animal	159	0.0723287
animal	animal	160	0.0715091
animal	animal	161	0.0752997
animal	animal	162	0.0681283
animal	animal	163	0.071714
animal	animal	164	0.0700748
animal	animal	165	0.0695625
animal	animal	166	0.0699723
animal	animal	167	0.0713042
animal	animal	168	0.0748899
animal	animal	169	0.0707919
animal	animal	170	0.0734556
animal	animal	171	0.0721238
animal	animal	172	0.0727384
animal	animal	173	0.0710993
animal	animal	174	0.0762217
animal	animal	175	0.0719189
animal	animal	176	0.0740703
animal	animal	177	0.0752997
animal	animal	178	0.0724311
animal	animal	179	0.0725336
animal	animal	180	0.0710993
animal	animal	181	0.0698699
animal	animal	182	0.074685
animal	animal	183	0.0729433
animal	animal	184	0.0709968
animal	animal	185	0.0734556
animal	animal	186	0.0743776
animal	animal	187	0.074685
animal	animal	188	0.0673087
animal	animal	189	0.0760168
animal	animal	190	0.0691528
animal	animal	191	0.0751972
animal	animal	192	0.071714
animal	animal	193	0.072636
animal	animal	194	0.0701772
animal	animal	195	0.0722262
animal	animal	196	0.0716115
animal	animal	197	0.069665
animal	animal	198	0.0734556
animal	animal	199	0.0782707
animal	animal	200	0.0732507
animal	animal	201	0.0729433
animal	animal	202	0.0662842
animal	animal	203	0.0706895
animal	animal	204	0.0719189
animal	animal	205	0.0733531
animal	animal	206	0.072636
animal	animal	207	0.0714066
animal	animal	208	0.0721238
animal	animal	209	0.0689479
animal	animal	210	0.0724311
animal	animal	211	0.0779633
animal	animal	212	0.0769388
animal	animal	213	0.0782707
animal	animal	214	0.0732507
animal	animal	215	0.0732507
animal	animal	216	0.0703821
animal	animal	217	0.0689479
animal	animal	218	0.0678209
animal	animal	219	0.071714
animal	animal	220	0.0708944
animal	animal	221	0.070587
animal	animal	222	0.0740703
animal	animal	223	0.0664891
animal	animal	224	0.0734556
animal	animal	225	0.0690503
animal	animal	226	0.0693576
animal	animal	227	0.0780658
animal	animal	228	0.0718164
animal	animal	229	0.0707919
animal	animal	230	0.0710993
animal	animal	231	0.0728409
animal	animal	232	0.0732507
animal	animal	233	0.0688454
animal	animal	234	0.0772462
animal	animal	235	0.070587
animal	animal	236	0.070587
animal	animal	237	0.0723287
animal	animal	238	0.071714
animal	animal	239	0.072636
animal	animal	240	0.0739678
animal	animal	241	0.0688454
animal	animal	242	0.0769388
animal	animal	243	0.0758119
animal	animal	244	0.0741727
animal	animal	245	0.0766315
animal	animal	246	0.0704846
animal	animal	247	0.0734556
animal	animal	248	0.0702797
animal	animal	249	0.074685
animal	animal	250	0.073558
animal	animal	251	0.0722262
animal	animal	252	0.0766315
animal	animal	253	0.0729433
animal	animal	254	0.0718164
animal	animal	255	0.074685
animal	animal	256	0.0748899
animal	animal	257	0.0723287
animal	animal	258	0.0734556
animal	animal	259	0.0733531
animal	animal	260	0.0731482
animal	animal	261	0.0754021
animal	animal	262	0.0742752
animal	animal	263	0.0770413
animal	animal	264	0.0741727
animal	animal	265	0.0739678
animal	animal	266	0.0703821
animal	animal	267	0.0779633
animal	animal	268	0.0759144
animal	animal	269	0.0723287
animal	animal	270	0.0707919
animal	animal	271	0.0727384
animal	animal	272	0.0704846
animal	animal	273	0.0739678
animal	animal	274	0.0686405
animal	animal	275	0.0758119
animal	animal	276	0.0688454
animal	animal	277	0.0689479
animal	animal	278	0.0708944
animal	animal	279	0.0747874
animal	animal	280	0.0733531
animal	animal	281	0.0767339
animal	animal	282	0.0739678
animal	animal	283	0.0745825
animal	animal	284	0.0777584
animal	animal	285	0.0662842
animal	animal	286	0.0722262
animal	animal	287	0.0738654
animal	animal	288	0.072636
animal	animal	289	0.0704846
animal	animal	290	0.0703821
animal	animal	291	0.073558
animal	animal	292	0.0686405
animal	animal	293	0.0721238
animal	animal	294	0.0721238
animal	animal	295	0.0697674
animal	animal	296	0.0691528
animal	animal	297	0.0731482
animal	animal	298	0.0760168
animal	animal	299	0.0734556
animal	animal	300	0.0729433
animal	animal	301	0.070587
animal	animal	302	0.0730458
animal	animal	303	0.0744801
animal	animal	304	0.0748899
animal	animal	305	0.0743776
animal	animal	306	0.0750948
animal	animal	307	0.0732507
animal	animal	308	0.0702797
animal	animal	309	0.0744801
animal	animal	310	0.0743776
animal	animal	311	0.0706895
animal	animal	312	0.0748899
animal	animal	313	0.070587
animal	animal	314	0.0738654
animal	animal	315	0.070587
animal	animal	316	0.0744801
animal	animal	317	0.0708944
animal	animal	318	0.0673087
animal	animal	319	0.078578
animal	animal	320	0.0728409
animal	animal	321	0.0750948
animal	animal	322	0.075607
animal	animal	323	0.0703821
animal	animal	324	0.0771437
animal	animal	325	0.0740703
animal	animal	326	0.0710993
animal	animal	327	0.0799098
animal	animal	328	0.0706895
animal	animal	329	0.0734556
animal	animal	330	0.0678209
animal	animal	331	0.0715091
animal	animal	332	0.0702797
animal	animal	333	0.0724311
animal	animal	334	0.0743776
animal	animal	335	0.072636
animal	animal	336	0.072636
animal	animal	337	0.0755046
animal	animal	338	0.0715091
animal	animal	339	0.0721238
animal	animal	340	0.0710993
animal	animal	341	0.070587
animal	animal	342	0.0774511
animal	animal	343	0.0716115
animal	animal	344	0.0708944
animal	animal	345	0.0720213
animal	animal	346	0.0733531
animal	animal	347	0.075607
animal	animal	348	0.0742752
animal	animal	349	0.070587
animal	animal	350	0.0747874
animal	animal	351	0.0698699
animal	animal	352	0.0730458
animal	animal	353	0.0729433
animal	animal	354	0.0674111
animal	animal	355	0.0755046
animal	animal	356	0.0724311
animal	animal	357	0.0727384
animal	animal	358	0.0760168
animal	animal	359	0.0739678
animal	animal	360	0.0689479
animal	animal	361	0.0708944
animal	animal	362	0.0751972
animal	animal	363	0.0700748
animal	animal	364	0.0724311
animal	animal	365	0.0701772
animal	animal	366	0.0691528
animal	animal	367	0.0729433
animal	animal	368	0.0690503
animal	animal	369	0.0732507
animal	animal	370	0.072636
animal	animal	371	0.0679234
animal	animal	372	0.0703821
animal	animal	373	0.0719189
animal	animal	374	0.0724311
animal	animal	375	0.074685
animal	animal	376	0.0755046
animal	animal	377	0.069665
animal	animal	378	0.0702797
animal	animal	379	0.0703821
animal	animal	380	0.0686405
animal	animal	381	0.0748899
animal	animal	382	0.0755046
animal	animal	383	0.074685
animal	animal	384	0.0704846
animal	animal	385	0.0675136
animal	animal	386	0.0718164
animal	animal	387	0.0761193
animal	animal	388	0.0691528
animal	animal	389	0.0734556
animal	animal	390	0.0714066
animal	animal	391	0.0752997
animal	animal	392	0.0788854
animal	animal	393	0.0751972
animal	animal	394	0.0732507
animal	animal	395	0.0762217
animal	animal	396	0.069665
animal	animal	397	0.0712017
animal	animal	398	0.0740703
animal	animal	399	0.0727384
animal	animal	400	0.071714
animal	animal	401	0.076529
animal	animal	402	0.0709968
animal	animal	403	0.0737629
animal	animal	404	0.0732507
animal	animal	405	0.0665915
animal	animal	406	0.070587
animal	animal	407	0.0725336
animal	animal	408	0.0721238
animal	animal	409	0.0732507
animal	animal	410	0.0674111
animal	animal	411	0.068743
animal	animal	412	0.0745825
animal	animal	413	0.0770413
animal	animal	414	0.0727384
animal	animal	415	0.0750948
animal	animal	416	0.0733531
animal	animal	417	0.0737629
animal	animal	418	0.0700748
animal	animal	419	0.0694601
animal	animal	420	0.0719189
animal	animal	421	0.0723287
animal	animal	422	0.0743776
animal	animal	423	0.0681283
animal	animal	424	0.0736605
animal	animal	425	0.075607
animal	animal	426	0.0736605
animal	animal	427	0.0730458
animal	animal	428	0.0682307
animal	animal	429	0.0749923
animal	animal	430	0.0718164
animal	animal	431	0.0734556
animal	animal	432	0.0752997
animal	animal	433	0.0757095
animal	animal	434	0.0681283
animal	animal	435	0.0674111
animal	animal	436	0.0731482
animal	animal	437	0.0741727
animal	animal	438	0.0718164
animal	animal	439	0.0739678
animal	animal	440	0.0713042
animal	animal	441	0.0738654
animal	animal	442	0.0737629
animal	animal	443	0.0728409
animal	animal	444	0.0667964
animal	animal	445	0.0690503
animal	animal	446	0.072636
animal	animal	447	0.0745825
animal	animal	448	0.0736605
animal	animal	449	0.074685
animal	animal	450	0.0721238
animal	animal	451	0.0744801
animal	animal	452	0.0708944
animal	animal	453	0.0729433
animal	animal	454	0.0700748
animal	animal	455	0.077656
animal	animal	456	0.0685381
animal	animal	457	0.0731482
animal	animal	458	0.0693576
animal	animal	459	0.0706895
animal	animal	460	0.0739678
animal	animal	461	0.0730458
animal	animal	462	0.0720213
animal	animal	463	0.0694601
animal	animal	464	0.0675136
animal	animal	465	0.0691528
animal	animal	466	0.0698699
animal	animal	467	0.0769388
animal	animal	468	0.0712017
animal	animal	469	0.0703821
animal	animal	470	0.0727384
animal	animal	471	0.0725336
animal	animal	472	0.0732507
animal	animal	473	0.0738654
animal	animal	474	0.0715091
animal	animal	475	0.0764266
animal	animal	476	0.0736605
animal	animal	477	0.0739678
animal	animal	478	0.069665
animal	animal	479	0.0704846
animal	animal	480	0.0731482
animal	animal	481	0.072636
animal	animal	482	0.0741727
animal	animal	483	0.0703821
animal	animal	484	0.0729433
animal	animal	485	0.0700748
animal	animal	486	0.0670013
animal	animal	487	0.0708944
animal	animal	488	0.0713042
animal	animal	489	0.0714066
animal	animal	490	0.0697674
animal	animal	491	0.0719189
animal	animal	492	0.0725336
animal	animal	493	0.0733531
animal	animal	494	0.072636
animal	animal	495	0.0724311
animal	animal	496	0.068743
animal	animal	497	0.0715091
animal	animal	498	0.0699723
animal	animal	499	0.0714066
animal	animal	500	0.0734556
animal	animal	501	0.0704846
animal	animal	502	0.0695625
animal	animal	503	0.0725336
animal	animal	504	0.0767339
animal	animal	505	0.0710993
animal	animal	506	0.071714
animal	animal	507	0.0738654
animal	animal	508	0.0694601
animal	animal	509	0.0744801
animal	animal	510	0.0702797
animal	animal	511	0.0729433
animal	animal	512	0.0784756
animal	animal	513	0.0755046
animal	animal	514	0.0728409
animal	animal	515	0.0751972
animal	animal	516	0.0686405
animal	animal	517	0.0740703
animal	animal	518	0.0692552
animal	animal	519	0.0734556
animal	animal	520	0.0731482
animal	animal	521	0.071714
animal	animal	522	0.0734556
animal	animal	523	0.0725336
animal	animal	524	0.0759144
animal	animal	525	0.0779633
animal	animal	526	0.071714
animal	animal	527	0.0730458
animal	animal	528	0.0701772
animal	animal	529	0.0704846
animal	animal	530	0.0727384
animal	animal	531	0.0745825
animal	animal	532	0.0718164
animal	animal	533	0.0731482
animal	animal	534	0.0723287
animal	animal	535	0.069665
animal	animal	536	0.0695625
animal	animal	537	0.0714066
animal	animal	538	0.0703821
animal	animal	539	0.0740703
animal	animal	540	0.0713042
animal	animal	541	0.0743776
animal	animal	542	0.0745825
animal	animal	543	0.0739678
animal	animal	544	0.072636
animal	animal	545	0.0737629
animal	animal	546	0.0694601
animal	animal	547	0.0755046
animal	animal	548	0.0674111
animal	animal	549	0.0741727
animal	animal	550	0.0744801
animal	animal	551	0.0685381
animal	animal	552	0.0740703
animal	animal	553	0.0721238
animal	animal	554	0.0742752
animal	animal	555	0.0772462
animal	animal	556	0.0681283
animal	animal	557	0.0730458
animal	animal	558	0.0751972
animal	animal	559	0.0763241
animal	animal	560	0.0706895
animal	animal	561	0.0741727
animal	animal	562	0.0727384
animal	animal	563	0.0741727
animal	animal	564	0.0709968
animal	animal	565	0.0732507
animal	animal	566	0.0724311
animal	animal	567	0.0764266
animal	animal	568	0.0702797
animal	animal	569	0.0702797
animal	animal	570	0.0683332
animal	animal	571	0.0736605
animal	animal	572	0.0704846
animal	animal	573	0.067616
animal	animal	574	0.0727384
animal	animal	575	0.0673087
animal	animal	576	0.0721238
animal	animal	577	0.0695625
animal	animal	578	0.0682307
animal	animal	579	0.0712017
animal	animal	580	0.0694601
animal	animal	581	0.0751972
animal	animal	582	0.0721238
animal	animal	583	0.0713042
animal	animal	584	0.073558
animal	animal	585	0.0677185
animal	animal	586	0.0744801
animal	animal	587	0.0743776
animal	animal	588	0.0727384
animal	animal	589	0.0762217
animal	animal	590	0.0704846
animal	animal	591	0.0689479
animal	animal	592	0.0767339
animal	animal	593	0.0710993
animal	animal	594	0.0736605
animal	animal	595	0.0715091
animal	animal	596	0.074685
animal	animal	597	0.0727384
animal	animal	598	0.0699723
animal	animal	599	0.0712017
animal	animal	600	0.0701772
animal	animal	601	0.0772462
animal	animal	602	0.0750948
animal	animal	603	0.0728409
animal	animal	604	0.0742752
animal	animal	605	0.0729433
animal	animal	606	0.0737629
animal	animal	607	0.0755046
animal	animal	608	0.0715091
animal	animal	609	0.0678209
animal	animal	610	0.0728409
animal	animal	611	0.0693576
animal	animal	612	0.070587
animal	animal	613	0.0710993
animal	animal	614	0.0701772
animal	animal	615	0.0723287
animal	animal	616	0.0760168
animal	animal	617	0.0763241
animal	animal	618	0.0755046
animal	animal	619	0.0724311
animal	animal	620	0.0663866
animal	animal	621	0.0729433
animal	animal	622	0.0761193
animal	animal	623	0.0745825
animal	animal	624	0.0731482
animal	animal	625	0.0736605
animal	animal	626	0.0724311
animal	animal	627	0.072636
animal	animal	628	0.0716115
animal	animal	629	0.0729433
animal	animal	630	0.0736605
animal	animal	631	0.0703821
animal	animal	632	0.0693576
animal	animal	633	0.0751972
animal	animal	634	0.0754021
animal	animal	635	0.0716115
animal	animal	636	0.0772462
animal	animal	637	0.0734556
animal	animal	638	0.0728409
animal	animal	639	0.0739678
animal	animal	640	0.0727384
animal	animal	641	0.069665
animal	animal	642	0.0748899
animal	animal	643	0.0702797
animal	animal	644	0.0698699
animal	animal	645	0.0724311
animal	animal	646	0.069665
animal	animal	647	0.0748899
animal	animal	648	0.0710993
animal	animal	649	0.0738654
animal	animal	650	0.073558
animal	animal	651	0.0730458
animal	animal	652	0.0698699
animal	animal	653	0.0737629
animal	animal	654	0.0734556
animal	animal	655	0.0680258
animal	animal	656	0.0731482
animal	animal	657	0.0697674
animal	animal	658	0.074685
animal	animal	659	0.0712017
animal	animal	660	0.0723287
animal	animal	661	0.0762217
animal	animal	662	0.0731482
animal	animal	663	0.0744801
animal	animal	664	0.0731482
animal	animal	665	0.0742752
animal	animal	666	0.0729433
animal	animal	667	0.0703821
animal	animal	668	0.0732507
animal	animal	669	0.0707919
animal	animal	670	0.0678209
animal	animal	671	0.0718164
animal	animal	672	0.0685381
animal	animal	673	0.0681283
animal	animal	674	0.0752997
animal	animal	675	0.0714066
animal	animal	676	0.0740703
animal	animal	677	0.0706895
animal	animal	678	0.0693576
animal	animal	679	0.0694601
animal	animal	680	0.0734556
animal	animal	681	0.0764266
animal	animal	682	0.0706895
animal	animal	683	0.0715091
animal	animal	684	0.0689479
animal	animal	685	0.0725336
animal	animal	686	0.076529
animal	animal	687	0.072636
animal	animal	688	0.0712017
animal	animal	689	0.0732507
animal	animal	690	0.0739678
animal	animal	691	0.0698699
animal	animal	692	0.0710993
animal	animal	693	0.0718164
animal	animal	694	0.0725336
animal	animal	695	0.0707919
animal	animal	696	0.0743776
animal	animal	697	0.0689479
animal	animal	698	0.0706895
animal	animal	699	0.0738654
animal	animal	700	0.0719189
animal	animal	701	0.070587
animal	animal	702	0.0730458
animal	animal	703	0.0741727
animal	animal	704	0.0728409
animal	animal	705	0.0798074
animal	animal	706	0.0739678
animal	animal	707	0.0742752
animal	animal	708	0.0771437
animal	animal	709	0.0723287
animal	animal	710	0.0751972
animal	animal	711	0.0722262
animal	animal	712	0.0725336
animal	animal	713	0.0665915
animal	animal	714	0.0771437
animal	animal	715	0.0719189
animal	animal	716	0.0747874
animal	animal	717	0.0713042
animal	animal	718	0.0789878
animal	animal	719	0.0720213
animal	animal	720	0.068743
animal	animal	721	0.071714
animal	animal	722	0.0728409
animal	animal	723	0.0707919
animal	animal	724	0.070587
animal	animal	725	0.0699723
animal	animal	726	0.0714066
animal	animal	727	0.0716115
animal	animal	728	0.069665
animal	animal	729	0.064645
animal	animal	730	0.0740703
animal	animal	731	0.075607
animal	animal	732	0.0722262
animal	animal	733	0.0722262
animal	animal	734	0.0748899
animal	animal	735	0.0723287
animal	animal	736	0.072636
animal	animal	737	0.074685
animal	animal	738	0.0714066
animal	animal	739	0.069665
animal	animal	740	0.0723287
animal	animal	741	0.0732507
animal	animal	742	0.0763241
animal	animal	743	0.0769388
animal	animal	744	0.0745825
animal	animal	745	0.0713042
animal	animal	746	0.0743776
animal	animal	747	0.0755046
animal	animal	748	0.0787829
animal	animal	749	0.0719189
animal	animal	750	0.0732507
animal	animal	751	0.0748899
animal	animal	752	0.0684356
animal	animal	753	0.0659768
animal	animal	754	0.0734556
animal	animal	755	0.075607
animal	animal	756	0.0701772
animal	animal	757	0.0688454
animal	animal	758	0.0739678
animal	animal	759	0.0733531
animal	animal	760	0.0741727
animal	animal	761	0.0685381
animal	animal	762	0.0730458
animal	animal	763	0.0708944
animal	animal	764	0.0703821
animal	animal	765	0.0729433
animal	animal	766	0.0741727
animal	animal	767	0.0708944
animal	animal	768	0.0722262
animal	animal	769	0.0788854
animal	animal	770	0.0725336
animal	animal	771	0.0754021
animal	animal	772	0.0721238
animal	animal	773	0.0714066
animal	animal	774	0.0761193
animal	animal	775	0.0691528
animal	animal	776	0.0685381
animal	animal	777	0.0740703
animal	animal	778	0.0704846
animal	animal	779	0.0714066
animal	animal	780	0.0729433
animal	animal	781	0.0731482
animal	animal	782	0.0718164
animal	animal	783	0.0745825
animal	animal	784	0.0699723
animal	animal	785	0.072636
animal	animal	786	0.0784756
animal	animal	787	0.0727384
animal	animal	788	0.0730458
animal	animal	789	0.0707919
animal	animal	790	0.0750948
animal	animal	791	0.0677185
animal	animal	792	0.0675136
animal	animal	793	0.0678209
animal	animal	794	0.070587
animal	animal	795	0.0738654
animal	animal	796	0.0709968
animal	animal	797	0.0715091
animal	animal	798	0.0728409
animal	animal	799	0.0752997
animal	animal	800	0.0725336
animal	animal	801	0.073558
animal	animal	802	0.0704846
animal	animal	803	0.0729433
animal	animal	804	0.0701772
animal	animal	805	0.0730458
animal	animal	806	0.0750948
animal	animal	807	0.0751972
animal	animal	808	0.0716115
animal	animal	809	0.0751972
animal	animal	810	0.0745825
animal	animal	811	0.072636
animal	animal	812	0.070587
animal	animal	813	0.0712017
animal	animal	814	0.0721238
animal	animal	815	0.072636
animal	animal	816	0.0737629
animal	animal	817	0.0718164
animal	animal	818	0.0742752
animal	animal	819	0.072636
animal	animal	820	0.0671038
animal	animal	821	0.0710993
animal	animal	822	0.0759144
animal	animal	823	0.0700748
animal	animal	824	0.0721238
animal	animal	825	0.0708944
animal	animal	826	0.0712017
animal	animal	827	0.0718164
animal	animal	828	0.0728409
animal	animal	829	0.0698699
animal	animal	830	0.0742752
animal	animal	831	0.0780658
animal	animal	832	0.0724311
animal	animal	833	0.0730458
animal	animal	834	0.0690503
animal	animal	835	0.0764266
animal	animal	836	0.0741727
animal	animal	837	0.0712017
animal	animal	838	0.0712017
animal	animal	839	0.070587
animal	animal	840	0.0742752
animal	animal	841	0.0718164
animal	animal	842	0.0749923
animal	animal	843	0.0748899
animal	animal	844	0.0740703
animal	animal	845	0.076529
animal	animal	846	0.0743776
animal	animal	847	0.0734556
animal	animal	848	0.073558
animal	animal	849	0.0769388
animal	animal	850	0.0713042
animal	animal	851	0.0724311
animal	animal	852	0.0718164
animal	animal	853	0.0729433
animal	animal	854	0.0757095
animal	animal	855	0.0677185
animal	animal	856	0.0740703
animal	animal	857	0.0719189
animal	animal	858	0.076529
animal	animal	859	0.0769388
animal	animal	860	0.071714
animal	animal	861	0.0732507
animal	animal	862	0.0736605
animal	animal	863	0.0703821
animal	animal	864	0.0679234
animal	animal	865	0.0722262
animal	animal	866	0.0690503
animal	animal	867	0.0744801
animal	animal	868	0.0727384
animal	animal	869	0.0741727
animal	animal	870	0.0668989
animal	animal	871	0.0709968
animal	animal	872	0.0734556
animal	animal	873	0.0724311
animal	animal	874	0.0685381
animal	animal	875	0.0730458
animal	animal	876	0.0708944
animal	animal	877	0.0728409
animal	animal	878	0.0715091
animal	animal	879	0.0691528
animal	animal	880	0.0750948
animal	animal	881	0.069665
animal	animal	882	0.0713042
animal	animal	883	0.0704846
animal	animal	884	0.0695625
animal	animal	885	0.070587
animal	animal	886	0.0723287
animal	animal	887	0.0724311
animal	animal	888	0.0723287
animal	animal	889	0.074685
animal	animal	890	0.0732507
animal	animal	891	0.0710993
animal	animal	892	0.068743
animal	animal	893	0.0738654
animal	animal	894	0.0736605
animal	animal	895	0.0707919
animal	animal	896	0.0751972
animal	animal	897	0.0710993
animal	animal	898	0.068743
animal	animal	899	0.0719189
animal	animal	900	0.0693576
animal	animal	901	0.0734556
animal	animal	902	0.070587
animal	animal	903	0.0786805
animal	animal	904	0.0708944
animal	animal	905	0.0716115
animal	animal	906	0.0712017
animal	animal	907	0.070587
animal	animal	908	0.0769388
animal	animal	909	0.0768364
animal	animal	910	0.0719189
animal	animal	911	0.0751972
animal	animal	912	0.0700748
animal	animal	913	0.0740703
animal	animal	914	0.0739678
animal	animal	915	0.0742752
animal	animal	916	0.0678209
animal	animal	917	0.0700748
animal	animal	918	0.0731482
animal	animal	919	0.072636
animal	animal	920	0.0729433
animal	animal	921	0.073558
animal	animal	922	0.0723287
animal	animal	923	0.0700748
animal	animal	924	0.0714066
animal	animal	925	0.0757095
animal	animal	926	0.0720213
animal	animal	927	0.0706895
animal	animal	928	0.0733531
animal	animal	929	0.0728409
animal	animal	930	0.0664891
animal	animal	931	0.0713042
animal	animal	932	0.0782707
animal	animal	933	0.0706895
animal	animal	934	0.0755046
animal	animal	935	0.0708944
animal	animal	936	0.0732507
animal	animal	937	0.071714
animal	animal	938	0.0733531
animal	animal	939	0.0736605
animal	animal	940	0.0697674
animal	animal	941	0.0668989
animal	animal	942	0.0743776
animal	animal	943	0.068743
animal	animal	944	0.0764266
animal	animal	945	0.072636
animal	animal	946	0.0684356
animal	animal	947	0.0742752
animal	animal	948	0.0743776
animal	animal	949	0.0758119
animal	animal	950	0.0723287
animal	animal	951	0.074685
animal	animal	952	0.0749923
animal	animal	953	0.0677185
animal	animal	954	0.0721238
animal	animal	955	0.0768364
animal	animal	956	0.072636
animal	animal	957	0.0707919
animal	animal	958	0.0712017
animal	animal	959	0.0741727
animal	animal	960	0.0811392
animal	animal	961	0.0714066
animal	animal	962	0.0713042
animal	animal	963	0.0713042
animal	animal	964	0.0701772
animal	animal	965	0.0713042
animal	animal	966	0.0752997
animal	animal	967	0.0694601
animal	animal	968	0.0678209
animal	animal	969	0.067616
animal	animal	970	0.0700748
animal	animal	971	0.0730458
animal	animal	972	0.0731482
animal	animal	973	0.0731482
animal	animal	974	0.0688454
animal	animal	975	0.0688454
animal	animal	976	0.0738654
animal	animal	977	0.072636
animal	animal	978	0.070587
animal	animal	979	0.0716115
animal	animal	980	0.0747874
animal	animal	981	0.0710993
animal	animal	982	0.0718164
animal	animal	983	0.0747874
animal	animal	984	0.0769388
animal	animal	985	0.0692552
animal	animal	986	0.0678209
animal	animal	987	0.0752997
animal	animal	988	0.0763241
animal	animal	989	0.0693576
animal	animal	990	0.0675136
animal	animal	991	0.0771437
animal	animal	992	0.0741727
animal	animal	993	0.0665915
animal	animal	994	0.0739678
animal	animal	995	0.0760168
animal	animal	996	0.0722262
animal	animal	997	0.0745825
animal	animal	998	0.0689479
animal	animal	999	0.0727384
animal	animal	1000	0.0732507
animal	aquatic	1	0.0275587
animal	aquatic	2	0.0256121
animal	aquatic	3	0.0238705
animal	aquatic	4	0.0237681
animal	aquatic	5	0.0227436
animal	aquatic	6	0.0232558
animal	aquatic	7	0.0249974
animal	aquatic	8	0.0221289
animal	aquatic	9	0.0233583
animal	aquatic	10	0.0232558
animal	aquatic	11	0.0223338
animal	aquatic	12	0.0249974
animal	aquatic	13	0.0247925
animal	aquatic	14	0.0249974
animal	aquatic	15	0.0221289
animal	aquatic	16	0.0274562
animal	aquatic	17	0.0267391
animal	aquatic	18	0.0275587
animal	aquatic	19	0.0237681
animal	aquatic	20	0.0233583
animal	aquatic	21	0.0225387
animal	aquatic	22	0.0253048
animal	aquatic	23	0.0232558
animal	aquatic	24	0.022846
animal	aquatic	25	0.0282758
animal	aquatic	26	0.0254072
animal	aquatic	27	0.0256121
animal	aquatic	28	0.0266366
animal	aquatic	29	0.0242803
animal	aquatic	30	0.0230509
animal	aquatic	31	0.0259195
animal	aquatic	32	0.0220264
animal	aquatic	33	0.0262268
animal	aquatic	34	0.0240754
animal	aquatic	35	0.0241779
animal	aquatic	36	0.0234607
animal	aquatic	37	0.0243827
animal	aquatic	38	0.0257146
animal	aquatic	39	0.0238705
animal	aquatic	40	0.0240754
animal	aquatic	41	0.0249974
animal	aquatic	42	0.0230509
animal	aquatic	43	0.0262268
animal	aquatic	44	0.0236656
animal	aquatic	45	0.0259195
animal	aquatic	46	0.0225387
animal	aquatic	47	0.0271489
animal	aquatic	48	0.0254072
animal	aquatic	49	0.0242803
animal	aquatic	50	0.0249974
animal	aquatic	51	0.0257146
animal	aquatic	52	0.0256121
animal	aquatic	53	0.023973
animal	aquatic	54	0.0229485
animal	aquatic	55	0.0237681
animal	aquatic	56	0.0256121
animal	aquatic	57	0.0235632
animal	aquatic	58	0.0233583
animal	aquatic	59	0.0249974
animal	aquatic	60	0.0250999
animal	aquatic	61	0.0229485
animal	aquatic	62	0.0257146
animal	aquatic	63	0.0233583
animal	aquatic	64	0.0211044
animal	aquatic	65	0.0250999
animal	aquatic	66	0.0242803
animal	aquatic	67	0.0233583
animal	aquatic	68	0.0221289
animal	aquatic	69	0.022846
animal	aquatic	70	0.0230509
animal	aquatic	71	0.024895
animal	aquatic	72	0.0260219
animal	aquatic	73	0.0249974
animal	aquatic	74	0.0262268
animal	aquatic	75	0.0252023
animal	aquatic	76	0.0266366
animal	aquatic	77	0.021924
animal	aquatic	78	0.0217191
animal	aquatic	79	0.0215142
animal	aquatic	80	0.0234607
animal	aquatic	81	0.0229485
animal	aquatic	82	0.0259195
animal	aquatic	83	0.0242803
animal	aquatic	84	0.0264317
animal	aquatic	85	0.0240754
animal	aquatic	86	0.024895
animal	aquatic	87	0.0222313
animal	aquatic	88	0.0238705
animal	aquatic	89	0.0230509
animal	aquatic	90	0.0253048
animal	aquatic	91	0.0230509
animal	aquatic	92	0.0235632
animal	aquatic	93	0.0272513
animal	aquatic	94	0.0236656
animal	aquatic	95	0.0253048
animal	aquatic	96	0.0255097
animal	aquatic	97	0.0230509
animal	aquatic	98	0.0235632
animal	aquatic	99	0.0266366
animal	aquatic	100	0.0236656
animal	aquatic	101	0.0257146
animal	aquatic	102	0.0245876
animal	aquatic	103	0.0268415
animal	aquatic	104	0.0240754
animal	aquatic	105	0.0245876
animal	aquatic	106	0.0249974
animal	aquatic	107	0.0262268
animal	aquatic	108	0.0241779
animal	aquatic	109	0.0246901
animal	aquatic	110	0.025817
animal	aquatic	111	0.0241779
animal	aquatic	112	0.0249974
animal	aquatic	113	0.0268415
animal	aquatic	114	0.0263293
animal	aquatic	115	0.0240754
animal	aquatic	116	0.0244852
animal	aquatic	117	0.023973
animal	aquatic	118	0.0240754
animal	aquatic	119	0.0247925
animal	aquatic	120	0.0242803
animal	aquatic	121	0.0237681
animal	aquatic	122	0.0210019
animal	aquatic	123	0.0233583
animal	aquatic	124	0.0257146
animal	aquatic	125	0.0246901
animal	aquatic	126	0.0229485
animal	aquatic	127	0.0240754
animal	aquatic	128	0.0234607
animal	aquatic	129	0.0253048
animal	aquatic	130	0.0233583
animal	aquatic	131	0.0252023
animal	aquatic	132	0.0234607
animal	aquatic	133	0.0260219
animal	aquatic	134	0.0240754
animal	aquatic	135	0.0222313
animal	aquatic	136	0.0218215
animal	aquatic	137	0.0249974
animal	aquatic	138	0.0232558
animal	aquatic	139	0.0236656
animal	aquatic	140	0.0260219
animal	aquatic	141	0.0229485
animal	aquatic	142	0.0244852
animal	aquatic	143	0.0231534
animal	aquatic	144	0.0261244
animal	aquatic	145	0.0226411
animal	aquatic	146	0.0249974
animal	aquatic	147	0.0257146
animal	aquatic	148	0.0254072
animal	aquatic	149	0.0252023
animal	aquatic	150	0.0249974
animal	aquatic	151	0.0223338
animal	aquatic	152	0.025817
animal	aquatic	153	0.0223338
animal	aquatic	154	0.0261244
animal	aquatic	155	0.0250999
animal	aquatic	156	0.0221289
animal	aquatic	157	0.0233583
animal	aquatic	158	0.0249974
animal	aquatic	159	0.0222313
animal	aquatic	160	0.0231534
animal	aquatic	161	0.0224362
animal	aquatic	162	0.0235632
animal	aquatic	163	0.0264317
animal	aquatic	164	0.0227436
animal	aquatic	165	0.023973
animal	aquatic	166	0.0245876
animal	aquatic	167	0.0246901
animal	aquatic	168	0.0256121
animal	aquatic	169	0.0246901
animal	aquatic	170	0.0245876
animal	aquatic	171	0.0284807
animal	aquatic	172	0.0230509
animal	aquatic	173	0.0260219
animal	aquatic	174	0.0255097
animal	aquatic	175	0.0243827
animal	aquatic	176	0.0240754
animal	aquatic	177	0.0240754
animal	aquatic	178	0.0244852
animal	aquatic	179	0.0224362
animal	aquatic	180	0.0241779
animal	aquatic	181	0.0255097
animal	aquatic	182	0.0257146
animal	aquatic	183	0.0252023
animal	aquatic	184	0.0249974
animal	aquatic	185	0.0253048
animal	aquatic	186	0.0235632
animal	aquatic	187	0.0252023
animal	aquatic	188	0.0241779
animal	aquatic	189	0.0229485
animal	aquatic	190	0.0249974
animal	aquatic	191	0.0267391
animal	aquatic	192	0.0234607
animal	aquatic	193	0.0217191
animal	aquatic	194	0.0255097
animal	aquatic	195	0.0270464
animal	aquatic	196	0.0225387
animal	aquatic	197	0.0259195
animal	aquatic	198	0.0229485
animal	aquatic	199	0.0227436
animal	aquatic	200	0.0225387
animal	aquatic	201	0.0257146
animal	aquatic	202	0.0242803
animal	aquatic	203	0.0274562
animal	aquatic	204	0.024895
animal	aquatic	205	0.0268415
animal	aquatic	206	0.0246901
animal	aquatic	207	0.0250999
animal	aquatic	208	0.0226411
animal	aquatic	209	0.0250999
animal	aquatic	210	0.0249974
animal	aquatic	211	0.0266366
animal	aquatic	212	0.0240754
animal	aquatic	213	0.0257146
animal	aquatic	214	0.0250999
animal	aquatic	215	0.0244852
animal	aquatic	216	0.0247925
animal	aquatic	217	0.0217191
animal	aquatic	218	0.022846
animal	aquatic	219	0.0233583
animal	aquatic	220	0.025817
animal	aquatic	221	0.0229485
animal	aquatic	222	0.0243827
animal	aquatic	223	0.0232558
animal	aquatic	224	0.0257146
animal	aquatic	225	0.0241779
animal	aquatic	226	0.0246901
animal	aquatic	227	0.0235632
animal	aquatic	228	0.0246901
animal	aquatic	229	0.0249974
animal	aquatic	230	0.0240754
animal	aquatic	231	0.023973
animal	aquatic	232	0.0242803
animal	aquatic	233	0.0255097
animal	aquatic	234	0.0231534
animal	aquatic	235	0.0247925
animal	aquatic	236	0.0249974
animal	aquatic	237	0.0241779
animal	aquatic	238	0.0241779
animal	aquatic	239	0.0230509
animal	aquatic	240	0.0253048
animal	aquatic	241	0.0234607
animal	aquatic	242	0.0227436
animal	aquatic	243	0.0223338
animal	aquatic	244	0.0229485
animal	aquatic	245	0.0255097
animal	aquatic	246	0.0259195
animal	aquatic	247	0.0241779
animal	aquatic	248	0.0250999
animal	aquatic	249	0.023973
animal	aquatic	250	0.0252023
animal	aquatic	251	0.0237681
animal	aquatic	252	0.0233583
animal	aquatic	253	0.0221289
animal	aquatic	254	0.0271489
animal	aquatic	255	0.024895
animal	aquatic	256	0.0217191
animal	aquatic	257	0.0263293
animal	aquatic	258	0.0238705
animal	aquatic	259	0.0238705
animal	aquatic	260	0.0252023
animal	aquatic	261	0.0226411
animal	aquatic	262	0.0247925
animal	aquatic	263	0.0235632
animal	aquatic	264	0.0222313
animal	aquatic	265	0.0264317
animal	aquatic	266	0.0223338
animal	aquatic	267	0.023973
animal	aquatic	268	0.0243827
animal	aquatic	269	0.0241779
animal	aquatic	270	0.0240754
animal	aquatic	271	0.0220264
animal	aquatic	272	0.024895
animal	aquatic	273	0.0243827
animal	aquatic	274	0.0257146
animal	aquatic	275	0.0262268
animal	aquatic	276	0.0241779
animal	aquatic	277	0.022846
animal	aquatic	278	0.0223338
animal	aquatic	279	0.0230509
animal	aquatic	280	0.0246901
animal	aquatic	281	0.0221289
animal	aquatic	282	0.0240754
animal	aquatic	283	0.0225387
animal	aquatic	284	0.0221289
animal	aquatic	285	0.0233583
animal	aquatic	286	0.0227436
animal	aquatic	287	0.0242803
animal	aquatic	288	0.0267391
animal	aquatic	289	0.0254072
animal	aquatic	290	0.0225387
animal	aquatic	291	0.0245876
animal	aquatic	292	0.0210019
animal	aquatic	293	0.0229485
animal	aquatic	294	0.0234607
animal	aquatic	295	0.0235632
animal	aquatic	296	0.0243827
animal	aquatic	297	0.0243827
animal	aquatic	298	0.024895
animal	aquatic	299	0.023973
animal	aquatic	300	0.0224362
animal	aquatic	301	0.0236656
animal	aquatic	302	0.0247925
animal	aquatic	303	0.0226411
animal	aquatic	304	0.023973
animal	aquatic	305	0.0242803
animal	aquatic	306	0.0226411
animal	aquatic	307	0.0249974
animal	aquatic	308	0.025817
animal	aquatic	309	0.0257146
animal	aquatic	310	0.0256121
animal	aquatic	311	0.0224362
animal	aquatic	312	0.023973
animal	aquatic	313	0.0231534
animal	aquatic	314	0.026944
animal	aquatic	315	0.0220264
animal	aquatic	316	0.0244852
animal	aquatic	317	0.0234607
animal	aquatic	318	0.029915
animal	aquatic	319	0.0236656
animal	aquatic	320	0.0238705
animal	aquatic	321	0.0244852
animal	aquatic	322	0.0254072
animal	aquatic	323	0.0256121
animal	aquatic	324	0.0267391
animal	aquatic	325	0.0265342
animal	aquatic	326	0.0238705
animal	aquatic	327	0.0231534
animal	aquatic	328	0.0252023
animal	aquatic	329	0.0260219
animal	aquatic	330	0.0231534
animal	aquatic	331	0.0234607
animal	aquatic	332	0.0244852
animal	aquatic	333	0.0238705
animal	aquatic	334	0.0254072
animal	aquatic	335	0.0241779
animal	aquatic	336	0.0253048
animal	aquatic	337	0.0262268
animal	aquatic	338	0.0235632
animal	aquatic	339	0.0254072
animal	aquatic	340	0.0232558
animal	aquatic	341	0.0230509
animal	aquatic	342	0.0221289
animal	aquatic	343	0.022846
animal	aquatic	344	0.0241779
animal	aquatic	345	0.0247925
animal	aquatic	346	0.0247925
animal	aquatic	347	0.0231534
animal	aquatic	348	0.0255097
animal	aquatic	349	0.0234607
animal	aquatic	350	0.0256121
animal	aquatic	351	0.0220264
animal	aquatic	352	0.0231534
animal	aquatic	353	0.024895
animal	aquatic	354	0.0256121
animal	aquatic	355	0.0253048
animal	aquatic	356	0.0266366
animal	aquatic	357	0.024895
animal	aquatic	358	0.0243827
animal	aquatic	359	0.0243827
animal	aquatic	360	0.0227436
animal	aquatic	361	0.0235632
animal	aquatic	362	0.0246901
animal	aquatic	363	0.0243827
animal	aquatic	364	0.0232558
animal	aquatic	365	0.0250999
animal	aquatic	366	0.0232558
animal	aquatic	367	0.0236656
animal	aquatic	368	0.0236656
animal	aquatic	369	0.0234607
animal	aquatic	370	0.0249974
animal	aquatic	371	0.0235632
animal	aquatic	372	0.0226411
animal	aquatic	373	0.0223338
animal	aquatic	374	0.0247925
animal	aquatic	375	0.0255097
animal	aquatic	376	0.0233583
animal	aquatic	377	0.0242803
animal	aquatic	378	0.0271489
animal	aquatic	379	0.0224362
animal	aquatic	380	0.0260219
animal	aquatic	381	0.0243827
animal	aquatic	382	0.0238705
animal	aquatic	383	0.0233583
animal	aquatic	384	0.0255097
animal	aquatic	385	0.0237681
animal	aquatic	386	0.024895
animal	aquatic	387	0.0260219
animal	aquatic	388	0.0238705
animal	aquatic	389	0.0273538
animal	aquatic	390	0.024895
animal	aquatic	391	0.022846
animal	aquatic	392	0.0234607
animal	aquatic	393	0.0252023
animal	aquatic	394	0.0225387
animal	aquatic	395	0.0246901
animal	aquatic	396	0.0242803
animal	aquatic	397	0.0232558
animal	aquatic	398	0.0250999
animal	aquatic	399	0.0276611
animal	aquatic	400	0.0253048
animal	aquatic	401	0.0245876
animal	aquatic	402	0.0221289
animal	aquatic	403	0.023973
animal	aquatic	404	0.0233583
animal	aquatic	405	0.0229485
animal	aquatic	406	0.0242803
animal	aquatic	407	0.0238705
animal	aquatic	408	0.0249974
animal	aquatic	409	0.0261244
animal	aquatic	410	0.0242803
animal	aquatic	411	0.0272513
animal	aquatic	412	0.024895
animal	aquatic	413	0.0229485
animal	aquatic	414	0.0241779
animal	aquatic	415	0.0232558
animal	aquatic	416	0.0224362
animal	aquatic	417	0.0236656
animal	aquatic	418	0.0231534
animal	aquatic	419	0.0260219
animal	aquatic	420	0.0246901
animal	aquatic	421	0.0227436
animal	aquatic	422	0.0250999
animal	aquatic	423	0.0257146
animal	aquatic	424	0.023973
animal	aquatic	425	0.0233583
animal	aquatic	426	0.022846
animal	aquatic	427	0.0236656
animal	aquatic	428	0.0257146
animal	aquatic	429	0.0217191
animal	aquatic	430	0.0230509
animal	aquatic	431	0.0231534
animal	aquatic	432	0.0230509
animal	aquatic	433	0.0246901
animal	aquatic	434	0.0249974
animal	aquatic	435	0.0262268
animal	aquatic	436	0.0204897
animal	aquatic	437	0.0246901
animal	aquatic	438	0.0252023
animal	aquatic	439	0.0238705
animal	aquatic	440	0.0236656
animal	aquatic	441	0.023973
animal	aquatic	442	0.0227436
animal	aquatic	443	0.0252023
animal	aquatic	444	0.0256121
animal	aquatic	445	0.0263293
animal	aquatic	446	0.0247925
animal	aquatic	447	0.0271489
animal	aquatic	448	0.0255097
animal	aquatic	449	0.026944
animal	aquatic	450	0.0215142
animal	aquatic	451	0.0237681
animal	aquatic	452	0.0267391
animal	aquatic	453	0.0226411
animal	aquatic	454	0.0247925
animal	aquatic	455	0.0216166
animal	aquatic	456	0.0232558
animal	aquatic	457	0.0254072
animal	aquatic	458	0.0236656
animal	aquatic	459	0.0260219
animal	aquatic	460	0.0252023
animal	aquatic	461	0.0243827
animal	aquatic	462	0.0233583
animal	aquatic	463	0.0240754
animal	aquatic	464	0.0236656
animal	aquatic	465	0.0256121
animal	aquatic	466	0.0245876
animal	aquatic	467	0.0233583
animal	aquatic	468	0.0238705
animal	aquatic	469	0.0242803
animal	aquatic	470	0.0255097
animal	aquatic	471	0.0253048
animal	aquatic	472	0.0238705
animal	aquatic	473	0.0249974
animal	aquatic	474	0.0256121
animal	aquatic	475	0.0247925
animal	aquatic	476	0.0252023
animal	aquatic	477	0.022846
animal	aquatic	478	0.0245876
animal	aquatic	479	0.024895
animal	aquatic	480	0.0242803
animal	aquatic	481	0.0234607
animal	aquatic	482	0.0237681
animal	aquatic	483	0.0240754
animal	aquatic	484	0.0257146
animal	aquatic	485	0.0233583
animal	aquatic	486	0.023973
animal	aquatic	487	0.0250999
animal	aquatic	488	0.0240754
animal	aquatic	489	0.0260219
animal	aquatic	490	0.0254072
animal	aquatic	491	0.027866
animal	aquatic	492	0.0235632
animal	aquatic	493	0.0246901
animal	aquatic	494	0.0256121
animal	aquatic	495	0.0240754
animal	aquatic	496	0.024895
animal	aquatic	497	0.0218215
animal	aquatic	498	0.0254072
animal	aquatic	499	0.0247925
animal	aquatic	500	0.0221289
animal	aquatic	501	0.0234607
animal	aquatic	502	0.0270464
animal	aquatic	503	0.0254072
animal	aquatic	504	0.0265342
animal	aquatic	505	0.0265342
animal	aquatic	506	0.0227436
animal	aquatic	507	0.0227436
animal	aquatic	508	0.0238705
animal	aquatic	509	0.026944
animal	aquatic	510	0.0249974
animal	aquatic	511	0.0277635
animal	aquatic	512	0.0245876
animal	aquatic	513	0.0256121
animal	aquatic	514	0.0233583
animal	aquatic	515	0.0227436
animal	aquatic	516	0.0260219
animal	aquatic	517	0.0244852
animal	aquatic	518	0.026944
animal	aquatic	519	0.0215142
animal	aquatic	520	0.0257146
animal	aquatic	521	0.0270464
animal	aquatic	522	0.0226411
animal	aquatic	523	0.0237681
animal	aquatic	524	0.0233583
animal	aquatic	525	0.0224362
animal	aquatic	526	0.0226411
animal	aquatic	527	0.0226411
animal	aquatic	528	0.0231534
animal	aquatic	529	0.0244852
animal	aquatic	530	0.0240754
animal	aquatic	531	0.0233583
animal	aquatic	532	0.0250999
animal	aquatic	533	0.0263293
animal	aquatic	534	0.0225387
animal	aquatic	535	0.0236656
animal	aquatic	536	0.0260219
animal	aquatic	537	0.0232558
animal	aquatic	538	0.0267391
animal	aquatic	539	0.0233583
animal	aquatic	540	0.0231534
animal	aquatic	541	0.0231534
animal	aquatic	542	0.0231534
animal	aquatic	543	0.0264317
animal	aquatic	544	0.023973
animal	aquatic	545	0.0244852
animal	aquatic	546	0.0254072
animal	aquatic	547	0.0244852
animal	aquatic	548	0.023973
animal	aquatic	549	0.023973
animal	aquatic	550	0.0240754
animal	aquatic	551	0.0241779
animal	aquatic	552	0.0244852
animal	aquatic	553	0.0242803
animal	aquatic	554	0.0231534
animal	aquatic	555	0.0245876
animal	aquatic	556	0.0223338
animal	aquatic	557	0.0257146
animal	aquatic	558	0.021924
animal	aquatic	559	0.0236656
animal	aquatic	560	0.0238705
animal	aquatic	561	0.0227436
animal	aquatic	562	0.023973
animal	aquatic	563	0.0237681
animal	aquatic	564	0.0227436
animal	aquatic	565	0.0229485
animal	aquatic	566	0.0265342
animal	aquatic	567	0.0253048
animal	aquatic	568	0.0243827
animal	aquatic	569	0.0241779
animal	aquatic	570	0.0225387
animal	aquatic	571	0.023973
animal	aquatic	572	0.0253048
animal	aquatic	573	0.0250999
animal	aquatic	574	0.025817
animal	aquatic	575	0.0242803
animal	aquatic	576	0.0230509
animal	aquatic	577	0.0218215
animal	aquatic	578	0.0275587
animal	aquatic	579	0.0227436
animal	aquatic	580	0.0254072
animal	aquatic	581	0.0254072
animal	aquatic	582	0.023973
animal	aquatic	583	0.0218215
animal	aquatic	584	0.0243827
animal	aquatic	585	0.0252023
animal	aquatic	586	0.0234607
animal	aquatic	587	0.0245876
animal	aquatic	588	0.0246901
animal	aquatic	589	0.0256121
animal	aquatic	590	0.0238705
animal	aquatic	591	0.025817
animal	aquatic	592	0.0260219
animal	aquatic	593	0.0244852
animal	aquatic	594	0.0267391
animal	aquatic	595	0.0253048
animal	aquatic	596	0.0250999
animal	aquatic	597	0.024895
animal	aquatic	598	0.023973
animal	aquatic	599	0.0272513
animal	aquatic	600	0.0236656
animal	aquatic	601	0.0246901
animal	aquatic	602	0.0246901
animal	aquatic	603	0.021924
animal	aquatic	604	0.0243827
animal	aquatic	605	0.0264317
animal	aquatic	606	0.0249974
animal	aquatic	607	0.0231534
animal	aquatic	608	0.0246901
animal	aquatic	609	0.0216166
animal	aquatic	610	0.0233583
animal	aquatic	611	0.0265342
animal	aquatic	612	0.0253048
animal	aquatic	613	0.0284807
animal	aquatic	614	0.0241779
animal	aquatic	615	0.0225387
animal	aquatic	616	0.0246901
animal	aquatic	617	0.0233583
animal	aquatic	618	0.0232558
animal	aquatic	619	0.0246901
animal	aquatic	620	0.0252023
animal	aquatic	621	0.0232558
animal	aquatic	622	0.0232558
animal	aquatic	623	0.0235632
animal	aquatic	624	0.0231534
animal	aquatic	625	0.0260219
animal	aquatic	626	0.0238705
animal	aquatic	627	0.0252023
animal	aquatic	628	0.0262268
animal	aquatic	629	0.0245876
animal	aquatic	630	0.0249974
animal	aquatic	631	0.0252023
animal	aquatic	632	0.0257146
animal	aquatic	633	0.024895
animal	aquatic	634	0.0271489
animal	aquatic	635	0.0227436
animal	aquatic	636	0.0234607
animal	aquatic	637	0.0243827
animal	aquatic	638	0.0259195
animal	aquatic	639	0.0259195
animal	aquatic	640	0.0254072
animal	aquatic	641	0.0240754
animal	aquatic	642	0.0232558
animal	aquatic	643	0.0232558
animal	aquatic	644	0.0233583
animal	aquatic	645	0.0255097
animal	aquatic	646	0.0220264
animal	aquatic	647	0.0225387
animal	aquatic	648	0.025817
animal	aquatic	649	0.0237681
animal	aquatic	650	0.0227436
animal	aquatic	651	0.0257146
animal	aquatic	652	0.0232558
animal	aquatic	653	0.024895
animal	aquatic	654	0.0255097
animal	aquatic	655	0.0263293
animal	aquatic	656	0.0204897
animal	aquatic	657	0.0245876
animal	aquatic	658	0.0210019
animal	aquatic	659	0.0243827
animal	aquatic	660	0.0270464
animal	aquatic	661	0.0257146
animal	aquatic	662	0.0232558
animal	aquatic	663	0.0231534
animal	aquatic	664	0.0232558
animal	aquatic	665	0.0238705
animal	aquatic	666	0.025817
animal	aquatic	667	0.0244852
animal	aquatic	668	0.0236656
animal	aquatic	669	0.0241779
animal	aquatic	670	0.0211044
animal	aquatic	671	0.0252023
animal	aquatic	672	0.0259195
animal	aquatic	673	0.0226411
animal	aquatic	674	0.024895
animal	aquatic	675	0.0230509
animal	aquatic	676	0.0246901
animal	aquatic	677	0.0262268
animal	aquatic	678	0.0236656
animal	aquatic	679	0.0250999
animal	aquatic	680	0.0240754
animal	aquatic	681	0.0270464
animal	aquatic	682	0.0247925
animal	aquatic	683	0.0234607
animal	aquatic	684	0.0245876
animal	aquatic	685	0.0246901
animal	aquatic	686	0.0233583
animal	aquatic	687	0.0264317
animal	aquatic	688	0.0265342
animal	aquatic	689	0.026944
animal	aquatic	690	0.0253048
animal	aquatic	691	0.025817
animal	aquatic	692	0.0250999
animal	aquatic	693	0.0218215
animal	aquatic	694	0.0247925
animal	aquatic	695	0.0255097
animal	aquatic	696	0.0284807
animal	aquatic	697	0.0255097
animal	aquatic	698	0.0241779
animal	aquatic	699	0.024895
animal	aquatic	700	0.0244852
animal	aquatic	701	0.0261244
animal	aquatic	702	0.0255097
animal	aquatic	703	0.0252023
animal	aquatic	704	0.0246901
animal	aquatic	705	0.0255097
animal	aquatic	706	0.0231534
animal	aquatic	707	0.0256121
animal	aquatic	708	0.0252023
animal	aquatic	709	0.022846
animal	aquatic	710	0.0268415
animal	aquatic	711	0.0223338
animal	aquatic	712	0.0257146
animal	aquatic	713	0.0253048
animal	aquatic	714	0.0257146
animal	aquatic	715	0.0246901
animal	aquatic	716	0.0232558
animal	aquatic	717	0.0218215
animal	aquatic	718	0.0237681
animal	aquatic	719	0.0263293
animal	aquatic	720	0.0240754
animal	aquatic	721	0.0270464
animal	aquatic	722	0.0235632
animal	aquatic	723	0.0259195
animal	aquatic	724	0.0245876
animal	aquatic	725	0.0235632
animal	aquatic	726	0.0236656
animal	aquatic	727	0.0234607
animal	aquatic	728	0.0253048
animal	aquatic	729	0.0233583
animal	aquatic	730	0.025817
animal	aquatic	731	0.0225387
animal	aquatic	732	0.024895
animal	aquatic	733	0.0260219
animal	aquatic	734	0.0231534
animal	aquatic	735	0.0238705
animal	aquatic	736	0.0236656
animal	aquatic	737	0.0234607
animal	aquatic	738	0.0230509
animal	aquatic	739	0.0208995
animal	aquatic	740	0.0221289
animal	aquatic	741	0.0261244
animal	aquatic	742	0.0232558
animal	aquatic	743	0.025817
animal	aquatic	744	0.0217191
animal	aquatic	745	0.0246901
animal	aquatic	746	0.0247925
animal	aquatic	747	0.0255097
animal	aquatic	748	0.0233583
animal	aquatic	749	0.0243827
animal	aquatic	750	0.0242803
animal	aquatic	751	0.0241779
animal	aquatic	752	0.0235632
animal	aquatic	753	0.0261244
animal	aquatic	754	0.0232558
animal	aquatic	755	0.0234607
animal	aquatic	756	0.0255097
animal	aquatic	757	0.024895
animal	aquatic	758	0.0235632
animal	aquatic	759	0.0229485
animal	aquatic	760	0.0224362
animal	aquatic	761	0.0252023
animal	aquatic	762	0.0249974
animal	aquatic	763	0.0234607
animal	aquatic	764	0.0256121
animal	aquatic	765	0.0245876
animal	aquatic	766	0.0240754
animal	aquatic	767	0.023973
animal	aquatic	768	0.0253048
animal	aquatic	769	0.0230509
animal	aquatic	770	0.0265342
animal	aquatic	771	0.0227436
animal	aquatic	772	0.0262268
animal	aquatic	773	0.0247925
animal	aquatic	774	0.0265342
animal	aquatic	775	0.0233583
animal	aquatic	776	0.0226411
animal	aquatic	777	0.0220264
animal	aquatic	778	0.0213093
animal	aquatic	779	0.0229485
animal	aquatic	780	0.0215142
animal	aquatic	781	0.0247925
animal	aquatic	782	0.0246901
animal	aquatic	783	0.0250999
animal	aquatic	784	0.0216166
animal	aquatic	785	0.0240754
animal	aquatic	786	0.024895
animal	aquatic	787	0.0260219
animal	aquatic	788	0.0241779
animal	aquatic	789	0.026944
animal	aquatic	790	0.0213093
animal	aquatic	791	0.0244852
animal	aquatic	792	0.0223338
animal	aquatic	793	0.0224362
animal	aquatic	794	0.0241779
animal	aquatic	795	0.0246901
animal	aquatic	796	0.0235632
animal	aquatic	797	0.0245876
animal	aquatic	798	0.024895
animal	aquatic	799	0.0224362
animal	aquatic	800	0.0241779
animal	aquatic	801	0.0218215
animal	aquatic	802	0.0237681
animal	aquatic	803	0.0249974
animal	aquatic	804	0.0233583
animal	aquatic	805	0.0245876
animal	aquatic	806	0.0247925
animal	aquatic	807	0.0254072
animal	aquatic	808	0.0255097
animal	aquatic	809	0.0252023
animal	aquatic	810	0.0242803
animal	aquatic	811	0.0255097
animal	aquatic	812	0.023973
animal	aquatic	813	0.023973
animal	aquatic	814	0.0255097
animal	aquatic	815	0.0235632
animal	aquatic	816	0.0253048
animal	aquatic	817	0.0252023
animal	aquatic	818	0.0282758
animal	aquatic	819	0.0240754
animal	aquatic	820	0.0268415
animal	aquatic	821	0.0244852
animal	aquatic	822	0.0246901
animal	aquatic	823	0.0223338
animal	aquatic	824	0.0220264
animal	aquatic	825	0.0237681
animal	aquatic	826	0.0233583
animal	aquatic	827	0.023973
animal	aquatic	828	0.0250999
animal	aquatic	829	0.0255097
animal	aquatic	830	0.0265342
animal	aquatic	831	0.0244852
animal	aquatic	832	0.0234607
animal	aquatic	833	0.0247925
animal	aquatic	834	0.0235632
animal	aquatic	835	0.0227436
animal	aquatic	836	0.0249974
animal	aquatic	837	0.0257146
animal	aquatic	838	0.0238705
animal	aquatic	839	0.0246901
animal	aquatic	840	0.0259195
animal	aquatic	841	0.0233583
animal	aquatic	842	0.0223338
animal	aquatic	843	0.0236656
animal	aquatic	844	0.0244852
animal	aquatic	845	0.0222313
animal	aquatic	846	0.0232558
animal	aquatic	847	0.0241779
animal	aquatic	848	0.023973
animal	aquatic	849	0.0238705
animal	aquatic	850	0.0261244
animal	aquatic	851	0.023973
animal	aquatic	852	0.0245876
animal	aquatic	853	0.0241779
animal	aquatic	854	0.0222313
animal	aquatic	855	0.0244852
animal	aquatic	856	0.0260219
animal	aquatic	857	0.0233583
animal	aquatic	858	0.0234607
animal	aquatic	859	0.0257146
animal	aquatic	860	0.0232558
animal	aquatic	861	0.0246901
animal	aquatic	862	0.0241779
animal	aquatic	863	0.0241779
animal	aquatic	864	0.0255097
animal	aquatic	865	0.0243827
animal	aquatic	866	0.0254072
animal	aquatic	867	0.0236656
animal	aquatic	868	0.0229485
animal	aquatic	869	0.0238705
animal	aquatic	870	0.0253048
animal	aquatic	871	0.0275587
animal	aquatic	872	0.0237681
animal	aquatic	873	0.0236656
animal	aquatic	874	0.0244852
animal	aquatic	875	0.0232558
animal	aquatic	876	0.0235632
animal	aquatic	877	0.0245876
animal	aquatic	878	0.0231534
animal	aquatic	879	0.0231534
animal	aquatic	880	0.0245876
animal	aquatic	881	0.0252023
animal	aquatic	882	0.0230509
animal	aquatic	883	0.0235632
animal	aquatic	884	0.0217191
animal	aquatic	885	0.0229485
animal	aquatic	886	0.0260219
animal	aquatic	887	0.0242803
animal	aquatic	888	0.0261244
animal	aquatic	889	0.0256121
animal	aquatic	890	0.0260219
animal	aquatic	891	0.0217191
animal	aquatic	892	0.0217191
animal	aquatic	893	0.0243827
animal	aquatic	894	0.0217191
animal	aquatic	895	0.0256121
animal	aquatic	896	0.0233583
animal	aquatic	897	0.0227436
animal	aquatic	898	0.0224362
animal	aquatic	899	0.024895
animal	aquatic	900	0.0252023
animal	aquatic	901	0.0265342
animal	aquatic	902	0.0246901
animal	aquatic	903	0.0255097
animal	aquatic	904	0.0249974
animal	aquatic	905	0.0236656
animal	aquatic	906	0.0246901
animal	aquatic	907	0.0241779
animal	aquatic	908	0.0245876
animal	aquatic	909	0.0253048
animal	aquatic	910	0.0254072
animal	aquatic	911	0.0214117
animal	aquatic	912	0.0241779
animal	aquatic	913	0.0254072
animal	aquatic	914	0.0280709
animal	aquatic	915	0.0249974
animal	aquatic	916	0.0226411
animal	aquatic	917	0.0231534
animal	aquatic	918	0.0246901
animal	aquatic	919	0.0235632
animal	aquatic	920	0.0265342
animal	aquatic	921	0.0229485
animal	aquatic	922	0.0247925
animal	aquatic	923	0.021924
animal	aquatic	924	0.0247925
animal	aquatic	925	0.0254072
animal	aquatic	926	0.0225387
animal	aquatic	927	0.0238705
animal	aquatic	928	0.0266366
animal	aquatic	929	0.0224362
animal	aquatic	930	0.0215142
animal	aquatic	931	0.0245876
animal	aquatic	932	0.0253048
animal	aquatic	933	0.0236656
animal	aquatic	934	0.022846
animal	aquatic	935	0.023973
animal	aquatic	936	0.0234607
animal	aquatic	937	0.0253048
animal	aquatic	938	0.025817
animal	aquatic	939	0.0231534
animal	aquatic	940	0.0226411
animal	aquatic	941	0.0233583
animal	aquatic	942	0.0266366
animal	aquatic	943	0.0237681
animal	aquatic	944	0.023973
animal	aquatic	945	0.0252023
animal	aquatic	946	0.0236656
animal	aquatic	947	0.0247925
animal	aquatic	948	0.0267391
animal	aquatic	949	0.0240754
animal	aquatic	950	0.0244852
animal	aquatic	951	0.0222313
animal	aquatic	952	0.023973
animal	aquatic	953	0.0226411
animal	aquatic	954	0.0245876
animal	aquatic	955	0.0272513
animal	aquatic	956	0.0253048
animal	aquatic	957	0.0242803
animal	aquatic	958	0.0272513
animal	aquatic	959	0.0222313
animal	aquatic	960	0.0210019
animal	aquatic	961	0.0249974
animal	aquatic	962	0.0250999
animal	aquatic	963	0.0264317
animal	aquatic	964	0.023973
animal	aquatic	965	0.0231534
animal	aquatic	966	0.0257146
animal	aquatic	967	0.0225387
animal	aquatic	968	0.0244852
animal	aquatic	969	0.0244852
animal	aquatic	970	0.0260219
animal	aquatic	971	0.0229485
animal	aquatic	972	0.0242803
animal	aquatic	973	0.022846
animal	aquatic	974	0.0217191
animal	aquatic	975	0.0245876
animal	aquatic	976	0.0241779
animal	aquatic	977	0.0231534
animal	aquatic	978	0.0211044
animal	aquatic	979	0.0244852
animal	aquatic	980	0.0233583
animal	aquatic	981	0.0243827
animal	aquatic	982	0.0257146
animal	aquatic	983	0.0212068
animal	aquatic	984	0.0229485
animal	aquatic	985	0.0240754
animal	aquatic	986	0.0252023
animal	aquatic	987	0.0262268
animal	aquatic	988	0.0232558
animal	aquatic	989	0.0230509
animal	aquatic	990	0.0260219
animal	aquatic	991	0.0230509
animal	aquatic	992	0.0224362
animal	aquatic	993	0.0226411
animal	aquatic	994	0.0222313
animal	aquatic	995	0.0240754
animal	aquatic	996	0.0250999
animal	aquatic	997	0.0255097
animal	aquatic	998	0.025817
[truncated: 8,002 more rows]
