# Supplementary material for: A global survey of prokaryotic genomes reveals the eco-evolutionary pressures driving horizontal gene transfer
Source: Nat Ecol Evol. 2024 Mar 5;8(5):986–98. doi: 10.1038/s41559-024-02357-0 (PMC11090817; doi:10.1038/s41559-024-02357-0)
Supplement: Supplementary file 6 — Statistical source data. [file 41559_2024_2357_MOESM6_ESM.xlsx]

## Sheet: ED_Fig_2abcd
specI_cluster	number_genomes	average_genome_size	pref_environment	percent_recent_transfers	percent_all_transfers	kingdom	phylum	class	order	family	genus	species
specI_v3_Cluster1	2	2944	aquatic	0.0155	0.4372	2 Bacteria	203691 Spirochaetes	203692 Spirochaetia	1643688 Leptospirales	170 Leptospiraceae	171 Leptospira	100053 Leptospira alexanderi
specI_v3_Cluster2	5	2971	aquatic	0.0117	0.4195	2 Bacteria	203691 Spirochaetes	203692 Spirochaetia	1643688 Leptospirales	170 Leptospiraceae	171 Leptospira	28184 Leptospira weilii/1218600 Leptospira sp. P2653
specI_v3_Cluster3	2	3110	aquatic	0.0072	0.42	2 Bacteria	203691 Spirochaetes	203692 Spirochaetia	1643688 Leptospirales	170 Leptospiraceae	171 Leptospira	28184 Leptospira weilii
specI_v3_Cluster5	2	2298	plant	0.0083	0.5526	2 Bacteria	976 Bacteroidetes	117743 Flavobacteriia	200644 Flavobacteriales	49546 Flavobacteriaceae	59732 Chryseobacterium	1324352 Chryseobacterium gallinarum/1517683 Chryseobacterium sp. P1-3
specI_v3_Cluster6	3	2959	plant	0.0251	0.5857	2 Bacteria	976 Bacteroidetes	117743 Flavobacteriia	200644 Flavobacteriales	49546 Flavobacteriaceae	59732 Chryseobacterium	253 Chryseobacterium indologenes/1340435 Chryseobacterium sp. UNC8MFCol
specI_v3_Cluster7	2	2291	plant	0.0238	0.5412	2 Bacteria	976 Bacteroidetes	117743 Flavobacteriia	200644 Flavobacteriales	49546 Flavobacteriaceae	59732 Chryseobacterium	1414727 Chryseobacterium artocarpi/373668 Chryseobacterium ureilyticum
specI_v3_Cluster8	2	2112	plant	0.0192	0.6582	2 Bacteria	976 Bacteroidetes	117743 Flavobacteriia	200644 Flavobacteriales	49546 Flavobacteriaceae	59732 Chryseobacterium	445960 Chryseobacterium jejuense/878220 Chryseobacterium sp. StRB126
specI_v3_Cluster10	1	3013	plant	0.0106	0.6253	2 Bacteria	976 Bacteroidetes	117743 Flavobacteriia	200644 Flavobacteriales	49546 Flavobacteriaceae	59732 Chryseobacterium	1423959 Chryseobacterium contaminans
specI_v3_Cluster11	1	3311	plant	0.0142	0.6859	2 Bacteria	976 Bacteroidetes	117743 Flavobacteriia	200644 Flavobacteriales	49546 Flavobacteriaceae	59732 Chryseobacterium	253 Chryseobacterium indologenes
specI_v3_Cluster12	1	3157	plant	0.0105	0.7225	2 Bacteria	976 Bacteroidetes	117743 Flavobacteriia	200644 Flavobacteriales	49546 Flavobacteriaceae	59732 Chryseobacterium	651561 Chryseobacterium arthrosphaerae
specI_v3_Cluster15	3	2186	plant	0.0226	0.5167	2 Bacteria	976 Bacteroidetes	117743 Flavobacteriia	200644 Flavobacteriales	49546 Flavobacteriaceae	59732 Chryseobacterium	1500282 Chryseobacterium sp. CF365/1813611 Chryseobacterium cucumeris/253 Chryseobacterium indologenes
specI_v3_Cluster18	1	3823	plant	0.04	0.4661	2 Bacteria	976 Bacteroidetes	117743 Flavobacteriia	200644 Flavobacteriales	49546 Flavobacteriaceae	59732 Chryseobacterium	250 Chryseobacterium gleum
specI_v3_Cluster19	1	3446	plant	0.011	0.5699	2 Bacteria	976 Bacteroidetes	117743 Flavobacteriia	200644 Flavobacteriales	49546 Flavobacteriaceae	59732 Chryseobacterium	680127 Chryseobacterium culicis
specI_v3_Cluster20	1	3259	plant	0.0098	0.5526	2 Bacteria	976 Bacteroidetes	117743 Flavobacteriia	200644 Flavobacteriales	49546 Flavobacteriaceae	59732 Chryseobacterium	112234 Chryseobacterium joostei
specI_v3_Cluster21	4	841	plant	0.0089	0.3207	2 Bacteria	1224 Proteobacteria	28211 Alphaproteobacteria	204441 Rhodospirillales	433 Acetobacteraceae	1434011 Komagataeibacter	28448 Komagataeibacter xylinus/436 Komagataeibacter hansenii
specI_v3_Cluster23	3	936	plant	0.0481	0.3811	2 Bacteria	1224 Proteobacteria	28211 Alphaproteobacteria	204457 Sphingomonadales	41297 Sphingomonadaceae	13687 Sphingomonas	33051 Sphingomonas sanguinis
specI_v3_Cluster24	2	1192	plant	0.0361	0.3872	2 Bacteria	1224 Proteobacteria	28211 Alphaproteobacteria	204457 Sphingomonadales	41297 Sphingomonadaceae	13687 Sphingomonas	28213 Sphingomonas parapaucimobilis/1628084 Sphingomonas sp. Sph1(2015)
specI_v3_Cluster25	2	828	plant	0.0199	0.3982	2 Bacteria	1224 Proteobacteria	28211 Alphaproteobacteria	204457 Sphingomonadales	41297 Sphingomonadaceae	13687 Sphingomonas	1390395 Sphingomonas sp. LK11/172044 Sphingomonas yabuuchiae/1736309 Sphingomonas sp. Leaf257
specI_v3_Cluster26	9	2918	aquatic	0.0107	0.4661	2 Bacteria	1224 Proteobacteria	1236 Gammaproteobacteria	135623 Vibrionales	641 Vibrionaceae	662 Vibrio	1116375 Vibrio sp. EJY3/691 Vibrio natriegens
specI_v3_Cluster27	65	1071	aquatic	0.032	0.4815	2 Bacteria	1224 Proteobacteria	1236 Gammaproteobacteria	135623 Vibrionales	641 Vibrionaceae	662 Vibrio	680 Vibrio campbellii/669 Vibrio harveyi/696485 Vibrio owensii/766224 Vibrio jasicida/1460647 Vibrio sp. JCM 19052/1481933 Vibrio sp. JCM 19064/1534743 Vibrio hyugaensis/1769292 Vibrio sp. L85/190895 Vibrio rotiferianus/992012 Vibrio sp. HENC-03
specI_v3_Cluster28	528	2608	aquatic	0.0161	0.4554	2 Bacteria	1224 Proteobacteria	1236 Gammaproteobacteria	135623 Vibrionales	641 Vibrionaceae	662 Vibrio	670 Vibrio parahaemolyticus/1620393 Vibrio sp. S457-15/1620394 Vibrio sp. S512-13/1904359 Vibrio sp. SALL6/1904360 Vibrio sp. OULL4
specI_v3_Cluster29	44	2340	aquatic	0.0173	0.3384	2 Bacteria	1224 Proteobacteria	1236 Gammaproteobacteria	135623 Vibrionales	641 Vibrionaceae	662 Vibrio	663 Vibrio alginolyticus/50719 Vibrio diabolicus/1234592 Vibrio sp. 712i1/1298599 Vibrio sp. JCM 18904/1298600 Vibrio sp. JCM 18905/1440054 Vibrio sp. OY15/670 Vibrio parahaemolyticus/1460648 Vibrio sp. JCM 19053/1481931 Vibrio sp. JCM 19061/1481934 Vibrio sp. JCM 19063/150340 Vibrio antiquarius
specI_v3_Cluster30	1	2401	aquatic	0.0192	0.459	2 Bacteria	1224 Proteobacteria	1236 Gammaproteobacteria	135623 Vibrionales	641 Vibrionaceae	662 Vibrio	50718 Vibrio mytili
specI_v3_Cluster31	1	1799	aquatic	0.0111	0.5642	2 Bacteria	1224 Proteobacteria	1236 Gammaproteobacteria	135623 Vibrionales	641 Vibrionaceae	662 Vibrio	512649 Vibrio azureus
specI_v3_Cluster32	2	2208	aquatic	0.0147	0.5575	2 Bacteria	1224 Proteobacteria	1236 Gammaproteobacteria	135623 Vibrionales	641 Vibrionaceae	662 Vibrio	693 Vibrio nereis
specI_v3_Cluster33	1	2361	aquatic	0.0462	0.5671	2 Bacteria	1224 Proteobacteria	1236 Gammaproteobacteria	135623 Vibrionales	641 Vibrionaceae	662 Vibrio	171383 Vibrio hepatarius
specI_v3_Cluster34	11	2028	aquatic	0.0108	0.4998	2 Bacteria	1224 Proteobacteria	1236 Gammaproteobacteria	135623 Vibrionales	641 Vibrionaceae	662 Vibrio	190893 Vibrio coralliilyticus/1526762 Vibrio sp. B183
specI_v3_Cluster35	1	2351	aquatic	0.0055	0.496	2 Bacteria	1224 Proteobacteria	1236 Gammaproteobacteria	135623 Vibrionales	641 Vibrionaceae	662 Vibrio	170651 Vibrio neptunius
specI_v3_Cluster36	6	2250	aquatic	0.0141	0.5549	2 Bacteria	1224 Proteobacteria	1236 Gammaproteobacteria	135623 Vibrionales	641 Vibrionaceae	662 Vibrio	379097 Vibrio sinaloensis/701175 Vibrio caribbeanicus/990271 Vibrio variabilis
specI_v3_Cluster37	1	2481	aquatic	0.0109	0.5413	2 Bacteria	1224 Proteobacteria	1236 Gammaproteobacteria	135623 Vibrionales	641 Vibrionaceae	662 Vibrio	379097 Vibrio sinaloensis
specI_v3_Cluster38	2	2618	soil	0.0122	0.4377	2 Bacteria	1224 Proteobacteria	1236 Gammaproteobacteria	135623 Vibrionales	641 Vibrionaceae	662 Vibrio	28175 Vibrio orientalis
specI_v3_Cluster39	3	2707	aquatic	0.0117	0.362	2 Bacteria	1224 Proteobacteria	1236 Gammaproteobacteria	135623 Vibrionales	641 Vibrionaceae	662 Vibrio	29498 Vibrio tubiashii
specI_v3_Cluster40	2	2579	aquatic	0.0134	0.3606	2 Bacteria	1224 Proteobacteria	1236 Gammaproteobacteria	135623 Vibrionales	641 Vibrionaceae	662 Vibrio	1276888 Vibrio bivalvicida/1647102 Vibrio sp. VPAP30
specI_v3_Cluster41	1	2417	aquatic	0.0095	0.3744	2 Bacteria	1224 Proteobacteria	1236 Gammaproteobacteria	135623 Vibrionales	641 Vibrionaceae	662 Vibrio	29498 Vibrio tubiashii
specI_v3_Cluster42	1	2619	aquatic	0.0118	0.4345	2 Bacteria	1224 Proteobacteria	1236 Gammaproteobacteria	135623 Vibrionales	641 Vibrionaceae	662 Vibrio	170652 Vibrio brasiliensis
specI_v3_Cluster45	1	2491	aquatic	0.0112	0.4259	2 Bacteria	1224 Proteobacteria	1236 Gammaproteobacteria	135624 Aeromonadales	84642 Aeromonadaceae	642 Aeromonas	440079 Aeromonas bivalvium
specI_v3_Cluster46	1	2443	aquatic	0.0209	0.483	2 Bacteria	1224 Proteobacteria	1236 Gammaproteobacteria	135624 Aeromonadales	84642 Aeromonadaceae	642 Aeromonas	648794 Aeromonas rivuli
specI_v3_Cluster47	2	2451	aquatic	0.0077	0.501	2 Bacteria	1224 Proteobacteria	1236 Gammaproteobacteria	135624 Aeromonadales	84642 Aeromonadaceae	642 Aeromonas	558964 Aeromonas aquatica/649 Aeromonas eucrenophila
specI_v3_Cluster48	2	1881	aquatic	0.0165	0.4842	2 Bacteria	1224 Proteobacteria	1236 Gammaproteobacteria	135624 Aeromonadales	84642 Aeromonadaceae	642 Aeromonas	324617 Aeromonas tecta/73010 Aeromonas encheleia
specI_v3_Cluster49	5	2285	aquatic	0.0351	0.5734	2 Bacteria	1224 Proteobacteria	1236 Gammaproteobacteria	135624 Aeromonadales	84642 Aeromonadaceae	642 Aeromonas	651 Aeromonas media/644 Aeromonas hydrophila
specI_v3_Cluster50	18	1155	aquatic	0.0529	0.6012	2 Bacteria	1224 Proteobacteria	1236 Gammaproteobacteria	135624 Aeromonadales	84642 Aeromonadaceae	642 Aeromonas	1454008 Aeromonas sp. HZM/1895698 Aeromonas sp. 62-46/633415 Aeromonas sanarellii/633417 Aeromonas taiwanensis/644 Aeromonas hydrophila/648 Aeromonas caviae
specI_v3_Cluster51	5	2638	aquatic	0.0151	0.4319	2 Bacteria	1224 Proteobacteria	1236 Gammaproteobacteria	135624 Aeromonadales	84642 Aeromonadaceae	642 Aeromonas	650 Aeromonas jandaei/1519205 Aeromonas sp. SCS5/1588629 Aeromonas sp. L_1B5_3/558884 Aeromonas lacus
specI_v3_Cluster52	49	1359	aquatic	0.0434	0.7079	2 Bacteria	1224 Proteobacteria	1236 Gammaproteobacteria	135624 Aeromonadales	84642 Aeromonadaceae	642 Aeromonas	654 Aeromonas veronii/1114880 Aeromonas australiensis/1216961 Aeromonas sp. 159/1339227 Aeromonas sp. ZOR0001/1535536 Aeromonas sp. ANNP30/1535538 Aeromonas sp. ANP5/1535548 Aeromonas sp. DNP9/1921564 Aeromonas sp. YN13HZO-058/591962 Aeromonas fluvialis/656 Aeromonas allosaccharophila
specI_v3_Cluster53	3	2874	aquatic	0.0104	0.4789	2 Bacteria	1224 Proteobacteria	1236 Gammaproteobacteria	135624 Aeromonadales	84642 Aeromonadaceae	642 Aeromonas	29489 Aeromonas enteropelogenes
specI_v3_Cluster54	68	1978	aquatic	0.0179	0.4935	2 Bacteria	1224 Proteobacteria	1236 Gammaproteobacteria	135624 Aeromonadales	84642 Aeromonadaceae	642 Aeromonas	644 Aeromonas hydrophila/1282886 Aeromonas sp. MDS8/1907417 Aeromonas sp. RU34C/196024 Aeromonas dhakensis/29489 Aeromonas enteropelogenes/558964 Aeromonas aquatica/650 Aeromonas jandaei
specI_v3_Cluster55	3	2831	aquatic	0.016	0.7205	2 Bacteria	1224 Proteobacteria	1236 Gammaproteobacteria	135624 Aeromonadales	84642 Aeromonadaceae	642 Aeromonas	1833892 Aeromonas sp. EERV15/646 Aeromonas sobria
specI_v3_Cluster56	30	1016	aquatic	0.0291	0.543	2 Bacteria	1224 Proteobacteria	1236 Gammaproteobacteria	135624 Aeromonadales	84642 Aeromonadaceae	642 Aeromonas	105751 Aeromonas bestiarum/645 Aeromonas salmonicida/600645 Aeromonas piscicola/70856 Aeromonas popoffii
specI_v3_Cluster57	3	2748	plant	0.0213	0.5141	2 Bacteria	1224 Proteobacteria	1236 Gammaproteobacteria	91347 Enterobacterales	543 Enterobacteriaceae	1649295 Franconibacter	357240 Franconibacter helveticus
specI_v3_Cluster58	5	2727	animal	0.012	0.5138	2 Bacteria	1224 Proteobacteria	1236 Gammaproteobacteria	91347 Enterobacterales	543 Enterobacteriaceae	1649295 Franconibacter	435910 Franconibacter pulveris
specI_v3_Cluster59	2	2488	animal	0.0157	0.5365	2 Bacteria	1224 Proteobacteria	1236 Gammaproteobacteria	91347 Enterobacterales	543 Enterobacteriaceae	413496 Cronobacter	1163710 Cronobacter condimenti
specI_v3_Cluster60	126	1300	animal	0.0451	0.5091	2 Bacteria	1224 Proteobacteria	1236 Gammaproteobacteria	91347 Enterobacterales	543 Enterobacteriaceae	413496 Cronobacter	28141 Cronobacter sakazakii/535744 Cronobacter universalis/413503 Cronobacter malonaticus/413502 Cronobacter turicensis
specI_v3_Cluster61	8	1643		0.0212	0.5007	2 Bacteria	1224 Proteobacteria	1236 Gammaproteobacteria	91347 Enterobacterales	543 Enterobacteriaceae	413496 Cronobacter	413497 Cronobacter dublinensis/413501 Cronobacter muytjensii
specI_v3_Cluster62	5	1821	animal	0.0303	0.5565	2 Bacteria	1224 Proteobacteria	1236 Gammaproteobacteria	91347 Enterobacterales	543 Enterobacteriaceae	579 Kluyvera	1274400 Enterobacter sp. Bisph2/1566259 Enterobacter sp. NFR05/1855371 Kosakonia sp. S29/61648 Kluyvera intermedia
specI_v3_Cluster63	3	3058	animal	0.0087	0.5249	2 Bacteria	1224 Proteobacteria	1236 Gammaproteobacteria	91347 Enterobacterales	543 Enterobacteriaceae	1330547 Kosakonia/547 Enterobacter	208223 Kosakonia cowanii/550 Enterobacter cloacae
specI_v3_Cluster64	2	3377	animal	0.0118	0.4578	2 Bacteria	1224 Proteobacteria	1236 Gammaproteobacteria	91347 Enterobacterales	543 Enterobacteriaceae	1330547 Kosakonia	1005665 Kosakonia oryzendophytica/1692238 Enterobacter sp. FY-07
specI_v3_Cluster65	15	2811	animal	0.0103	0.4733	2 Bacteria	1224 Proteobacteria	1236 Gammaproteobacteria	91347 Enterobacterales	543 Enterobacteriaceae	1330547 Kosakonia	1005667 Kosakonia oryziphila/1158459 Kosakonia sacchari/283686 Kosakonia radicincitans/1566253 Enterobacter sp. NFIX09/1566254 Enterobacter sp. NFIX08/1566255 Enterobacter sp. NFIX06/1566256 Enterobacter sp. NFIX04/1566257 Enterobacter sp. NFIX03/497725 Kosakonia oryzae/551989 Kosakonia arachidis
specI_v3_Cluster66	5	2633	animal	0.01	0.4398	2 Bacteria	1224 Proteobacteria	1236 Gammaproteobacteria	91347 Enterobacterales	543 Enterobacteriaceae	1330547 Kosakonia	1158459 Kosakonia sacchari/1166130 Enterobacter sp. R4-368/497725 Kosakonia oryzae
specI_v3_Cluster68	3	1803	animal	0.0399	0.5814	2 Bacteria	1224 Proteobacteria	1236 Gammaproteobacteria	91347 Enterobacterales	543 Enterobacteriaceae	547 Enterobacter	1914861 Enterobacter sp. SA187/208224 Enterobacter kobei
specI_v3_Cluster70	1	2767	animal	0.0083	0.5746	2 Bacteria	1224 Proteobacteria	1236 Gammaproteobacteria	91347 Enterobacterales	543 Enterobacteriaceae	2055880 Pseudescherichia	566 Pseudescherichia vulneris
specI_v3_Cluster71	2	2514	animal	0.0067	0.5026	2 Bacteria	1224 Proteobacteria	1236 Gammaproteobacteria	91347 Enterobacterales	543 Enterobacteriaceae	1330545 Lelliottia	61646 Lelliottia amnigena/399742 Enterobacter sp. 638
specI_v3_Cluster72	3	3519	animal	0.0234	0.4803	2 Bacteria	1224 Proteobacteria	1236 Gammaproteobacteria	91347 Enterobacterales	543 Enterobacteriaceae	83654 Leclercia	83655 Leclercia adecarboxylata
specI_v3_Cluster73	1	3534	animal	0.0085	0.4802	2 Bacteria	1224 Proteobacteria	1236 Gammaproteobacteria	91347 Enterobacterales	543 Enterobacteriaceae	83654 Leclercia	83655 Leclercia adecarboxylata
specI_v3_Cluster74	2	3416	animal	0.0214	0.5333	2 Bacteria	1224 Proteobacteria	1236 Gammaproteobacteria	91347 Enterobacterales	543 Enterobacteriaceae	547 Enterobacter	1593232 Enterobacteriaceae bacterium ATCC 29904/550 Enterobacter cloacae
specI_v3_Cluster75	2	3724	animal	0.0102	0.4436	2 Bacteria	1224 Proteobacteria	1236 Gammaproteobacteria	91347 Enterobacterales	543 Enterobacteriaceae	547 Enterobacter	885040 Enterobacter soli/61645 Enterobacter asburiae
specI_v3_Cluster76	5	3566	animal	0.0183	0.4729	2 Bacteria	1224 Proteobacteria	1236 Gammaproteobacteria	91347 Enterobacterales	543 Enterobacteriaceae	547 Enterobacter	69218 Enterobacter cancerogenus
specI_v3_Cluster77	750	654	animal	0.1587	0.5151	2 Bacteria	1224 Proteobacteria/976 Bacteroidetes	1236 Gammaproteobacteria/117747 Sphingobacteriia	91347 Enterobacterales/200666 Sphingobacteriales	543 Enterobacteriaceae/1903409 Erwiniaceae/84566 Sphingobacteriaceae	547 Enterobacter/1330545 Lelliottia/53335 Pantoea/84567 Pedobacter/570 Klebsiella/561 Escherichia/83654 Leclercia	550 Enterobacter cloacae/1812935 Enterobacter roggenkampii/1247402 Enterobacter sp. SENG-6/158836 Enterobacter hormaechei/69218 Enterobacter cancerogenus/61645 Enterobacter asburiae/1329810 Enterobacter sp. MGH 1/1329812 Enterobacter sp. MGH 3/1329815 Enterobacter sp. MGH 6/1329816 Enterobacter sp. MGH 7/1329819 Enterobacter sp. MGH 10/1329823 Enterobacter sp. MGH 14/1329824 Enterobacter sp. MGH …
specI_v3_Cluster78	1	3110	animal	0.0132	0.574	2 Bacteria	1224 Proteobacteria	1236 Gammaproteobacteria	91347 Enterobacterales	543 Enterobacteriaceae	547 Enterobacter	1755099 Enterobacter timonensis
specI_v3_Cluster79	1	3521	animal	0.0071	0.5044	2 Bacteria	1224 Proteobacteria	1236 Gammaproteobacteria	91347 Enterobacterales	543 Enterobacteriaceae	1330545 Lelliottia	61646 Lelliottia amnigena
specI_v3_Cluster80	11	2865	plant	0.0472	0.5967	2 Bacteria	1224 Proteobacteria	1236 Gammaproteobacteria	91347 Enterobacterales	543 Enterobacteriaceae	1330546 Pluralibacter	61647 Pluralibacter gergoviae
specI_v3_Cluster81	2	3046	animal	0.0121	0.5392	2 Bacteria	1224 Proteobacteria	1236 Gammaproteobacteria	91347 Enterobacterales	543 Enterobacteriaceae	158876 Yokenella	158877 Yokenella regensburgei
specI_v3_Cluster82	7	1633	animal	0.0196	0.54	2 Bacteria	1224 Proteobacteria	1236 Gammaproteobacteria	91347 Enterobacterales	543 Enterobacteriaceae	158851 Trabulsiella	158852 Trabulsiella guamensis/379893 Trabulsiella odontotermitis
specI_v3_Cluster83	2	3025	animal	0.0093	0.5574	2 Bacteria	1224 Proteobacteria	1236 Gammaproteobacteria	91347 Enterobacterales	543 Enterobacteriaceae	1330546 Pluralibacter	1334193 [Enterobacter] lignolyticus
specI_v3_Cluster84	112	3074	animal	0.023	0.4899	2 Bacteria	1224 Proteobacteria	1236 Gammaproteobacteria	91347 Enterobacterales	543 Enterobacteriaceae	570 Klebsiella/547 Enterobacter	548 Klebsiella aerogenes/550 Enterobacter cloacae
specI_v3_Cluster85	1964	1820	animal	0.0554	0.4851	2 Bacteria	1224 Proteobacteria	1236 Gammaproteobacteria	91347 Enterobacterales	543 Enterobacteriaceae/1903411 Yersiniaceae	570 Klebsiella/547 Enterobacter/561 Escherichia/613 Serratia	573 Klebsiella pneumoniae/1140114 Klebsiella sp. D5A/1182695 Klebsiella sp. KTE92/1196034 Klebsiella sp. 10982/1263083 Klebsiella variicola CAG:634/244366 Klebsiella variicola/1463165 Klebsiella quasipneumoniae/1566152 Klebsiella sp. NFIX54/1566153 Klebsiella sp. NFIX44/1566154 Klebsiella sp. NFIX43/1566155 Klebsiella sp. NFIX42/1566156 Klebsiella sp. NFIX41/1566157 Klebsiella sp. NFIX40/1566158 …
specI_v3_Cluster86	107	2098	animal	0.0519	0.4609	2 Bacteria	1224 Proteobacteria	1236 Gammaproteobacteria	91347 Enterobacterales	543 Enterobacteriaceae	570 Klebsiella	1134687 Klebsiella michiganensis/571 Klebsiella oxytoca/1581079 Proteus sp. HMSC10D02/1715020 Enterobacter sp. HMSC055A11/1905288 Klebsiella sp. LTGPAF-6F/1934254 Klebsiella sp. M5al/936564 Klebsiella sp. AS10/936565 Klebsiella sp. OBRC7
specI_v3_Cluster87	24	3669	animal	0.0281	0.4562	2 Bacteria	1224 Proteobacteria	1236 Gammaproteobacteria	91347 Enterobacterales	543 Enterobacteriaceae	160674 Raoultella/570 Klebsiella	575 Raoultella planticola/54291 Raoultella ornithinolytica/573 Klebsiella pneumoniae/1850565 Raoultella sp. YJ/571 Klebsiella oxytoca
specI_v3_Cluster88	3	3758	animal	0.0076	0.4346	2 Bacteria	1224 Proteobacteria	1236 Gammaproteobacteria	91347 Enterobacterales	543 Enterobacteriaceae	160674 Raoultella	54291 Raoultella ornithinolytica/577 Raoultella terrigena
specI_v3_Cluster90	2	3315	plant	0.0487	0.5044	2 Bacteria	1224 Proteobacteria	1236 Gammaproteobacteria	91347 Enterobacterales	543 Enterobacteriaceae	579 Kluyvera	73098 Kluyvera georgiana/51288 Kluyvera ascorbata
specI_v3_Cluster91	1	3320	animal	0.0485	0.5003	2 Bacteria	1224 Proteobacteria	1236 Gammaproteobacteria	91347 Enterobacterales	543 Enterobacteriaceae	579 Kluyvera	51288 Kluyvera ascorbata
specI_v3_Cluster92	2	2081	animal	0.0373	0.514	2 Bacteria	1224 Proteobacteria	1236 Gammaproteobacteria	91347 Enterobacterales	543 Enterobacteriaceae	579 Kluyvera	580 Kluyvera cryocrescens
specI_v3_Cluster93	1	3231	animal	0.0238	0.5042	2 Bacteria	1224 Proteobacteria	1236 Gammaproteobacteria	91347 Enterobacterales	543 Enterobacteriaceae	579 Kluyvera	61648 Kluyvera intermedia
specI_v3_Cluster95	4430	1112	animal	0.0482	0.4995	2 Bacteria	1224 Proteobacteria	1236 Gammaproteobacteria/28211 Alphaproteobacteria	91347 Enterobacterales/204441 Rhodospirillales	543 Enterobacteriaceae/433 Acetobacteraceae	561 Escherichia/620 Shigella/1434011 Komagataeibacter/570 Klebsiella	562 Escherichia coli/623 Shigella flexneri/208962 Escherichia albertii/621 Shigella boydii/1169321 Escherichia sp. KTE114/1169331 Escherichia sp. KTE11/1169349 Escherichia sp. KTE31/1182659 Escherichia sp. KTE52/1182697 Escherichia sp. KTE96/1182732 Escherichia sp. KTE159/624 Shigella sonnei/622 Shigella dysenteriae/1499973 Escherichia marmotae/1806490 Achromobacter sp. ATCC35328/1813821 Shigella…
specI_v3_Cluster96	105	1023	animal	0.1087	0.5427	2 Bacteria	1224 Proteobacteria	1236 Gammaproteobacteria	91347 Enterobacterales	543 Enterobacteriaceae	544 Citrobacter/561 Escherichia/590 Salmonella/547 Enterobacter	546 Citrobacter freundii/67827 Citrobacter werkmanii/1169319 Citrobacter sp. KTE30/1169322 Citrobacter sp. KTE151/1169350 Citrobacter sp. KTE32/1173691 Citrobacter sp. A1/1212820 Citrobacter sp. L17/562 Escherichia coli/1563222 Citrobacter pasteurii/1639132 Citrobacter sp. A316/1639133 Citrobacter portucalensis/1659714 Enterobacter sp. GN02600/1686376 Citrobacter sp. MGH99/1686377 Citrobacter sp.…
specI_v3_Cluster98	10	2941	animal	0.0083	0.4483	2 Bacteria	1224 Proteobacteria	1236 Gammaproteobacteria	91347 Enterobacterales	543 Enterobacteriaceae	590 Salmonella	54736 Salmonella bongori
specI_v3_Cluster99	6801	1839	animal	0.0161	0.4638	2 Bacteria	1224 Proteobacteria	1236 Gammaproteobacteria	91347 Enterobacterales	543 Enterobacteriaceae	590 Salmonella	28901 Salmonella enterica/54736 Salmonella bongori
specI_v3_Cluster100	2	3539	animal	0.0232	0.4546	2 Bacteria	1224 Proteobacteria	1236 Gammaproteobacteria	91347 Enterobacterales	543 Enterobacteriaceae	544 Citrobacter	67825 Citrobacter rodentium
specI_v3_Cluster101	1	3441	animal	0.011	0.44	2 Bacteria	1224 Proteobacteria	1236 Gammaproteobacteria	91347 Enterobacterales	543 Enterobacteriaceae	544 Citrobacter	67826 Citrobacter sedlakii/1736699 Citrobacter sp. 50677481
specI_v3_Cluster102	9	3498	animal	0.021	0.5182	2 Bacteria	1224 Proteobacteria	1236 Gammaproteobacteria	91347 Enterobacterales	543 Enterobacteriaceae	544 Citrobacter	1581094 Salmonella sp. HMSC13B08/545 Citrobacter koseri
specI_v3_Cluster103	12	1857	animal	0.0501	0.4891	2 Bacteria	1224 Proteobacteria	1236 Gammaproteobacteria	91347 Enterobacterales/135623 Vibrionales	543 Enterobacteriaceae/641 Vibrionaceae	544 Citrobacter/662 Vibrio	67824 Citrobacter farmeri/35703 Citrobacter amalonaticus/1439319 Citrobacter sp. MGH 55/1451265 Citrobacter sp. JT3/1696093 Citrobacter sp. CtB7.12/1855329 Citrobacter sp. NLAE-zl-C269/670 Vibrio parahaemolyticus
specI_v3_Cluster105	1	273	aquatic	0	0.5092	2 Bacteria	1117 Cyanobacteria	NA Cyanobacteria class incertae sedis	1890424 Synechococcales	2303730 Prochlorotrichaceae	1222 Prochlorothrix	1223 Prochlorothrix hollandica
specI_v3_Cluster106	15	3066	plant	0.0255	0.5748	2 Bacteria	1224 Proteobacteria	1236 Gammaproteobacteria	72274 Pseudomonadales	135621 Pseudomonadaceae	286 Pseudomonas	1907766 Pseudomonas sp. BS-2016/294 Pseudomonas fluorescens/86185 Pseudomonas lundensis
specI_v3_Cluster107	2	3542	plant	0.0195	0.5086	2 Bacteria	1224 Proteobacteria	1236 Gammaproteobacteria	72274 Pseudomonadales	135621 Pseudomonadaceae	286 Pseudomonas	1608996 Pseudomonas helleri
specI_v3_Cluster108	1	3409	plant	0.0158	0.5057	2 Bacteria	1224 Proteobacteria	1236 Gammaproteobacteria	72274 Pseudomonadales	135621 Pseudomonadaceae	286 Pseudomonas	122355 Pseudomonas psychrophila
specI_v3_Cluster109	1	3051	plant	0.0066	0.5038	2 Bacteria	1224 Proteobacteria	1236 Gammaproteobacteria	72274 Pseudomonadales	135621 Pseudomonadaceae	286 Pseudomonas	1563157 Pseudomonas endophytica
specI_v3_Cluster110	2	3465	plant	0.0107	0.5424	2 Bacteria	1224 Proteobacteria	1236 Gammaproteobacteria	72274 Pseudomonadales	135621 Pseudomonadaceae	286 Pseudomonas	47884 Pseudomonas taetrolens
specI_v3_Cluster111	4	3038	plant	0.013	0.5631	2 Bacteria	1224 Proteobacteria	1236 Gammaproteobacteria	135625 Pasteurellales/72274 Pseudomonadales	712 Pasteurellaceae/135621 Pseudomonadaceae	1755672 Testudinibacter/286 Pseudomonas	1524974 Testudinibacter aquarius/1608994 Pseudomonas weihenstephanensis/1729582 Pseudomonas sp. TAA207/1729583 Pseudomonas sp. TAD18
specI_v3_Cluster112	6	2214	plant	0.0171	0.5087	2 Bacteria	1224 Proteobacteria	1236 Gammaproteobacteria	72274 Pseudomonadales	135621 Pseudomonadaceae	286 Pseudomonas	296 Pseudomonas fragi/1206777 Pseudomonas sp. Lz4W/1788301 Pseudomonas versuta
specI_v3_Cluster113	4	3457	plant	0.0159	0.4558	2 Bacteria	1224 Proteobacteria	1236 Gammaproteobacteria	72274 Pseudomonadales	135621 Pseudomonadaceae	286 Pseudomonas	296 Pseudomonas fragi
specI_v3_Cluster114	6	1910	plant	0.0253	0.4918	2 Bacteria	1224 Proteobacteria	1236 Gammaproteobacteria	72274 Pseudomonadales	135621 Pseudomonadaceae	286 Pseudomonas	122355 Pseudomonas psychrophila/882211 Pseudomonas deceptionensis
specI_v3_Cluster115	3	3059	plant	0.0039	0.4889	2 Bacteria	1224 Proteobacteria	1236 Gammaproteobacteria	72274 Pseudomonadales	135621 Pseudomonadaceae	286 Pseudomonas	46677 Pseudomonas agarici
specI_v3_Cluster116	1	4010	plant	0.0047	0.4923	2 Bacteria	1224 Proteobacteria	1236 Gammaproteobacteria	72274 Pseudomonadales	135621 Pseudomonadaceae	286 Pseudomonas	117681 Pseudomonas gingeri
specI_v3_Cluster117	4	3801	plant	0.0046	0.5016	2 Bacteria	1224 Proteobacteria	1236 Gammaproteobacteria	72274 Pseudomonadales	135621 Pseudomonadaceae	286 Pseudomonas	50340 Pseudomonas fuscovaginae/53407 Pseudomonas asplenii
specI_v3_Cluster118	1	3841	plant	0.0036	0.4944	2 Bacteria	1224 Proteobacteria	1236 Gammaproteobacteria	72274 Pseudomonadales	135621 Pseudomonadaceae	286 Pseudomonas	50340 Pseudomonas fuscovaginae
specI_v3_Cluster119	1	3673	plant	0.0046	0.5225	2 Bacteria	1224 Proteobacteria	1236 Gammaproteobacteria	72274 Pseudomonadales	135621 Pseudomonadaceae	286 Pseudomonas	226910 Pseudomonas batumici
specI_v3_Cluster121	2	4117	plant	0.013	0.6867	2 Bacteria	1224 Proteobacteria	1236 Gammaproteobacteria	72274 Pseudomonadales	135621 Pseudomonadaceae	286 Pseudomonas	46679 Pseudomonas mucidolens
specI_v3_Cluster122	13	1758	plant	0.0665	0.6641	2 Bacteria	1224 Proteobacteria	1236 Gammaproteobacteria	72274 Pseudomonadales	135621 Pseudomonadaceae	286 Pseudomonas	1284393 Pseudomonas sp. FH4/129817 Pseudomonas brenneri/1844109 Pseudomonas sp. 25 R 14/1917281 Pseudomonas sp. 06C 126/219574 Pseudomonas proteolytica/294 Pseudomonas fluorescens/78544 Pseudomonas gessardii
specI_v3_Cluster123	7	2715	plant	0.023	0.589	2 Bacteria	1224 Proteobacteria	1236 Gammaproteobacteria	72274 Pseudomonadales	135621 Pseudomonadaceae	286 Pseudomonas	1125977 Pseudomonas sp. PAMC 25886/1197727 Pseudomonas sp. Ag1/1240676 Pseudomonas sp. PAMC 26793/1771311 Pseudomonas sp. ATCC PTA-122608/294 Pseudomonas fluorescens/515393 Pseudomonas yamanorum
specI_v3_Cluster125	6	4651	plant	0.0412	0.5789	2 Bacteria	1224 Proteobacteria	1236 Gammaproteobacteria	72274 Pseudomonadales	135621 Pseudomonadaceae	286 Pseudomonas	1661386 Pseudomonas sp. ARP3/294 Pseudomonas fluorescens/76760 Pseudomonas rhodesiae
specI_v3_Cluster126	9	3023	plant	0.0234	0.59	2 Bacteria	1224 Proteobacteria	1236 Gammaproteobacteria	72274 Pseudomonadales	135621 Pseudomonadaceae	286 Pseudomonas	294 Pseudomonas fluorescens/200451 Pseudomonas poae/1844097 Pseudomonas sp. 25 E 4/200450 Pseudomonas trivialis
specI_v3_Cluster127	2	4679	plant	0.0102	0.6227	2 Bacteria	1224 Proteobacteria	1236 Gammaproteobacteria	72274 Pseudomonadales	135621 Pseudomonadaceae	286 Pseudomonas	191390 Pseudomonas palleroniana/294 Pseudomonas fluorescens
specI_v3_Cluster128	10	2210	plant	0.0332	0.5692	2 Bacteria	1224 Proteobacteria	1236 Gammaproteobacteria	72274 Pseudomonadales	135621 Pseudomonadaceae	286 Pseudomonas	1844095 Pseudomonas sp. 24 E 13/1844098 Pseudomonas sp. 28 E 9/1844101 Pseudomonas sp. 31 R 17/1844102 Pseudomonas sp. 34 E 7/1844104 Pseudomonas sp. 37 R 15/1844105 Pseudomonas sp. 44 R 15/651740 Pseudomonas cedrina/76758 Pseudomonas orientalis
specI_v3_Cluster129	17	1559	plant	0.0549	0.5821	2 Bacteria	1224 Proteobacteria	1236 Gammaproteobacteria	72274 Pseudomonadales	135621 Pseudomonadaceae	286 Pseudomonas	294 Pseudomonas fluorescens/1535623 Pseudomonas sp. AP19/168469 Pseudomonas costantinii/1735680 Pseudomonas sp. Leaf15/1844108 Pseudomonas sp. 58 R 3/191391 Pseudomonas salomonii/219572 Pseudomonas antarctica/303 Pseudomonas putida/321846 Pseudomonas simiae
specI_v3_Cluster130	1	4272	plant	0.0094	0.5686	2 Bacteria	1224 Proteobacteria	1236 Gammaproteobacteria	72274 Pseudomonadales	135621 Pseudomonadaceae	286 Pseudomonas	298 Pseudomonas marginalis
specI_v3_Cluster131	24	1866	plant	0.0614	0.5755	2 Bacteria	1224 Proteobacteria	1236 Gammaproteobacteria	72274 Pseudomonadales	135621 Pseudomonadaceae	286 Pseudomonas	1078355 Pseudomonas sp. MIACH/359110 Pseudomonas extremaustralis/1259798 Pseudomonas sp. LAMO17WK12:I2/1265486 Pseudomonas sp. LAMO17WK12:I1/76761 Pseudomonas veronii/129847 Pseudomonas grimontii/1415630 Pseudomonas sp. TKP/1566188 Pseudomonas sp. NFACC25/1566193 Pseudomonas sp. NFACC42-2/1844091 Pseudomonas sp. 1 R 17/1844092 Pseudomonas sp. 8 R 14/1873126 Pseudomonas sp. S3E12/1882759 Pseudomon…
specI_v3_Cluster132	8	2980	plant	0.0219	0.5401	2 Bacteria	1224 Proteobacteria	1236 Gammaproteobacteria	72274 Pseudomonadales	135621 Pseudomonadaceae	286 Pseudomonas	294 Pseudomonas fluorescens/1844099 Pseudomonas sp. 31 E 5/1844100 Pseudomonas sp. 31 E 6
specI_v3_Cluster133	91	616	plant	0.1425	0.5191	2 Bacteria	1224 Proteobacteria	1236 Gammaproteobacteria/28216 Betaproteobacteria	72274 Pseudomonadales/80840 Burkholderiales	135621 Pseudomonadaceae/119060 Burkholderiaceae	286 Pseudomonas/1822464 Paraburkholderia	294 Pseudomonas fluorescens/1144885 Pseudomonas sp. R81/1163065 Pseudomonas sp. CBZ-4/1208102 Pseudomonas sp. ICMP 19500/47878 Pseudomonas azotoformans/47883 Pseudomonas synxantha/1284392 Pseudomonas sp. FH1/1463662 Pseudomonas sp. CHM02/1495331 Pseudomonas sp. WCS374/1524267 Pseudomonas sp. BRG-100/1535632 Pseudomonas sp. AP42/1566209 Pseudomonas sp. NFPP11/1566215 Pseudomonas sp. NFPP04/1566216…
specI_v3_Cluster137	35	2584	plant	0.0228	0.5672	2 Bacteria	1224 Proteobacteria	1236 Gammaproteobacteria	72274 Pseudomonadales	135621 Pseudomonadaceae	286 Pseudomonas	294 Pseudomonas fluorescens/380021 Pseudomonas protegens/1500686 Pseudomonas sp. Os17/1500687 Pseudomonas sp. St29/1566204 Pseudomonas sp. NFPP16/1566205 Pseudomonas sp. NFPP15/1566206 Pseudomonas sp. NFPP14/1566207 Pseudomonas sp. NFPP13/1566208 Pseudomonas sp. NFPP12/1566210 Pseudomonas sp. NFPP10/1566211 Pseudomonas sp. NFPP09/1566212 Pseudomonas sp. NFPP08/1566214 Pseudomonas sp. NFPP05/15662…
specI_v3_Cluster139	2	4424	plant	0.013	0.5225	2 Bacteria	1224 Proteobacteria	1236 Gammaproteobacteria	72274 Pseudomonadales	135621 Pseudomonadaceae	286 Pseudomonas	1611770 Pseudomonas sp. MRSN12121/587753 Pseudomonas chlororaphis
specI_v3_Cluster140	24	3283	plant	0.0136	0.565	2 Bacteria	1224 Proteobacteria	1236 Gammaproteobacteria	72274 Pseudomonadales	135621 Pseudomonadaceae	286 Pseudomonas	587753 Pseudomonas chlororaphis/1144323 Pseudomonas sp. GM17/1566187 Pseudomonas sp. NFIX51/1566194 Pseudomonas sp. NFACC41-3/1566213 Pseudomonas sp. NFPP07/1566235 Pseudomonas sp. NFIX28
specI_v3_Cluster141	1	4380	plant	0.0066	0.5196	2 Bacteria	1224 Proteobacteria	1236 Gammaproteobacteria	72274 Pseudomonadales	135621 Pseudomonadaceae	286 Pseudomonas	587753 Pseudomonas chlororaphis
specI_v3_Cluster146	57	1281	plant	0.0351	0.5488	2 Bacteria	1224 Proteobacteria	1236 Gammaproteobacteria	72274 Pseudomonadales	135621 Pseudomonadaceae	286 Pseudomonas	294 Pseudomonas fluorescens/104087 Pseudomonas frederiksbergensis/930166 Pseudomonas brassicacearum/1283285 Pseudomonas sp. URIL14HWK12:I7/132476 Pseudomonas kilonensis/1554560 Pseudomonas sp. NFACC16-2/1566189 Pseudomonas sp. NFACC24-1/1566190 Pseudomonas sp. NFACC23-1/1566192 Pseudomonas sp. NFACC17-2/1566195 Pseudomonas sp. NFACC39-1/1566196 Pseudomonas sp. NFACC37-1/1566200 Pseudomonas sp. NF…
specI_v3_Cluster147	2	4412	plant	0.0093	0.463	2 Bacteria	1224 Proteobacteria	1236 Gammaproteobacteria	72274 Pseudomonadales	135621 Pseudomonadaceae	286 Pseudomonas	255451 Pseudomonas sp. P97.38/587753 Pseudomonas chlororaphis
specI_v3_Cluster148	11	3041	plant	0.0129	0.4502	2 Bacteria	1224 Proteobacteria	1236 Gammaproteobacteria	72274 Pseudomonadales	135621 Pseudomonadaceae	286 Pseudomonas	47879 Pseudomonas corrugata/183795 Pseudomonas mediterranea
specI_v3_Cluster150	9	1558	plant	0.0407	0.5572	2 Bacteria	1224 Proteobacteria	1236 Gammaproteobacteria	72274 Pseudomonadales	135621 Pseudomonadaceae	286 Pseudomonas	1144337 Pseudomonas sp. GM78/1268068 Pseudomonas sp. G5(2012)/1736561 Pseudomonas sp. Root562/198618 Pseudomonas umsongensis/294 Pseudomonas fluorescens/303 Pseudomonas putida/395598 Pseudomonas reinekei
specI_v3_Cluster152	3	3581	plant	0.0375	0.5798	2 Bacteria	1224 Proteobacteria	1236 Gammaproteobacteria	72274 Pseudomonadales	135621 Pseudomonadaceae	286 Pseudomonas	1506582 Pseudomonas sp. 11/12A/395599 Pseudomonas moorei/395600 Pseudomonas mohnii
specI_v3_Cluster154	12	1910	plant	0.0408	0.7644	2 Bacteria	1224 Proteobacteria	1236 Gammaproteobacteria	72274 Pseudomonadales	135621 Pseudomonadaceae	286 Pseudomonas	1144329 Pseudomonas sp. GM33/1144330 Pseudomonas sp. GM48/1144333 Pseudomonas sp. GM55/1144336 Pseudomonas sp. GM74/1207075 Pseudomonas sp. UW4/1736585 Pseudomonas sp. Root68/1736593 Pseudomonas sp. Root71/1981730 Pseudomonas sp. B28(2017)/294 Pseudomonas fluorescens/77298 Pseudomonas jessenii
specI_v3_Cluster156	1	4752	plant	0.0112	0.585	2 Bacteria	1224 Proteobacteria	1236 Gammaproteobacteria	72274 Pseudomonadales	135621 Pseudomonadaceae	286 Pseudomonas	95300 Pseudomonas vancouverensis
specI_v3_Cluster158	3	2771	plant	0.0168	0.6443	2 Bacteria	1224 Proteobacteria	1236 Gammaproteobacteria	72274 Pseudomonadales	135621 Pseudomonadaceae	286 Pseudomonas	104087 Pseudomonas frederiksbergensis/294 Pseudomonas fluorescens
specI_v3_Cluster161	7	4141	plant	0.0145	0.6845	2 Bacteria	1224 Proteobacteria	1236 Gammaproteobacteria	72274 Pseudomonadales	135621 Pseudomonadaceae	286 Pseudomonas	1144324 Pseudomonas sp. GM18/1151123 Pseudomonas sp. 35MFCvi1.1/1151124 Pseudomonas sp. 45MFCol3.1/75612 Pseudomonas mandelii/198618 Pseudomonas umsongensis/1659194 Pseudomonas sp. GR 6-02
specI_v3_Cluster162	2	3730	plant	0.0217	0.5711	2 Bacteria	1224 Proteobacteria	1236 Gammaproteobacteria	72274 Pseudomonadales	135621 Pseudomonadaceae	286 Pseudomonas	1853130 Pseudomonas silesiensis/1941346 Pseudomonas sp. VI4.1
specI_v3_Cluster163	5	2729	plant	0.0281	0.5585	2 Bacteria	1224 Proteobacteria	1236 Gammaproteobacteria	72274 Pseudomonadales	135621 Pseudomonadaceae	286 Pseudomonas	1144334 Pseudomonas sp. GM60/1144335 Pseudomonas sp. GM67/78543 Pseudomonas migulae/294 Pseudomonas fluorescens
specI_v3_Cluster164	29	1035	plant	0.0687	0.6073	2 Bacteria	1224 Proteobacteria	1236 Gammaproteobacteria	72274 Pseudomonadales	135621 Pseudomonadaceae	286 Pseudomonas	104087 Pseudomonas frederiksbergensis/1144321 Pseudomonas sp. GM102/1144325 Pseudomonas sp. GM21/1144332 Pseudomonas sp. GM50/1144338 Pseudomonas sp. GM79/1144708 Pseudomonas sp. GM41(2012)/75612 Pseudomonas mandelii/1259797 Pseudomonas sp. URMO17WK12:I12/1283291 Pseudomonas sp. URMO17WK12:I11/1311337 Pseudomonas sp. C9/1435425 Pseudomonas sp. QTF5/163011 Pseudomonas lini/1690247 Pseudomonas sp. …
specI_v3_Cluster165	1	4376	plant	0.0137	0.633	2 Bacteria	1224 Proteobacteria	1236 Gammaproteobacteria	72274 Pseudomonadales	135621 Pseudomonadaceae	286 Pseudomonas	1148509 Pseudomonas prosekii
specI_v3_Cluster166	2	4702	plant	0.0223	0.5113	2 Bacteria	1224 Proteobacteria	1236 Gammaproteobacteria	72274 Pseudomonadales	135621 Pseudomonadaceae	286 Pseudomonas	294 Pseudomonas fluorescens
specI_v3_Cluster167	9	1509	plant	0.0338	0.5453	2 Bacteria	1224 Proteobacteria	1236 Gammaproteobacteria	72274 Pseudomonadales	135621 Pseudomonadaceae	286 Pseudomonas	1144322 Pseudomonas sp. GM16/1144339 Pseudomonas sp. GM80/1699311 Pseudomonas sp. P1.31/1699620 Pseudomonas sp. RIT-PI-r/1761896 Pseudomonas sp. ok266/198620 Pseudomonas koreensis/294 Pseudomonas fluorescens/587753 Pseudomonas chlororaphis
specI_v3_Cluster168	9	1791	plant	0.0303	0.5232	2 Bacteria	1224 Proteobacteria	1236 Gammaproteobacteria	72274 Pseudomonadales	135621 Pseudomonadaceae	286 Pseudomonas	1144328 Pseudomonas sp. GM30/1283293 Pseudomonas sp. URIL14HWK12:I6/1397280 Pseudomonas sp. H1h/1470589 Pseudomonas sp. RIT288/198620 Pseudomonas koreensis/294 Pseudomonas fluorescens/550743 Pseudomonas sp. W15Feb9B
specI_v3_Cluster169	16	1700	plant	0.0337	0.5421	2 Bacteria	1224 Proteobacteria	1236 Gammaproteobacteria	72274 Pseudomonadales	135621 Pseudomonadaceae	286 Pseudomonas	1144884 Pseudomonas sp. R62/118613 Pseudomonas sp. B10/321662 Pseudomonas moraviensis/1421430 Pseudomonas granadensis/1500297 Pseudomonas sp. PTA1/1690246 Pseudomonas sp. RIT-PI-o/1736376 Pseudomonas sp. Leaf434/1855380 Pseudomonas sp. Z003-0.4C(8344-21)/198620 Pseudomonas koreensis/294 Pseudomonas fluorescens
specI_v3_Cluster170	45	2128	plant	0.0183	0.5314	2 Bacteria	1224 Proteobacteria	1236 Gammaproteobacteria	72274 Pseudomonadales	135621 Pseudomonadaceae	286 Pseudomonas	1144327 Pseudomonas sp. GM25/1534110 Pseudomonas sp. DR 5-09/1566233 Pseudomonas sp. NFIX49/1566234 Pseudomonas sp. NFIX46/1785145 Pseudomonas sp. MS586/1981677 Pseudomonas sp. R47(2017)/1981678 Pseudomonas sp. R45(2017)/1981680 Pseudomonas sp. R43(2017)/1981681 Pseudomonas sp. R41(2017)/1981682 Pseudomonas sp. R40(2017)/1981683 Pseudomonas sp. R39(2017)/1981684 Pseudomonas sp. R38(2017)/1981686 …
specI_v3_Cluster171	1	4615	plant	0.0054	0.5025	2 Bacteria	1224 Proteobacteria	1236 Gammaproteobacteria	72274 Pseudomonadales	135621 Pseudomonadaceae	286 Pseudomonas	294 Pseudomonas fluorescens
specI_v3_Cluster173	3	2100	plant	0.049	0.5422	2 Bacteria	1224 Proteobacteria	1236 Gammaproteobacteria	72274 Pseudomonadales	135621 Pseudomonadaceae	286 Pseudomonas	303 Pseudomonas putida
specI_v3_Cluster174	1	3184	plant	0.0025	0.5305	2 Bacteria	1224 Proteobacteria	1236 Gammaproteobacteria	72274 Pseudomonadales	135621 Pseudomonadaceae	286 Pseudomonas	256466 Pseudomonas japonica
specI_v3_Cluster175	4	3160	plant	0.0248	0.5185	2 Bacteria	1224 Proteobacteria	1236 Gammaproteobacteria	72274 Pseudomonadales	135621 Pseudomonadaceae	286 Pseudomonas	1661032 Pseudomonas sp. NBRC 111117/1960828 Pseudomonas sp. MF6396/303 Pseudomonas putida
specI_v3_Cluster176	5	1940	plant	0.0057	0.5245	2 Bacteria	1224 Proteobacteria	1236 Gammaproteobacteria	72274 Pseudomonadales	135621 Pseudomonadaceae	286 Pseudomonas	1163398 Pseudomonas donghuensis/1619950 Pseudomonas sp. 2(2015)/1855328 Pseudomonas sp. UC 17F4/303 Pseudomonas putida
specI_v3_Cluster177	2	2036	plant	0.0184	0.5267	2 Bacteria	1224 Proteobacteria	1236 Gammaproteobacteria	72274 Pseudomonadales	135621 Pseudomonadaceae	286 Pseudomonas	1619949 Pseudomonas sp. 5/237609 Pseudomonas alkylphenolica
specI_v3_Cluster179	2	1914	plant	0.0038	0.5326	2 Bacteria	1224 Proteobacteria	1236 Gammaproteobacteria	72274 Pseudomonadales	135621 Pseudomonadaceae	286 Pseudomonas	157783 Pseudomonas cremoricolorata
specI_v3_Cluster181	1	3690	plant	0.035	0.545	2 Bacteria	1224 Proteobacteria	1236 Gammaproteobacteria	72274 Pseudomonadales	135621 Pseudomonadaceae	286 Pseudomonas	303 Pseudomonas putida
specI_v3_Cluster182	9	2324	plant	0.0167	0.5151	2 Bacteria	1224 Proteobacteria	1236 Gammaproteobacteria	72274 Pseudomonadales	135621 Pseudomonadaceae	286 Pseudomonas	47880 Pseudomonas fulva/1283291 Pseudomonas sp. URMO17WK12:I11/303 Pseudomonas putida/157782 Pseudomonas parafulva
specI_v3_Cluster183	2	4052	plant	0.0178	0.5634	2 Bacteria	1224 Proteobacteria	1236 Gammaproteobacteria	72274 Pseudomonadales	135621 Pseudomonadaceae	286 Pseudomonas	470150 Pseudomonas taiwanensis/69328 Pseudomonas sp. VLB120
specI_v3_Cluster184	3	3590	plant	0.0261	0.5111	2 Bacteria	1224 Proteobacteria	1236 Gammaproteobacteria	72274 Pseudomonadales	135621 Pseudomonadaceae	286 Pseudomonas	157782 Pseudomonas parafulva/1661034 Pseudomonas sp. NBRC 111119
specI_v3_Cluster185	4	2658	plant	0.0169	0.4935	2 Bacteria	1224 Proteobacteria	1236 Gammaproteobacteria	72274 Pseudomonadales	135621 Pseudomonadaceae	286 Pseudomonas	1259801 Pseudomonas sp. LAIL14HWK12:I7/1265481 Pseudomonas sp. LAIL14HWK12:I11/1495066 Pseudomonas capeferrum/658612 Pseudomonas sp. H2
specI_v3_Cluster186	8	4077	plant	0.059	0.5356	2 Bacteria	1224 Proteobacteria	1236 Gammaproteobacteria	72274 Pseudomonadales	135621 Pseudomonadaceae	286 Pseudomonas	1661035 Pseudomonas sp. NBRC 111120/1661041 Pseudomonas sp. NBRC 111126/1661043 Pseudomonas sp. NBRC 111128/1661044 Pseudomonas sp. NBRC 111129/1661059 Pseudomonas sp. NBRC 111144/1661061 Pseudomonas sp. GTC 16481/303 Pseudomonas putida/985010 Pseudomonas sp. TJI-51
specI_v3_Cluster187	75	1231	plant	0.1031	0.5649	2 Bacteria	1224 Proteobacteria	1236 Gammaproteobacteria	72274 Pseudomonadales	135621 Pseudomonadaceae	286 Pseudomonas	303 Pseudomonas putida/76759 Pseudomonas monteilii/1259800 Pseudomonas sp. LAMO17WK12:I4/1259803 Pseudomonas sp. LAIL14HWK12:I12/1259804 Pseudomonas sp. LAIL14HWK12:I9/1259806 Pseudomonas sp. LAIL14HWK12:I6/1259844 Pseudomonas sp. FGI182/1261630 Pseudomonas sp. URIL14HWK12:I5/1265484 Pseudomonas sp. LAIL14HWK12:I5/1283282 Pseudomonas sp. URIL14HWK12:I4/1338689 Pseudomonas sp. JY-Q/1546029 Pseudom…
specI_v3_Cluster188	11	2763	plant	0.0698	0.6685	2 Bacteria	1224 Proteobacteria	1236 Gammaproteobacteria	72274 Pseudomonadales/135614 Xanthomonadales	135621 Pseudomonadaceae/32033 Xanthomonadaceae	286 Pseudomonas/40323 Stenotrophomonas	303 Pseudomonas putida/1661049 Pseudomonas sp. NBRC 111134/1661056 Pseudomonas sp. NBRC 111141/216778 Stenotrophomonas rhizophila
specI_v3_Cluster190	3	3845	plant	0.0118	0.4865	2 Bacteria	1224 Proteobacteria	1236 Gammaproteobacteria	72274 Pseudomonadales	135621 Pseudomonadaceae	286 Pseudomonas	70775 Pseudomonas plecoglossicida
specI_v3_Cluster191	2	4082	plant	0.0496	0.5096	2 Bacteria	1224 Proteobacteria	1236 Gammaproteobacteria	72274 Pseudomonadales	135621 Pseudomonadaceae	286 Pseudomonas	303 Pseudomonas putida
specI_v3_Cluster193	5	2825	plant	0.0248	0.53	2 Bacteria	1224 Proteobacteria	1236 Gammaproteobacteria	72274 Pseudomonadales	135621 Pseudomonadaceae	286 Pseudomonas	1265490 Pseudomonas sp. URMO17WK12:I8/1305834 Pseudomonas sp. URMO17WK12:I5/1661038 Pseudomonas sp. NBRC 111123/1661039 Pseudomonas sp. NBRC 111124/1661045 Pseudomonas sp. NBRC 111130/1981674 Pseudomonas sp. R9(2017)/1981693 Pseudomonas sp. R28(2017)/1981703 Pseudomonas sp. R17(2017)/1981706 Pseudomonas sp. R14(2017)/1981708 Pseudomonas sp. R11(2017)/1981709 Pseudomonas sp. R10(2017)/303 Pseudomo…
specI_v3_Cluster195	3	3663	plant	0.0323	0.5883	2 Bacteria	1224 Proteobacteria	1236 Gammaproteobacteria	72274 Pseudomonadales	135621 Pseudomonadaceae	286 Pseudomonas	1306993 Pseudomonas soli/78327 Pseudomonas mosselii/1649877 Pseudomonas sp. CCOS 191/1932669 Chryseobacterium sp. JV274
specI_v3_Cluster196	6	3234	plant	0.0331	0.5941	2 Bacteria	1224 Proteobacteria	1236 Gammaproteobacteria	72274 Pseudomonadales	135621 Pseudomonadaceae	286 Pseudomonas	78327 Pseudomonas mosselii/1478142 Pseudomonas sp. 250J/303 Pseudomonas putida
specI_v3_Cluster197	1	3755	plant	0.0085	0.4985	2 Bacteria	1224 Proteobacteria	1236 Gammaproteobacteria	72274 Pseudomonadales	135621 Pseudomonadaceae	286 Pseudomonas	312306 Pseudomonas entomophila
specI_v3_Cluster198	6	3884	plant	0.0315	0.5069	2 Bacteria	1224 Proteobacteria	1236 Gammaproteobacteria	72274 Pseudomonadales	135621 Pseudomonadaceae	286 Pseudomonas	1661058 Pseudomonas sp. NBRC 111143/303 Pseudomonas putida
specI_v3_Cluster199	1	3111	plant	0.0058	0.5024	2 Bacteria	1224 Proteobacteria	1236 Gammaproteobacteria	72274 Pseudomonadales	135621 Pseudomonadaceae	286 Pseudomonas	157782 Pseudomonas parafulva
specI_v3_Cluster200	1	2213	plant	0.0027	0.5463	2 Bacteria	1224 Proteobacteria	1236 Gammaproteobacteria	72274 Pseudomonadales	135621 Pseudomonadaceae	286 Pseudomonas	76759 Pseudomonas monteilii
specI_v3_Cluster201	2111	1630	animal	0.0257	0.525	2 Bacteria	1224 Proteobacteria	1236 Gammaproteobacteria	72274 Pseudomonadales	135621 Pseudomonadaceae	286 Pseudomonas	287 Pseudomonas aeruginosa/1125698 Pseudomonas sp. P179/1534978 Pseudomonas sp. YS-1p/1581085 Pseudomonas sp. HMSC11A05/1581109 Pseudomonas sp. HMSC16B01/1581118 Pseudomonas sp. HMSC05H02/1715014 Pseudomonas sp. HMSC060G01/1715015 Pseudomonas sp. HMSC060F12/1715060 Pseudomonas sp. HMSC057H01/1715062 Pseudomonas sp. HMSC061A10/1715090 Pseudomonas sp. HMSC071F02/1715094 Pseudomonas sp. HMSC070B12/1…
specI_v3_Cluster202	8	1757	plant	0.0339	0.4556	2 Bacteria	1224 Proteobacteria	1236 Gammaproteobacteria	72274 Pseudomonadales	135621 Pseudomonadaceae	286 Pseudomonas	46680 Pseudomonas nitroreducens/1619948 Pseudomonas sp. 21/1661050 Pseudomonas sp. NBRC 111135/1843184 Pseudomonas sp. AU11447/1860123 Pseudomonas sp. AU12215/1938440 Pseudomonas sp. T
specI_v3_Cluster203	1	3095	plant	0.0194	0.4207	2 Bacteria	1224 Proteobacteria	1236 Gammaproteobacteria	72274 Pseudomonadales	135621 Pseudomonadaceae	286 Pseudomonas	46680 Pseudomonas nitroreducens
specI_v3_Cluster205	2	2714	plant	0.0018	0.422	2 Bacteria	1224 Proteobacteria	1236 Gammaproteobacteria	72274 Pseudomonadales	135621 Pseudomonadaceae	286 Pseudomonas	198616 Pseudomonas jinjuensis
specI_v3_Cluster206	13	2895	plant	0.0073	0.4205	2 Bacteria	1224 Proteobacteria	1236 Gammaproteobacteria	72274 Pseudomonadales	135621 Pseudomonadaceae	286 Pseudomonas	53408 Pseudomonas citronellolis/1502784 Pseudomonas sp. AAC/1524461 Pseudomonas sp. EGD-AKN5/1582493 Pseudomonas sp. PI1/1826671 Pseudomonas sp. CCA 1/366289 Pseudomonas delhiensis/47660 Pseudomonas sp. ADP/95619 Pseudomonas sp. M1
specI_v3_Cluster207	1	3214	plant	0.032	0.4353	2 Bacteria	1224 Proteobacteria	1236 Gammaproteobacteria	72274 Pseudomonadales	135621 Pseudomonadaceae	286 Pseudomonas	65741 Pseudomonas knackmussii
specI_v3_Cluster208	1	2957	plant	0.002	0.439	2 Bacteria	1224 Proteobacteria	1236 Gammaproteobacteria	72274 Pseudomonadales	135621 Pseudomonadaceae	286 Pseudomonas	428992 Pseudomonas panipatensis
specI_v3_Cluster210	3	2515	aquatic	0.0283	0.4229	2 Bacteria	1224 Proteobacteria	1236 Gammaproteobacteria	72274 Pseudomonadales	135621 Pseudomonadaceae	286 Pseudomonas	1487922 Pseudomonas sp. HMP271/316 Pseudomonas stutzeri
specI_v3_Cluster212	1	2696	aquatic	0.0486	0.4173	2 Bacteria	1224 Proteobacteria	1236 Gammaproteobacteria	72274 Pseudomonadales	135621 Pseudomonadaceae	286 Pseudomonas	316 Pseudomonas stutzeri
specI_v3_Cluster213	2	3292	aquatic	0.0312	0.4727	2 Bacteria	1224 Proteobacteria	1236 Gammaproteobacteria	72274 Pseudomonadales	135621 Pseudomonadaceae	286 Pseudomonas	1729726 Pseudomonas sp. TTU2014-105ASC/316 Pseudomonas stutzeri
specI_v3_Cluster214	14	3010	aquatic	0.0508	0.4918	2 Bacteria	1224 Proteobacteria	1236 Gammaproteobacteria	72274 Pseudomonadales	135621 Pseudomonadaceae	286 Pseudomonas	316 Pseudomonas stutzeri/1802004 Pseudomonadales bacterium RIFCSPHIGHO2_01_FULL_64_12
specI_v3_Cluster215	5	3248	aquatic	0.1099	0.6043	2 Bacteria	1224 Proteobacteria	1236 Gammaproteobacteria	72274 Pseudomonadales	135621 Pseudomonadaceae	286 Pseudomonas	316 Pseudomonas stutzeri/1211807 Pseudomonas kunmingensis/203192 Pseudomonas chloritidismutans/1619235 Pseudomonas sp. BICA1-14/1629711 Pseudomonas sp. BRH_c35/1882381 Pseudomonas sp. K35/271420 Pseudomonas xanthomarina
specI_v3_Cluster216	1	3695	aquatic	0.0861	0.6108	2 Bacteria	1224 Proteobacteria	1236 Gammaproteobacteria	72274 Pseudomonadales	135621 Pseudomonadaceae	286 Pseudomonas	316 Pseudomonas stutzeri
specI_v3_Cluster217	1	3695	aquatic	0.0506	0.5754	2 Bacteria	1224 Proteobacteria	1236 Gammaproteobacteria	72274 Pseudomonadales	135621 Pseudomonadaceae	286 Pseudomonas	1883453 Pseudomonas sp. CO183/316 Pseudomonas stutzeri
specI_v3_Cluster218	1	3668	aquatic	0.0472	0.5731	2 Bacteria	1224 Proteobacteria	1236 Gammaproteobacteria	72274 Pseudomonadales	135621 Pseudomonadaceae	286 Pseudomonas	316 Pseudomonas stutzeri
specI_v3_Cluster220	1	3477	aquatic	0.0452	0.4291	2 Bacteria	1224 Proteobacteria	1236 Gammaproteobacteria	72274 Pseudomonadales	135621 Pseudomonadaceae	286 Pseudomonas	316 Pseudomonas stutzeri
specI_v3_Cluster221	4	2460	aquatic	0.0169	0.4487	2 Bacteria	1224 Proteobacteria	1236 Gammaproteobacteria	72274 Pseudomonadales	135621 Pseudomonadaceae	286 Pseudomonas	316 Pseudomonas stutzeri/1729723 Pseudomonas sp. TTU2014-066ASC/1729725 Pseudomonas sp. TTU2014-096BSC/271420 Pseudomonas xanthomarina
specI_v3_Cluster225	1	1854	aquatic	0.0022	0.616	2 Bacteria	1224 Proteobacteria	1236 Gammaproteobacteria	72274 Pseudomonadales	135621 Pseudomonadaceae	286 Pseudomonas	1007099 Pseudomonas kuykendallii
specI_v3_Cluster226	2	2962	aquatic	0.0285	0.5252	2 Bacteria	1224 Proteobacteria	1236 Gammaproteobacteria	72274 Pseudomonadales	135621 Pseudomonadaceae	286 Pseudomonas	43263 Pseudomonas alcaligenes
specI_v3_Cluster227	4	1685	aquatic	0.0133	0.5609	2 Bacteria	1224 Proteobacteria	1236 Gammaproteobacteria	72274 Pseudomonadales	135621 Pseudomonadaceae	286 Pseudomonas	43263 Pseudomonas alcaligenes
specI_v3_Cluster232	1	2982	aquatic	0.0386	0.4913	2 Bacteria	1224 Proteobacteria	1236 Gammaproteobacteria	72274 Pseudomonadales	135621 Pseudomonadaceae	286 Pseudomonas	556533 Pseudomonas benzenivorans
specI_v3_Cluster233	5	2983	aquatic	0.0635	0.4623	2 Bacteria	1224 Proteobacteria	1236 Gammaproteobacteria	72274 Pseudomonadales	135621 Pseudomonadaceae	286 Pseudomonas	330 Pseudomonas pseudoalcaligenes/301 Pseudomonas oleovorans/633150 Pseudomonas sp. 1-7
specI_v3_Cluster234	2	3869	aquatic	0.0119	0.4617	2 Bacteria	1224 Proteobacteria	1236 Gammaproteobacteria	72274 Pseudomonadales	135621 Pseudomonadaceae	286 Pseudomonas	330 Pseudomonas pseudoalcaligenes/658457 Pseudomonas composti
specI_v3_Cluster235	14	2138	aquatic	0.0328	0.4278	2 Bacteria	1224 Proteobacteria	1236 Gammaproteobacteria	72274 Pseudomonadales	135621 Pseudomonadaceae	286 Pseudomonas	101564 Pseudomonas alcaliphila/1274359 Pseudomonas sihuiensis/300 Pseudomonas mendocina/1566191 Pseudomonas sp. NFACC19-2/1566230 Pseudomonas sp. NFPP33/1736239 Pseudomonas sp. Leaf83/1898684 Pseudomonas sp. LPH1/330 Pseudomonas pseudoalcaligenes/489632 Pseudomonas chengduensis/554344 Pseudomonas toyotomiensis
specI_v3_Cluster236	1	4003	aquatic	0.0105	0.4642	2 Bacteria	1224 Proteobacteria	1236 Gammaproteobacteria	72274 Pseudomonadales	135621 Pseudomonadaceae	286 Pseudomonas	658457 Pseudomonas composti
specI_v3_Cluster237	3	3629	aquatic	0.0156	0.4025	2 Bacteria	1224 Proteobacteria	1236 Gammaproteobacteria	72274 Pseudomonadales	135621 Pseudomonadaceae	286 Pseudomonas	300 Pseudomonas mendocina
specI_v3_Cluster238	4	2086	aquatic	0.0455	0.5095	2 Bacteria	1224 Proteobacteria	1236 Gammaproteobacteria	72274 Pseudomonadales	135621 Pseudomonadaceae	286 Pseudomonas	300 Pseudomonas mendocina/1198456 Pseudomonas guguanensis/1336207 Pseudomonas sp. P818
specI_v3_Cluster240	2	3174	aquatic	0.0046	0.4368	2 Bacteria	1224 Proteobacteria	1236 Gammaproteobacteria	72274 Pseudomonadales	135621 Pseudomonadaceae	286 Pseudomonas	1220495 Pseudomonas punonensis/640205 Pseudomonas seleniipraecipitans
specI_v3_Cluster241	2	3622	aquatic	0.0033	0.4464	2 Bacteria	1224 Proteobacteria	1236 Gammaproteobacteria	72274 Pseudomonadales	135621 Pseudomonadaceae	286 Pseudomonas	29435 Pseudomonas flavescens
specI_v3_Cluster242	1	3635	aquatic	0.0061	0.4443	2 Bacteria	1224 Proteobacteria	1236 Gammaproteobacteria	72274 Pseudomonadales	135621 Pseudomonadaceae	286 Pseudomonas	47880 Pseudomonas fulva
specI_v3_Cluster243	8	1246	aquatic	0.0081	0.4668	2 Bacteria	1224 Proteobacteria	1236 Gammaproteobacteria	72274 Pseudomonadales	135621 Pseudomonadaceae	286 Pseudomonas	1283289 Pseudomonas sp. URMO17WK12:I3/1283292 Pseudomonas sp. URMO17WK12:I4/1932111 Pseudomonas sp. PA15(2017)/1932112 Pseudomonas sp. PA27(2017)/1932113 Pseudomonas sp. PA1(2017)/289370 Pseudomonas argentinensis/47882 Pseudomonas straminea/47880 Pseudomonas fulva
specI_v3_Cluster244	1	3477	aquatic	0.0078	0.3397	2 Bacteria	1224 Proteobacteria	1236 Gammaproteobacteria	72274 Pseudomonadales	135621 Pseudomonadaceae	286 Pseudomonas	1220495 Pseudomonas punonensis
specI_v3_Cluster245	1	3571	plant	0.0056	0.4002	2 Bacteria	1224 Proteobacteria	1236 Gammaproteobacteria	72274 Pseudomonadales	135621 Pseudomonadaceae	286 Pseudomonas	289370 Pseudomonas argentinensis
specI_v3_Cluster246	2	1808	aquatic	0.0121	0.622	2 Bacteria	1224 Proteobacteria	1236 Gammaproteobacteria	72274 Pseudomonadales	135621 Pseudomonadaceae	286 Pseudomonas	157784 Pseudomonas thermotolerans
specI_v3_Cluster247	5	1253	soil	0.0027	0.6334	2 Bacteria	1224 Proteobacteria	1236 Gammaproteobacteria	72274 Pseudomonadales	135621 Pseudomonadaceae	286 Pseudomonas	1452718 Pseudomonas sp. RL/706570 Pseudomonas flexibilis
specI_v3_Cluster248	2	469	plant	0.0268	0.5001	2 Bacteria	1224 Proteobacteria	1236 Gammaproteobacteria	135619 Oceanospirillales	28256 Halomonadaceae	376488 Halotalea	376489 Halotalea alkalilenta
specI_v3_Cluster249	2	559	aquatic	0.0027	0.4781	2 Bacteria	1224 Proteobacteria	1236 Gammaproteobacteria	135619 Oceanospirillales	28256 Halomonadaceae	204286 Cobetia	1268241 Cobetia sp. MM1IDA2H-1/28258 Cobetia marina
specI_v3_Cluster250	2	545	aquatic	0.014	0.4706	2 Bacteria	1224 Proteobacteria	1236 Gammaproteobacteria	135619 Oceanospirillales	28256 Halomonadaceae	204286 Cobetia	1055104 Cobetia amphilecti/1716176 Cobetia sp. UCD-24C
specI_v3_Cluster251	1	579	aquatic	0.0104	0.4508	2 Bacteria	1224 Proteobacteria	1236 Gammaproteobacteria	135619 Oceanospirillales	28256 Halomonadaceae	204286 Cobetia	553385 Cobetia crustatorum
specI_v3_Cluster254	3	408	plant	0	0.2559	2 Bacteria	1239 Firmicutes	91061 Bacilli	186826 Lactobacillales	81850 Leuconostocaceae	46255 Weissella	1583 Weissella confusa
specI_v3_Cluster255	11	417	plant	0.0063	0.2666	2 Bacteria	1239 Firmicutes	91061 Bacilli	186826 Lactobacillales	81850 Leuconostocaceae	46255 Weissella	137591 Weissella cibaria/1777865 Weissella sp. DD23
specI_v3_Cluster258	3	2019	aquatic	0.0626	0.6312	2 Bacteria	1224 Proteobacteria	1236 Gammaproteobacteria	72274 Pseudomonadales	468 Moraxellaceae	469 Acinetobacter	202954 Acinetobacter tandoii
specI_v3_Cluster259	1909	1323	aquatic	0.0843	0.615	2 Bacteria	1224 Proteobacteria/1239 Firmicutes	1236 Gammaproteobacteria/91061 Bacilli	72274 Pseudomonadales/1385 Bacillales	468 Moraxellaceae/90964 Staphylococcaceae	469 Acinetobacter/1279 Staphylococcus	106654 Acinetobacter nosocomialis/470 Acinetobacter baumannii/1280 Staphylococcus aureus/471 Acinetobacter calcoaceticus
specI_v3_Cluster260	70	1117	plant	0.0995	0.5583	2 Bacteria	1224 Proteobacteria	1236 Gammaproteobacteria	72274 Pseudomonadales	468 Moraxellaceae	469 Acinetobacter	106654 Acinetobacter nosocomialis/1310626 Acinetobacter sp. 21871/1310677 Acinetobacter sp. 766875/1310683 Acinetobacter sp. 1566109/1310695 Acinetobacter sp. 259052/1310696 Acinetobacter sp. 1592897/1310705 Acinetobacter sp. 694762/1310728 Acinetobacter sp. 1245593/1310734 Acinetobacter sp. 216872/1310761 Acinetobacter sp. 88816/1310772 Acinetobacter sp. 1130196/1310779 Acinetobacter sp. 1424608…
specI_v3_Cluster261	145	902	plant	0.0873	0.5582	2 Bacteria	1224 Proteobacteria	1236 Gammaproteobacteria	72274 Pseudomonadales/135623 Vibrionales	468 Moraxellaceae/641 Vibrionaceae	469 Acinetobacter/662 Vibrio	48296 Acinetobacter pittii/1221289 Acinetobacter sp. TG27347/1221302 Acinetobacter sp. 528/1221304 Acinetobacter sp. TG2027/1310608 Acinetobacter sp. 1295259/1310609 Acinetobacter sp. 1289694/1310637 Acinetobacter sp. 809848/1310670 Acinetobacter sp. 907131/1310681 Acinetobacter sp. 1542444/1310689 Acinetobacter sp. 1578804/1310711 Acinetobacter sp. 723929/1310720 Acinetobacter sp. 478810/1310723…
specI_v3_Cluster262	23	846	plant	0.022	0.5594	2 Bacteria	1224 Proteobacteria	1236 Gammaproteobacteria	72274 Pseudomonadales	468 Moraxellaceae	469 Acinetobacter	1051623 Acinetobacter sp. V2/1148157 Acinetobacter oleivorans/471 Acinetobacter calcoaceticus/1217688 Acinetobacter sp. NIPH 542/1736269 Acinetobacter sp. Leaf130/1761742 Acinetobacter sp. yr461/520708 Acinetobacter sp. NIPH 817/903915 Acinetobacter sp. WC-141
specI_v3_Cluster263	10	1679	aquatic	0.0653	0.6834	2 Bacteria	1224 Proteobacteria	1236 Gammaproteobacteria	72274 Pseudomonadales	468 Moraxellaceae	469 Acinetobacter	1144663 Acinetobacter sp. CIP 102082/1144664 Acinetobacter sp. CIP 102129/1144666 Acinetobacter sp. CIP 102143/1144667 Acinetobacter sp. CIP 102159/1144668 Acinetobacter sp. CIP 102529/1144669 Acinetobacter sp. CIP 102637/134533 Acinetobacter parvus
specI_v3_Cluster264	9	2060	aquatic	0.0495	0.6805	2 Bacteria	1224 Proteobacteria	1236 Gammaproteobacteria	72274 Pseudomonadales	468 Moraxellaceae	469 Acinetobacter	29430 Acinetobacter haemolyticus/525244 Acinetobacter sp. ATCC 27244
specI_v3_Cluster265	10	2143	aquatic	0.0532	0.6269	2 Bacteria	1224 Proteobacteria	1236 Gammaproteobacteria	72274 Pseudomonadales	468 Moraxellaceae	469 Acinetobacter	40215 Acinetobacter junii/1797234 Acinetobacter sp. GWC1_38_13
specI_v3_Cluster266	11	2067	aquatic	0.0253	0.5946	2 Bacteria	1224 Proteobacteria	1236 Gammaproteobacteria	72274 Pseudomonadales	468 Moraxellaceae	469 Acinetobacter	1071390 Acinetobacter sp. NBRC 100985/52133 Acinetobacter venetianus/1397525 Acinetobacter sp. COS3/29430 Acinetobacter haemolyticus
specI_v3_Cluster268	11	1492	aquatic	0.0397	0.5492	2 Bacteria	1224 Proteobacteria	1236 Gammaproteobacteria	72274 Pseudomonadales	468 Moraxellaceae	469 Acinetobacter	1217697 Acinetobacter sp. NIPH 1847/1217698 Acinetobacter sp. NIPH 3623/1217706 Acinetobacter sp. NIPH 2168/1217712 Acinetobacter sp. NIPH 758/470 Acinetobacter baumannii/1310800 Acinetobacter sp. 1000160/1561068 Acinetobacter sp. neg1/1785092 Acinetobacter sp. NRRL B-65365/1860097 Acinetobacter sp. YK3/903918 Acinetobacter sp. WC-323
specI_v3_Cluster270	4	2363	aquatic	0.0771	0.4215	2 Bacteria	1224 Proteobacteria	1236 Gammaproteobacteria	72274 Pseudomonadales	468 Moraxellaceae	469 Acinetobacter	1217694 Acinetobacter sp. CIP 64.2/280145 Acinetobacter colistiniresistens/1550715 Acinetobacter sp. NBRC 110496/981223 Acinetobacter sp. NCTC 7422
specI_v3_Cluster272	7	1772	aquatic	0.0593	0.4051	2 Bacteria	1224 Proteobacteria	1236 Gammaproteobacteria	72274 Pseudomonadales	468 Moraxellaceae	469 Acinetobacter	134534 Acinetobacter gyllenbergii/1217713 Acinetobacter sp. NIPH 809/1776741 Acinetobacter proteolyticus
specI_v3_Cluster274	3	2437	aquatic	0.0233	0.5912	2 Bacteria	1224 Proteobacteria	1236 Gammaproteobacteria	72274 Pseudomonadales	468 Moraxellaceae	469 Acinetobacter	202955 Acinetobacter tjernbergiae
specI_v3_Cluster276	3	292	animal	0.179	0.4202	2 Bacteria	1239 Firmicutes	1737404 Tissierellia	1737405 Tissierellales	1570339 Peptoniphilaceae	162289 Peptoniphilus	33031 Peptoniphilus lacrimalis/671216 Peptoniphilus sp. oral taxon 836
specI_v3_Cluster277	7	1944	plant	0.0134	0.3157	2 Bacteria	1239 Firmicutes	91061 Bacilli	1385 Bacillales	186817 Bacillaceae	1386 Bacillus/320933 Salinibacillus	72360 Bacillus mojavensis/237684 Salinibacillus aidingensis/260554 Bacillus halotolerans
specI_v3_Cluster278	149	714	plant	0.0394	0.3752	2 Bacteria	1239 Firmicutes/201174 Actinobacteria	91061 Bacilli/1760 Actinobacteria	1385 Bacillales/85006 Micrococcales/186826 Lactobacillales	186817 Bacillaceae/1268 Micrococcaceae/1300 Streptococcaceae/186818 Planococcaceae	1386 Bacillus/1269 Micrococcus/1301 Streptococcus/157226 Jeotgalibacillus	1423 Bacillus subtilis/1127744 Bacillus sp. JS/1270 Micrococcus luteus/1313 Streptococcus pneumoniae/1378089 Bacillus sp. CC120222-01/1385719 Bacillus sp. CMAA 1185/1402 Bacillus licheniformis/1409 Bacillus sp. (in: Bacteria)/227866 Bacillus tequilensis/1574141 Bacillus sp. YP1/1581850 Bacillus sp. F56/1590027 Bacillus sp. A053/1628753 Bacillus sp. LM 4-2/1679166 Bacillus sp. FJAT-27445/171685 Ba…
specI_v3_Cluster280	2	1850	plant	0.0024	0.2804	2 Bacteria	1239 Firmicutes	91061 Bacilli	1385 Bacillales	186817 Bacillaceae	1386 Bacillus	1793963 Bacillus nakamurai
specI_v3_Cluster281	139	1207	plant	0.0129	0.3069	2 Bacteria	1239 Firmicutes	91061 Bacilli	1385 Bacillales	186817 Bacillaceae/186822 Paenibacillaceae	1386 Bacillus/44249 Paenibacillus	1390 Bacillus amyloliquefaciens/1007654 Bacillus sp. 916/492670 Bacillus velezensis/1127743 Bacillus sp. 5B6/659243 Bacillus siamensis/78058 Paenibacillus lentimorbus/1423 Bacillus subtilis/1446792 Bacillus sp. Pc3/1449047 Bacillus sp. UNC69MF/1570330 Bacillus sp. BH072/1628209 Bacillus sp. LK7/1679193 Bacillus sp. JFL15/1774743 Bacillus sp. SDLI1/1806507 Bacillus sp. Co1-6/1907305 Bacillus sp. R…
specI_v3_Cluster282	7264	422	animal	0.0801	0.5116	2 Bacteria	1239 Firmicutes	91061 Bacilli	186826 Lactobacillales	1300 Streptococcaceae	1301 Streptococcus	1313 Streptococcus pneumoniae/28037 Streptococcus mitis/257758 Streptococcus pseudopneumoniae
specI_v3_Cluster283	79	446	animal	0.133	0.5318	2 Bacteria	1239 Firmicutes	91061 Bacilli	186826 Lactobacillales	1300 Streptococcaceae	1301 Streptococcus	28037 Streptococcus mitis/1313 Streptococcus pneumoniae/1715092 Streptococcus sp. HMSC070B10/1715107 Streptococcus sp. HMSC063B03/1715180 Streptococcus sp. HMSC077D04/1739268 Streptococcus sp. HMSC073F11/1860161 Streptococcus sp. CCUG 49591/257758 Streptococcus pseudopneumoniae/563038 Streptococcus sp. M334
specI_v3_Cluster284	1	1531	animal	0.0457	0.5147	2 Bacteria	1239 Firmicutes	91061 Bacilli	186826 Lactobacillales	1300 Streptococcaceae	1301 Streptococcus	257758 Streptococcus pseudopneumoniae
specI_v3_Cluster285	1	1620	animal	0.0784	0.5611	2 Bacteria	1239 Firmicutes	91061 Bacilli	186826 Lactobacillales	1300 Streptococcaceae	1301 Streptococcus	28037 Streptococcus mitis
specI_v3_Cluster287	2	1256	animal	0.0686	0.5133	2 Bacteria	1239 Firmicutes	91061 Bacilli	186826 Lactobacillales	1300 Streptococcaceae	1301 Streptococcus	1303 Streptococcus oralis
specI_v3_Cluster288	9	935	animal	0.1805	0.5377	2 Bacteria	1239 Firmicutes	91061 Bacilli	186826 Lactobacillales	1300 Streptococcaceae	1301 Streptococcus	1303 Streptococcus oralis/712630 Streptococcus sp. oral taxon 071/999424 Streptococcus sp. F0441
specI_v3_Cluster289	5	1186	animal	0.1592	0.6119	2 Bacteria	1239 Firmicutes	91061 Bacilli	186826 Lactobacillales	1300 Streptococcaceae	1301 Streptococcus	1303 Streptococcus oralis
specI_v3_Cluster290	16	864	animal	0.188	0.5991	2 Bacteria	1239 Firmicutes	91061 Bacilli	186826 Lactobacillales	1300 Streptococcaceae	1301 Streptococcus	1303 Streptococcus oralis/1105032 Streptococcus sp. BS35b/1161414 Streptococcus sp. BS21/1161415 Streptococcus sp. BS29a/1161416 Streptococcus sp. SR1/936580 Streptococcus sp. CM6
specI_v3_Cluster291	1	1700	animal	0.1241	0.5765	2 Bacteria	1239 Firmicutes	91061 Bacilli	186826 Lactobacillales	1300 Streptococcaceae	1301 Streptococcus	1303 Streptococcus oralis
specI_v3_Cluster292	12	650	animal	0.1456	0.5628	2 Bacteria	1239 Firmicutes	91061 Bacilli	186826 Lactobacillales	1300 Streptococcaceae	1301 Streptococcus	28037 Streptococcus mitis/1303 Streptococcus oralis/1855327 Streptococcus sp. NLAE-zl-C503/563037 Streptococcus sp. M143
specI_v3_Cluster294	2	1347	animal	0.0908	0.5533	2 Bacteria	1239 Firmicutes	91061 Bacilli	186826 Lactobacillales	1300 Streptococcaceae	1301 Streptococcus	1303 Streptococcus oralis/28037 Streptococcus mitis
specI_v3_Cluster295	1	1792	animal	0.1161	0.5653	2 Bacteria	1239 Firmicutes	91061 Bacilli	186826 Lactobacillales	1300 Streptococcaceae	1301 Streptococcus	257758 Streptococcus pseudopneumoniae
specI_v3_Cluster296	57	647	animal	0.2206	0.526	2 Bacteria	1239 Firmicutes	91061 Bacilli	186826 Lactobacillales	1300 Streptococcaceae	1301 Streptococcus	1303 Streptococcus oralis/1169672 Streptococcus sp. GMD3S/1169674 Streptococcus sp. GMD5S/1419814 Streptococcus sp. VT 162/1604598 Streptococcus sp. DBCMS/1715134 Streptococcus sp. HMSC066F01/1739270 Streptococcus sp. HMSC076C08/1739357 Streptococcus sp. HMSC077F03/1739389 Streptococcus sp. HMSC062H02/1739495 Streptococcus sp. HMSC072D07/1739549 Streptococcus sp. HMSC072D05/257758 Streptococcus p…
specI_v3_Cluster297	1	1714	animal	0.0782	0.5105	2 Bacteria	1239 Firmicutes	91061 Bacilli	186826 Lactobacillales	1300 Streptococcaceae	1301 Streptococcus	1303 Streptococcus oralis
specI_v3_Cluster298	1	1439	animal	0.0834	0.6233	2 Bacteria	1239 Firmicutes	91061 Bacilli	186826 Lactobacillales	1300 Streptococcaceae	1301 Streptococcus	1303 Streptococcus oralis
specI_v3_Cluster299	1	1435	animal	0.0725	0.6655	2 Bacteria	1239 Firmicutes	91061 Bacilli	186826 Lactobacillales	1300 Streptococcaceae	1301 Streptococcus	1303 Streptococcus oralis
specI_v3_Cluster300	2	1281	animal	0.079	0.6116	2 Bacteria	1239 Firmicutes	91061 Bacilli	186826 Lactobacillales	1300 Streptococcaceae	1301 Streptococcus	1608856 Streptococcus sp. HMSC34B10/68891 Streptococcus peroris
specI_v3_Cluster301	14	703	animal	0.1304	0.5865	2 Bacteria	1239 Firmicutes	91061 Bacilli	186826 Lactobacillales	1300 Streptococcaceae	1301 Streptococcus	1095726 Streptococcus sp. SK140/1303 Streptococcus oralis/1715098 Streptococcus sp. HMSC074B11/1715207 Streptococcus sp. HMSC061D10/1739299 Streptococcus sp. HMSC056C01/1739309 Streptococcus sp. HMSC034E03/1739341 Streptococcus sp. HMSC071D03/257758 Streptococcus pseudopneumoniae/68892 Streptococcus infantis/712633 Streptococcus sp. oral taxon 431
specI_v3_Cluster302	1	1628	animal	0.0774	0.6296	2 Bacteria	1239 Firmicutes	91061 Bacilli	186826 Lactobacillales	1300 Streptococcaceae	1301 Streptococcus	68892 Streptococcus infantis
specI_v3_Cluster305	1	1619	animal	0.0791	0.6078	2 Bacteria	1239 Firmicutes	91061 Bacilli	186826 Lactobacillales	1300 Streptococcaceae	1301 Streptococcus	68892 Streptococcus infantis
specI_v3_Cluster306	1	1519	animal	0.0968	0.6228	2 Bacteria	1239 Firmicutes	91061 Bacilli	186826 Lactobacillales	1300 Streptococcaceae	1301 Streptococcus	68892 Streptococcus infantis
specI_v3_Cluster307	6	1076	animal	0.1434	0.6464	2 Bacteria	1239 Firmicutes	91061 Bacilli	186826 Lactobacillales	1300 Streptococcaceae	1301 Streptococcus	68892 Streptococcus infantis/1739461 Streptococcus sp. HMSC062D07/257758 Streptococcus pseudopneumoniae
specI_v3_Cluster308	1	1594	animal	0.0634	0.5922	2 Bacteria	1239 Firmicutes	91061 Bacilli	186826 Lactobacillales	1300 Streptococcaceae	1301 Streptococcus	68892 Streptococcus infantis
specI_v3_Cluster309	1	1567	animal	0.0734	0.605	2 Bacteria	1239 Firmicutes	91061 Bacilli	186826 Lactobacillales	1300 Streptococcaceae	1301 Streptococcus	1852387 Streptococcus timonensis
specI_v3_Cluster311	6	662	animal	0.0818	0.5547	2 Bacteria	1239 Firmicutes	91061 Bacilli	186826 Lactobacillales	1300 Streptococcaceae	1301 Streptococcus	1579341 Streptococcus sp. 400_SSPC/1579342 Streptococcus sp. 343_SSPC/1579348 Streptococcus sp. 1171_SSPC/1759399 Streptococcus sp. A12/113107 Streptococcus australis
specI_v3_Cluster312	36	476	animal	0.1006	0.5492	2 Bacteria	1239 Firmicutes	91061 Bacilli	186826 Lactobacillales	1300 Streptococcaceae	1301 Streptococcus	1318 Streptococcus parasanguinis/1316408 Streptococcus sp. HSISM1/1715164 Streptococcus sp. HMSC074F05/1715165 Streptococcus sp. HMSC057G03/1715183 Streptococcus sp. HMSC076C09/1739336 Streptococcus sp. HMSC073D05/1739397 Streptococcus sp. HMSC072C09/1739408 Streptococcus sp. HMSC072G04/1739421 Streptococcus sp. HMSC061E03/1739422 Streptococcus sp. HMSC065C01/1739430 Streptococcus sp. HMSC078D09/…
specI_v3_Cluster314	138	759	animal	0.0084	0.4041	2 Bacteria	1239 Firmicutes	91061 Bacilli	186826 Lactobacillales	1300 Streptococcaceae	1301 Streptococcus	1336 Streptococcus equi
specI_v3_Cluster315	325	764	animal	0.0313	0.4452	2 Bacteria	1239 Firmicutes	91061 Bacilli	186826 Lactobacillales	1300 Streptococcaceae	1301 Streptococcus	1314 Streptococcus pyogenes
specI_v3_Cluster316	25	804	animal	0.0417	0.4188	2 Bacteria	1239 Firmicutes	91061 Bacilli	186826 Lactobacillales	1300 Streptococcaceae	1301 Streptococcus	1334 Streptococcus dysgalactiae
specI_v3_Cluster317	1	1000	animal	0.043	0.453	2 Bacteria	1239 Firmicutes	91061 Bacilli	186826 Lactobacillales	1300 Streptococcaceae	1301 Streptococcus	1329 Streptococcus canis
specI_v3_Cluster318	504	848	animal	0.0292	0.3949	2 Bacteria	1239 Firmicutes/976 Bacteroidetes	91061 Bacilli/117747 Sphingobacteriia	186826 Lactobacillales/200666 Sphingobacteriales/1385 Bacillales	81852 Enterococcaceae/84566 Sphingobacteriaceae/1300 Streptococcaceae/186820 Listeriaceae	1350 Enterococcus/28453 Sphingobacterium/1301 Streptococcus/1637 Listeria	1351 Enterococcus faecalis/1352 Enterococcus faecium/34087 Sphingobacterium faecium/1311 Streptococcus agalactiae/1579344 Enterococcus sp. 255_ESPC/1579349 Enterococcus sp. 1140_ESPC/1639 Listeria monocytogenes/1739314 Enterococcus sp. HMSC078F03/1739405 Enterococcus sp. HMSC073E09
specI_v3_Cluster319	11	1040	animal	0.0045	0.3453	2 Bacteria	1239 Firmicutes	91061 Bacilli	186826 Lactobacillales	81852 Enterococcaceae	1350 Enterococcus	53346 Enterococcus mundtii/590158 Enterococcus pernyi
specI_v3_Cluster321	268	941	animal	0.0516	0.3311	2 Bacteria	1239 Firmicutes/1224 Proteobacteria	91061 Bacilli/1236 Gammaproteobacteria	186826 Lactobacillales/72274 Pseudomonadales	81852 Enterococcaceae/468 Moraxellaceae	1350 Enterococcus/469 Acinetobacter	1352 Enterococcus faecium/1169665 Enterococcus sp. GMD1E/1169666 Enterococcus sp. GMD2E/1169667 Enterococcus sp. GMD3E/1169668 Enterococcus sp. GMD4E/1169669 Enterococcus sp. GMD5E/1715016 Enterococcus sp. HMSC063D12/1715033 Enterococcus sp. HMSC074F07/1715038 Enterococcus sp. HMSC056C08/1715072 Enterococcus sp. HMSC035C10/1715125 Enterococcus sp. HMSC069A01/1715127 Enterococcus sp. HMSC072D11/17…
specI_v3_Cluster323	7	1280	animal	0.0447	0.3326	2 Bacteria	1239 Firmicutes	91061 Bacilli	186826 Lactobacillales	81852 Enterococcaceae	1350 Enterococcus	53345 Enterococcus durans/1352 Enterococcus faecium
specI_v3_Cluster324	13	1172	animal	0.0278	0.3059	2 Bacteria	1239 Firmicutes	91061 Bacilli	186826 Lactobacillales	81852 Enterococcaceae	1350 Enterococcus	1354 Enterococcus hirae/1352 Enterococcus faecium
specI_v3_Cluster325	4	1202	animal	0.0396	0.5634	2 Bacteria	1239 Firmicutes	91061 Bacilli	186826 Lactobacillales	81852 Enterococcaceae	1350 Enterococcus	112904 Enterococcus villorum
specI_v3_Cluster327	2	2335	soil	0.0036	0.5315	2 Bacteria	1239 Firmicutes	91061 Bacilli	1385 Bacillales	186817 Bacillaceae	1386 Bacillus	580165 Bacillus cytotoxicus
specI_v3_Cluster328	67	1954	soil	0.0122	0.5206	2 Bacteria	1239 Firmicutes	91061 Bacilli	1385 Bacillales	186817 Bacillaceae	1386 Bacillus	1396 Bacillus cereus/1405 Bacillus mycoides/1761767 Bacillus sp. ok634/1428 Bacillus thuringiensis
specI_v3_Cluster329	662	474	soil	0.0412	0.5108	2 Bacteria	1239 Firmicutes	91061 Bacilli	1385 Bacillales/186826 Lactobacillales	186817 Bacillaceae/1300 Streptococcaceae	1386 Bacillus/1301 Streptococcus	1428 Bacillus thuringiensis/1396 Bacillus cereus/1392 Bacillus anthracis/2026187 Bacillus pacificus/1209364 Bacillus sp. WBUNB004/1209372 Bacillus sp. WBUNB009/1405 Bacillus mycoides/1313 Streptococcus pneumoniae/658666 Bacillus bombysepticus/1397276 Bacillus sp. H1a/1397277 Bacillus sp. H1m/155322 Bacillus toyonensis/1423 Bacillus subtilis/1565146 Bacillus sp. UMTAT18/1586646 Bacillus sp. L_1B0_…
specI_v3_Cluster330	1	3169	soil	0.011	0.5027	2 Bacteria	1239 Firmicutes	91061 Bacilli	1385 Bacillales	186817 Bacillaceae	1386 Bacillus	1405 Bacillus mycoides
specI_v3_Cluster332	1	3203	soil	0.0172	0.3874	2 Bacteria	1239 Firmicutes	91061 Bacilli	1385 Bacillales	186817 Bacillaceae	1386 Bacillus	1150157 Bacillus bingmayongensis
specI_v3_Cluster333	2	3011	soil	0.0091	0.3506	2 Bacteria	1239 Firmicutes	91061 Bacilli	1385 Bacillales	186817 Bacillaceae	1386 Bacillus	574375 Bacillus gaemokensis
specI_v3_Cluster334	13	2796	soil	0.0175	0.2394	2 Bacteria	1239 Firmicutes	91061 Bacilli	1385 Bacillales	186817 Bacillaceae	1386 Bacillus	1396 Bacillus cereus/1151120 Bacillus sp. 105MF/1151121 Bacillus sp. 95MFCvi2.1/1405 Bacillus mycoides/1428 Bacillus thuringiensis/64104 Bacillus pseudomycoides
specI_v3_Cluster335	1	2903	soil	0.0176	0.3703	2 Bacteria	1239 Firmicutes	91061 Bacilli	1385 Bacillales	186817 Bacillaceae	1386 Bacillus	1396 Bacillus cereus
specI_v3_Cluster336	1	1668	soil	0.0018	0.4652	2 Bacteria	1239 Firmicutes	91061 Bacilli	1385 Bacillales	186817 Bacillaceae	1386 Bacillus	574376 Bacillus manliponensis
specI_v3_Cluster337	14	770	animal	0.016	0.4031	2 Bacteria	1239 Firmicutes	91061 Bacilli	1385 Bacillales	90964 Staphylococcaceae	1279 Staphylococcus	1288 Staphylococcus xylosus
specI_v3_Cluster338	2	1468	animal	0.0395	0.3726	2 Bacteria	1239 Firmicutes	91061 Bacilli	1385 Bacillales	90964 Staphylococcaceae	1279 Staphylococcus	29385 Staphylococcus saprophyticus
specI_v3_Cluster339	38	1421	animal	0.031	0.3696	2 Bacteria	1239 Firmicutes	91061 Bacilli	1385 Bacillales	90964 Staphylococcaceae	1279 Staphylococcus	29385 Staphylococcus saprophyticus/1339238 Staphylococcus sp. ZWU0021/1739329 Staphylococcus sp. HMSC068H12
specI_v3_Cluster340	7818	858	animal	0.026	0.3946	2 Bacteria	1239 Firmicutes	91061 Bacilli	1385 Bacillales	90964 Staphylococcaceae	1279 Staphylococcus	1280 Staphylococcus aureus/1608859 Staphylococcus sp. HMSC34D01/1608862 Staphylococcus sp. HMSC34H10/1608863 Staphylococcus sp. HMSC35D08/1608866 Staphylococcus sp. HMSC36A10/1608867 Staphylococcus sp. HMSC36C03/1608870 Staphylococcus sp. HMSC36D07/1608871 Staphylococcus sp. HMSC36D12/1608872 Staphylococcus sp. HMSC36F05/1608873 Staphylococcus sp. HMSC36G04/1608875 Staphylococcus sp. HMSC55F09/16…
specI_v3_Cluster341	106	755	animal	0.0165	0.3884	2 Bacteria	1239 Firmicutes	91061 Bacilli	1385 Bacillales	90964 Staphylococcaceae	1279 Staphylococcus	1280 Staphylococcus aureus/985002 Staphylococcus argenteus/1654388 Staphylococcus schweitzeri
specI_v3_Cluster342	3	1056	animal	0.035	0.3562	2 Bacteria	1239 Firmicutes	91061 Bacilli	1385 Bacillales	90964 Staphylococcaceae	1279 Staphylococcus	1280 Staphylococcus aureus/1283 Staphylococcus haemolyticus/1608858 Staphylococcus sp. HMSC34C02
specI_v3_Cluster343	159	976	animal	0.0509	0.3683	2 Bacteria	1239 Firmicutes	91061 Bacilli	1385 Bacillales	90964 Staphylococcaceae	1279 Staphylococcus	1283 Staphylococcus haemolyticus/1581100 Staphylococcus sp. HMSC14C08/1581101 Staphylococcus sp. HMSC14D01/1581102 Staphylococcus sp. HMSC14D10/1608857 Staphylococcus sp. HMSC34B12/1608865 Staphylococcus sp. HMSC36A02/1608884 Staphylococcus sp. HMSC62B09/1663564 Staphylococcus sp. MB377/1715010 Staphylococcus sp. HMSC078A03/1715011 Staphylococcus sp. HMSC074C12/1715024 Staphylococcus sp. HMSC063A…
specI_v3_Cluster344	59	940	animal	0.0413	0.3582	2 Bacteria	1239 Firmicutes	91061 Bacilli	1385 Bacillales/186826 Lactobacillales	90964 Staphylococcaceae/1300 Streptococcaceae	1279 Staphylococcus/1301 Streptococcus	1290 Staphylococcus hominis/1313 Streptococcus pneumoniae/1388318 Staphylococcus sp. M0480/1566296 Staphylococcus sp. NFPP34/1581077 Staphylococcus sp. HMSC10B09/1581099 Staphylococcus sp. HMSC14C01/1715041 Staphylococcus sp. HMSC069E10/1715057 Staphylococcus sp. HMSC072H03/1715091 Staphylococcus sp. HMSC058D09/1715108 Staphylococcus sp. HMSC034C12/1715118 Staphylococcus sp. HMSC078D05/1715126 St…
specI_v3_Cluster346	331	1104	animal	0.0365	0.3337	2 Bacteria	1239 Firmicutes	91061 Bacilli	1385 Bacillales	90964 Staphylococcaceae	1279 Staphylococcus	1282 Staphylococcus epidermidis/1608860 Staphylococcus sp. HMSC34G04/1715005 Staphylococcus sp. HMSC074F11/1715025 Staphylococcus sp. HMSC077C03/1715026 Staphylococcus sp. HMSC058E12/1715029 Staphylococcus sp. HMSC074D07/1715046 Staphylococcus sp. HMSC070A07/1715055 Staphylococcus sp. HMSC063F05/1715074 Staphylococcus sp. HMSC077D09/1715101 Staphylococcus sp. HMSC064E11/1715128 Staphylococcus sp.…
specI_v3_Cluster347	5	1157	animal	0.0224	0.3105	2 Bacteria	1239 Firmicutes	91061 Bacilli	1385 Bacillales	90964 Staphylococcaceae	1279 Staphylococcus	1292 Staphylococcus warneri/1608883 Staphylococcus sp. HMSC62A08/1715059 Staphylococcus sp. HMSC036D05/29380 Staphylococcus caprae
specI_v3_Cluster348	38	1022	animal	0.0358	0.3039	2 Bacteria	1239 Firmicutes	91061 Bacilli	1385 Bacillales	90964 Staphylococcaceae	1279 Staphylococcus	29388 Staphylococcus capitis/1292 Staphylococcus warneri/1472720 Staphylococcus sp. TE8/1581122 Staphylococcus sp. HMSC06C11/1715121 Staphylococcus sp. HMSC055A09/1715185 Staphylococcus sp. HMSC067F07/1739414 Staphylococcus sp. HMSC066C03
specI_v3_Cluster349	5	213	animal	0.0986	0.4353	2 Bacteria	201174 Actinobacteria	1760 Actinobacteria	85006 Micrococcales	85020 Dermabacteraceae	36739 Dermabacter	1203568 Dermabacter sp. HFH0086/36740 Dermabacter hominis/1581125 Dermabacter sp. HMSC06F07/1581144 Dermabacter sp. HMSC08H10
specI_v3_Cluster350	1	248	animal	0.1371	0.4274	2 Bacteria	201174 Actinobacteria	1760 Actinobacteria	85006 Micrococcales	85020 Dermabacteraceae	36739 Dermabacter	1630135 Dermabacter vaginalis
specI_v3_Cluster351	1	222	animal	0.0315	0.3333	2 Bacteria	201174 Actinobacteria	1760 Actinobacteria	85006 Micrococcales	85020 Dermabacteraceae	1161125 Helcobacillus	521392 Helcobacillus massiliensis
specI_v3_Cluster352	14	3630	aquatic	0.0285	0.5785	2 Bacteria	201174 Actinobacteria	1760 Actinobacteria	85007 Corynebacteriales	1762 Mycobacteriaceae	670516 Mycobacteroides	83262 Mycobacteroides immunogenum
specI_v3_Cluster353	1365	3194	aquatic	0.0158	0.5228	2 Bacteria	201174 Actinobacteria	1760 Actinobacteria	85007 Corynebacteriales	1762 Mycobacteriaceae	670516 Mycobacteroides/1866885 Mycolicibacterium/1763 Mycobacterium	36809 Mycobacteroides abscessus/1774 Mycobacteroides chelonae/1766 Mycolicibacterium fortuitum/1768 Mycobacterium kansasii
specI_v3_Cluster354	5	3567	aquatic	0.0212	0.5843	2 Bacteria	201174 Actinobacteria	1760 Actinobacteria	85007 Corynebacteriales	1762 Mycobacteriaceae	670516 Mycobacteroides	948102 Mycobacteroides franklinii
specI_v3_Cluster355	3	3741	aquatic	0.0091	0.1781	2 Bacteria	201174 Actinobacteria	1760 Actinobacteria	85007 Corynebacteriales	1762 Mycobacteriaceae	670516 Mycobacteroides	1578165 Mycobacteroides saopaulense
specI_v3_Cluster356	46	3119	aquatic	0.0141	0.2353	2 Bacteria	201174 Actinobacteria	1760 Actinobacteria	85007 Corynebacteriales	1762 Mycobacteriaceae	670516 Mycobacteroides	1774 Mycobacteroides chelonae/1561223 Mycobacterium sp. QIA-37/1720565 Mycobacteroides sp. H001/1720566 Mycobacteroides sp. H002/1720567 Mycobacteroides sp. H054/1720568 Mycobacteroides sp. H072/1720569 Mycobacteroides sp. H003/1720570 Mycobacteroides sp. H063/1720571 Mycobacteroides sp. H070/1720572 Mycobacteroides sp. H079/1720573 Mycobacteroides sp. H092/1720574 Mycobacteroides sp. H101/172057…
specI_v3_Cluster358	2	3610	aquatic	0.0111	0.4394	2 Bacteria	201174 Actinobacteria	1760 Actinobacteria	85007 Corynebacteriales	1762 Mycobacteriaceae	670516 Mycobacteroides	404941 Mycobacteroides salmoniphilum
specI_v3_Cluster360	1	153	plant	0.0065	0.6013	2 Bacteria	201174 Actinobacteria	1760 Actinobacteria	85006 Micrococcales	1268 Micrococcaceae	1164863 Enteractinococcus	1837282 Enteractinococcus helveticum
specI_v3_Cluster361	2	670	animal	0.003	0.4248	2 Bacteria	1239 Firmicutes	91061 Bacilli	186826 Lactobacillales	1300 Streptococcaceae	1301 Streptococcus	119224 Streptococcus phocae
specI_v3_Cluster362	631	1144	animal	0.0213	0.4791	2 Bacteria	1224 Proteobacteria	1236 Gammaproteobacteria	135623 Vibrionales	641 Vibrionaceae	662 Vibrio	666 Vibrio cholerae/140100 Vibrio albensis
specI_v3_Cluster363	19	763	animal	0.0148	0.4777	2 Bacteria	1224 Proteobacteria	1236 Gammaproteobacteria	135623 Vibrionales	641 Vibrionaceae	662 Vibrio	674 Vibrio mimicus/1481663 Vibrio metoecus/666 Vibrio cholerae/675815 Vibrio sp. RC586
specI_v3_Cluster365	1	548	plant	0.031	0.4507	2 Bacteria	1224 Proteobacteria	28216 Betaproteobacteria	206389 Rhodocyclales	75787 Rhodocyclaceae	146937 Azospira	146939 Azospira oryzae
specI_v3_Cluster366	1	1696	aquatic	0.0006	0.1274	2 Bacteria	1224 Proteobacteria	28216 Betaproteobacteria	32003 Nitrosomonadales	2008793 Sterolibacteriaceae	378210 Methyloversatilis	1346290 Methyloversatilis thermotolerans
specI_v3_Cluster369	2	1889	aquatic	0.0016	0.2882	2 Bacteria	1224 Proteobacteria	28216 Betaproteobacteria	32003 Nitrosomonadales	2008793 Sterolibacteriaceae	378210 Methyloversatilis	1119528 Methyloversatilis discipulorum
specI_v3_Cluster370	1	1899	aquatic	0.0053	0.2938	2 Bacteria	1224 Proteobacteria	28216 Betaproteobacteria	32003 Nitrosomonadales	2008793 Sterolibacteriaceae	378210 Methyloversatilis	1119528 Methyloversatilis discipulorum
specI_v3_Cluster371	2	1891	aquatic	0.0079	0.1682	2 Bacteria	1224 Proteobacteria	28216 Betaproteobacteria	32003 Nitrosomonadales	2008793 Sterolibacteriaceae	378210 Methyloversatilis	378211 Methyloversatilis universalis
specI_v3_Cluster372	1	1874	aquatic	0.0043	0.1558	2 Bacteria	1224 Proteobacteria	28216 Betaproteobacteria	32003 Nitrosomonadales	2008793 Sterolibacteriaceae	378210 Methyloversatilis	378211 Methyloversatilis universalis
specI_v3_Cluster373	1	355	aquatic	0.0028	0.4507	2 Bacteria	1224 Proteobacteria	1236 Gammaproteobacteria	135614 Xanthomonadales	32033 Xanthomonadaceae	292713 Silanimonas	265429 Silanimonas lenta
specI_v3_Cluster377	1	342	aquatic	0	0.4532	2 Bacteria	1224 Proteobacteria	28216 Betaproteobacteria	206351 Neisseriales	1499392 Chromobacteriaceae	83764 Formivibrio	83765 Formivibrio citricus
specI_v3_Cluster379	1	149	animal	0	0.5906	2 Bacteria	1224 Proteobacteria	28216 Betaproteobacteria	80840 Burkholderiales	119060 Burkholderiaceae	47670 Lautropia	47671 Lautropia mirabilis
specI_v3_Cluster381	1	591	aquatic	0.0034	0.4535	2 Bacteria	1224 Proteobacteria	28216 Betaproteobacteria	206389 Rhodocyclales	75787 Rhodocyclaceae	146935 Azovibrio	146938 Azovibrio restrictus
specI_v3_Cluster383	1	387	plant	0	0.5762	2 Bacteria	1224 Proteobacteria	28216 Betaproteobacteria	80840 Burkholderiales	119060 Burkholderiaceae	240411 Chitinimonas	356302 Chitinimonas koreensis
specI_v3_Cluster391	1	895	soil	0	0.4156	2 Bacteria	1224 Proteobacteria	28216 Betaproteobacteria	80840 Burkholderiales	75682 Oxalobacteraceae	1344552 Noviherbaspirillum	1465823 Noviherbaspirillum massiliense
specI_v3_Cluster393	2	2111	plant	0.0021	0.2457	2 Bacteria	1224 Proteobacteria	28216 Betaproteobacteria	206351 Neisseriales	1499392 Chromobacteriaceae	535 Chromobacterium	1903179 Chromobacterium sphagni
specI_v3_Cluster394	9	2126	plant	0.0029	0.3103	2 Bacteria	1224 Proteobacteria	28216 Betaproteobacteria	206351 Neisseriales	1499392 Chromobacteriaceae	535 Chromobacterium	1777131 Chromobacterium sp. F49/251747 Chromobacterium subtsugae/467180 Chromobacterium aquaticum/536 Chromobacterium violaceum
specI_v3_Cluster395	2	2036	plant	0.002	0.2258	2 Bacteria	1224 Proteobacteria	28216 Betaproteobacteria	206351 Neisseriales	1499392 Chromobacteriaceae	535 Chromobacterium	1382803 Chromobacterium amazonense/686831 Chromobacterium piscinae
specI_v3_Cluster396	3	2187	plant	0.0017	0.2911	2 Bacteria	1224 Proteobacteria	28216 Betaproteobacteria	206351 Neisseriales	1499392 Chromobacteriaceae	535 Chromobacterium	1108595 Chromobacterium vaccinii
specI_v3_Cluster397	12	2143	plant	0.0005	0.2622	2 Bacteria	1224 Proteobacteria	28216 Betaproteobacteria	206351 Neisseriales	1499392 Chromobacteriaceae	535 Chromobacterium	536 Chromobacterium violaceum
specI_v3_Cluster398	1	227	plant	0	0.4978	2 Bacteria	1224 Proteobacteria	28216 Betaproteobacteria	32003 Nitrosomonadales	90627 Gallionellaceae	314343 Sideroxydans	63745 Sideroxydans lithotrophicus
specI_v3_Cluster399	2	1093	soil	0	0.2905	2 Bacteria	1224 Proteobacteria	28216 Betaproteobacteria	206351 Neisseriales	1499392 Chromobacteriaceae	568394 Pseudogulbenkiania	549169 Pseudogulbenkiania ferrooxidans/748280 Pseudogulbenkiania sp. NH8B
specI_v3_Cluster400	1	1108	soil	0.0009	0.2816	2 Bacteria	1224 Proteobacteria	28216 Betaproteobacteria	206351 Neisseriales	1499392 Chromobacteriaceae	568394 Pseudogulbenkiania	451637 Pseudogulbenkiania subflava
specI_v3_Cluster402	1	706	soil	0.0156	0.3456	2 Bacteria	1224 Proteobacteria	28216 Betaproteobacteria	206351 Neisseriales	481 Neisseriaceae	1654931 Crenobacter	1452487 Crenobacter luteus
specI_v3_Cluster403	1	455	plant	0	0.3846	2 Bacteria	1224 Proteobacteria	28216 Betaproteobacteria	206351 Neisseriales	1499392 Chromobacteriaceae	397275 Andreprevotia	1121000 Andreprevotia lacus
specI_v3_Cluster404	1	406	soil	0	0.5296	2 Bacteria	1224 Proteobacteria	1236 Gammaproteobacteria	135614 Xanthomonadales	1775411 Rhodanobacteraceae	70411 Frateuria	81475 Frateuria aurantia
specI_v3_Cluster405	1	518	plant	0	0.417	2 Bacteria	1224 Proteobacteria	28216 Betaproteobacteria	206351 Neisseriales	1499392 Chromobacteriaceae	397275 Andreprevotia	396808 Andreprevotia chitinilytica
specI_v3_Cluster408	1	349	plant	0	0.596	2 Bacteria	1224 Proteobacteria	28216 Betaproteobacteria	80840 Burkholderiales	119060 Burkholderiaceae	240411 Chitinimonas	240412 Chitinimonas taiwanensis
specI_v3_Cluster409	2	2692	soil	0.0037	0.5398	2 Bacteria	1224 Proteobacteria	28216 Betaproteobacteria	80840 Burkholderiales	75682 Oxalobacteraceae	202907 Collimonas	279058 Collimonas arenae
specI_v3_Cluster412	2	2894	soil	0.0035	0.4743	2 Bacteria	1224 Proteobacteria	28216 Betaproteobacteria	80840 Burkholderiales	75682 Oxalobacteraceae	202907 Collimonas	279113 Collimonas pratensis
specI_v3_Cluster413	2	2415	soil	0.0035	0.2557	2 Bacteria	1224 Proteobacteria	28216 Betaproteobacteria	80840 Burkholderiales	75682 Oxalobacteraceae	202907 Collimonas	158899 Collimonas fungivorans
specI_v3_Cluster415	1	2897	soil	0.0024	0.4812	2 Bacteria	1224 Proteobacteria	28216 Betaproteobacteria	80840 Burkholderiales	75682 Oxalobacteraceae	202907 Collimonas	279058 Collimonas arenae
specI_v3_Cluster416	1	2748	plant	0.0073	0.4385	2 Bacteria	1224 Proteobacteria	28216 Betaproteobacteria	80840 Burkholderiales	75682 Oxalobacteraceae	963 Herbaspirillum	1953765 Herbaspirillum sp. VT-16-41/92645 Herbaspirillum frisingense
specI_v3_Cluster417	4	2594	plant	0.0052	0.4057	2 Bacteria	1224 Proteobacteria	28216 Betaproteobacteria	80840 Burkholderiales	75682 Oxalobacteraceae	963 Herbaspirillum	80842 Herbaspirillum rubrisubalbicans
specI_v3_Cluster418	4	2570	plant	0.0098	0.384	2 Bacteria	1224 Proteobacteria	28216 Betaproteobacteria	80840 Burkholderiales	75682 Oxalobacteraceae	963 Herbaspirillum	1892903 Herbaspirillum sp. WT00C/964 Herbaspirillum seropedicae
specI_v3_Cluster419	2	1643	plant	0.0202	0.4198	2 Bacteria	1224 Proteobacteria	28216 Betaproteobacteria	80840 Burkholderiales	75682 Oxalobacteraceae	963 Herbaspirillum	1175306 Herbaspirillum sp. GW103/863372 Herbaspirillum huttiense
specI_v3_Cluster421	1	2156	plant	0.0019	0.4077	2 Bacteria	1224 Proteobacteria	28216 Betaproteobacteria	80840 Burkholderiales	75682 Oxalobacteraceae	963 Herbaspirillum	346179 Herbaspirillum rhizosphaerae
specI_v3_Cluster422	1	2105	plant	0.0019	0.4052	2 Bacteria	1224 Proteobacteria	28216 Betaproteobacteria	80840 Burkholderiales	75682 Oxalobacteraceae	963 Herbaspirillum	341045 Herbaspirillum hiltneri
specI_v3_Cluster424	29	490	plant	0.0051	0.4618	2 Bacteria	1224 Proteobacteria	28216 Betaproteobacteria	80840 Burkholderiales	75682 Oxalobacteraceae	29580 Janthinobacterium	29581 Janthinobacterium lividum/1502762 Janthinobacterium sp. RA13/1537272 Janthinobacterium sp. HH100/1537274 Janthinobacterium sp. HH102/1537275 Janthinobacterium sp. HH103/1537276 Janthinobacterium sp. HH104/1537278 Janthinobacterium sp. HH106/1537279 Janthinobacterium sp. HH107/1566280 Janthinobacterium sp. 344/1566281 Janthinobacterium sp. 551a/1644131 Janthinobacterium sp. 1_2014MBL_MicDiv/…
specI_v3_Cluster434	1	2208	plant	0.01	0.37	2 Bacteria	1224 Proteobacteria	28216 Betaproteobacteria	80840 Burkholderiales	75682 Oxalobacteraceae	149698 Massilia	1141883 Massilia putida
specI_v3_Cluster436	2	1534	plant	0.0033	0.4353	2 Bacteria	1224 Proteobacteria	28216 Betaproteobacteria	80840 Burkholderiales	75682 Oxalobacteraceae	149698 Massilia	286638 Massilia alkalitolerans/1502852 Massilia sp. LC238
specI_v3_Cluster444	2	1426	aquatic	0.0035	0.5816	2 Bacteria	1224 Proteobacteria	28216 Betaproteobacteria	80840 Burkholderiales	80864 Comamonadaceae	281915 Curvibacter	86182 Curvibacter lanceolatus/230310 Curvibacter gracilis
specI_v3_Cluster446	1	1955	plant	0.001	0.4992	2 Bacteria	1224 Proteobacteria	28216 Betaproteobacteria	80840 Burkholderiales	80864 Comamonadaceae	12916 Acidovorax	187868 Acidovorax valerianellae
specI_v3_Cluster448	1	321	aquatic	0.0031	0.6573	2 Bacteria	1224 Proteobacteria	28216 Betaproteobacteria	80840 Burkholderiales	506 Alcaligenaceae	203697 Derxia	764842 Derxia lacustris
specI_v3_Cluster449	2	2000	animal	0.0504	0.4967	2 Bacteria	1224 Proteobacteria	28216 Betaproteobacteria	80840 Burkholderiales	80864 Comamonadaceae	12916 Acidovorax	232721 Acidovorax sp. JS42/721785 Acidovorax ebreus
specI_v3_Cluster451	2	2044	aquatic	0.04	0.4634	2 Bacteria	1224 Proteobacteria	28216 Betaproteobacteria	80840 Burkholderiales	80864 Comamonadaceae	201096 Alicycliphilus	1603291 Alicycliphilus sp. B1/1895703 Alicycliphilus sp. 69-12/179636 Alicycliphilus denitrificans
specI_v3_Cluster453	10	1271	plant	0.0005	0.5063	2 Bacteria	1224 Proteobacteria	28216 Betaproteobacteria	80840 Burkholderiales	80864 Comamonadaceae	12916 Acidovorax	862720 Acidovorax oryzae/80869 Acidovorax citrulli/80867 Acidovorax avenae/80868 Acidovorax cattleyae
specI_v3_Cluster455	1	2055	plant	0.0667	0.5124	2 Bacteria	1224 Proteobacteria	28216 Betaproteobacteria	80840 Burkholderiales	80864 Comamonadaceae	12916 Acidovorax	1177982 Acidovorax wautersii
specI_v3_Cluster456	1	1375	aquatic	0.0116	0.5869	2 Bacteria	1224 Proteobacteria	28216 Betaproteobacteria	80840 Burkholderiales	80864 Comamonadaceae	283 Comamonas	290309 Comamonas granuli/1896170 Burkholderiales bacterium 68-12
specI_v3_Cluster458	3	999	aquatic	0.0139	0.489	2 Bacteria	1224 Proteobacteria	28216 Betaproteobacteria	80840 Burkholderiales	80864 Comamonadaceae	283 Comamonas	225991 Comamonas aquatica
specI_v3_Cluster459	18	1433	plant	0.0388	0.5131	2 Bacteria	1224 Proteobacteria	28216 Betaproteobacteria	80840 Burkholderiales	80864 Comamonadaceae	80865 Delftia	80866 Delftia acidovorans/180282 Delftia tsuruhatensis/1468410 Delftia sp. RIT313/1537702 Delftia sp. 670/1805104 Delftia sp. 13_1_40CM_3_66_6/1805105 Delftia sp. 13_1_20CM_4_67_18/1827145 Delftia sp. GW456-R20/1895749 Delftia sp. 67-8/1920191 Delftia sp. HK171/469553 Delftia sp. JD2/558537 Delftia lacustris/742013 Delftia sp. Cs1-4
specI_v3_Cluster462	1	2695	plant	0.0019	0.3098	2 Bacteria	1224 Proteobacteria	28216 Betaproteobacteria	80840 Burkholderiales	75682 Oxalobacteraceae	963 Herbaspirillum	92645 Herbaspirillum frisingense
specI_v3_Cluster463	1	1630	plant	0.0037	0.246	2 Bacteria	1224 Proteobacteria	28216 Betaproteobacteria	80840 Burkholderiales	NA Burkholderiales fam. incertae sedis	65047 Mitsuaria	65048 Mitsuaria chitosanitabida
specI_v3_Cluster466	2	670	plant	0	0.525	2 Bacteria	1224 Proteobacteria	28216 Betaproteobacteria	80840 Burkholderiales	NA Burkholderiales fam. incertae sedis	28067 Rubrivivax	316997 Rubrivivax benzoatilyticus
specI_v3_Cluster467	1	716	plant	0	0.5363	2 Bacteria	1224 Proteobacteria	28216 Betaproteobacteria	80840 Burkholderiales	NA Burkholderiales fam. incertae sedis	28067 Rubrivivax	28068 Rubrivivax gelatinosus
specI_v3_Cluster470	1	1995	plant	0.0005	0.4486	2 Bacteria	1224 Proteobacteria	28216 Betaproteobacteria	80840 Burkholderiales	80864 Comamonadaceae	34072 Variovorax	376815 Variovorax soli
specI_v3_Cluster473	2	4191	plant	0.0021	0.586	2 Bacteria	1224 Proteobacteria	28216 Betaproteobacteria	80840 Burkholderiales	80864 Comamonadaceae	34072 Variovorax	1882827 Variovorax sp. PDC80/34073 Variovorax paradoxus
specI_v3_Cluster474	5	3332	plant	0.0099	0.4539	2 Bacteria	1224 Proteobacteria	28216 Betaproteobacteria	80840 Burkholderiales	80864 Comamonadaceae	34072 Variovorax	34073 Variovorax paradoxus
specI_v3_Cluster478	1	5123	plant	0.007	0.717	2 Bacteria	1224 Proteobacteria	28216 Betaproteobacteria	80840 Burkholderiales	80864 Comamonadaceae	34072 Variovorax	34073 Variovorax paradoxus
specI_v3_Cluster480	1	4515	plant	0.0073	0.5309	2 Bacteria	1224 Proteobacteria	28216 Betaproteobacteria	80840 Burkholderiales	80864 Comamonadaceae	34072 Variovorax	34073 Variovorax paradoxus
specI_v3_Cluster481	1	4496	plant	0.0113	0.6312	2 Bacteria	1224 Proteobacteria	28216 Betaproteobacteria	80840 Burkholderiales	80864 Comamonadaceae	34072 Variovorax	34073 Variovorax paradoxus
specI_v3_Cluster483	4	3603	plant	0.0092	0.5141	2 Bacteria	1224 Proteobacteria	28216 Betaproteobacteria	80840 Burkholderiales	80864 Comamonadaceae	34072 Variovorax	436515 Variovorax boronicumulans/1736541 Variovorax sp. Root473
specI_v3_Cluster485	1	4730	plant	0.0121	0.5922	2 Bacteria	1224 Proteobacteria	28216 Betaproteobacteria	80840 Burkholderiales	80864 Comamonadaceae	34072 Variovorax	1660152 Variovorax sp. SCN 67-85/1660153 Variovorax sp. SCN 67-20/1895865 Variovorax sp. 67-131/34073 Variovorax paradoxus
specI_v3_Cluster490	1	1510	aquatic	0.0007	0.4841	2 Bacteria	1224 Proteobacteria	28216 Betaproteobacteria	80840 Burkholderiales	80864 Comamonadaceae	433923 Pseudacidovorax	433924 Pseudacidovorax intermedius
specI_v3_Cluster491	1	1969	soil	0.0741	0.5013	2 Bacteria	1224 Proteobacteria	28216 Betaproteobacteria	80840 Burkholderiales	80864 Comamonadaceae	151754 Xenophilus	151755 Xenophilus azovorans
specI_v3_Cluster497	1	1609	aquatic	0.0218	0.3431	2 Bacteria	1224 Proteobacteria	28216 Betaproteobacteria	206389 Rhodocyclales	2008794 Zoogloeaceae	33057 Thauera	86174 Thauera butanivorans
specI_v3_Cluster498	1	1171	plant	0	0.3988	2 Bacteria	1224 Proteobacteria	28216 Betaproteobacteria	80840 Burkholderiales	NA Burkholderiales fam. incertae sedis	212743 Rhizobacter	946333 Rhizobacter gummiphilus
specI_v3_Cluster502	1	2486	plant	0.0628	0.4159	2 Bacteria	1224 Proteobacteria	28216 Betaproteobacteria	80840 Burkholderiales	119060 Burkholderiaceae	106589 Cupriavidus	119219 Cupriavidus metallidurans/1249621 Cupriavidus sp. HMR-1/1539143 Cupriavidus sp. SHE
specI_v3_Cluster504	1	3370	plant	0.0353	0.3935	2 Bacteria	1224 Proteobacteria	28216 Betaproteobacteria	80840 Burkholderiales	119060 Burkholderiaceae	106589 Cupriavidus	82633 Cupriavidus pauculus
specI_v3_Cluster505	31	2573	aquatic	0.0026	0.3589	2 Bacteria	1224 Proteobacteria	28216 Betaproteobacteria	80840 Burkholderiales	119060 Burkholderiaceae	48736 Ralstonia	305 Ralstonia solanacearum
specI_v3_Cluster506	3	2124	aquatic	0.0042	0.3036	2 Bacteria	1224 Proteobacteria	28216 Betaproteobacteria	80840 Burkholderiales	119060 Burkholderiaceae	48736 Ralstonia	1944648 blood disease bacterium A2-HR MARDI/305 Ralstonia solanacearum
specI_v3_Cluster507	15	2439	aquatic	0.0048	0.2964	2 Bacteria	1224 Proteobacteria	28216 Betaproteobacteria	80840 Burkholderiales	119060 Burkholderiaceae	48736 Ralstonia	305 Ralstonia solanacearum
specI_v3_Cluster508	3	3274	aquatic	0.0323	0.3473	2 Bacteria	1224 Proteobacteria	28216 Betaproteobacteria	80840 Burkholderiales	119060 Burkholderiaceae	48736 Ralstonia	105219 Ralstonia mannitolilytica/1839756 Ralstonia sp. RL
specI_v3_Cluster509	3	2526	aquatic	0.0194	0.3991	2 Bacteria	1224 Proteobacteria	28216 Betaproteobacteria	80840 Burkholderiales	119060 Burkholderiaceae	48736 Ralstonia	1566294 Ralstonia sp. NFACC01/1619951 Burkholderiaceae bacterium 26/329 Ralstonia pickettii
specI_v3_Cluster510	2	3485	aquatic	0.0284	0.378	2 Bacteria	1224 Proteobacteria	28216 Betaproteobacteria	80840 Burkholderiales	119060 Burkholderiaceae	48736 Ralstonia	329 Ralstonia pickettii/1268298 beta proteobacterium JGI 0001001-A11/1268314 Ralstonia sp. JGI 0001001-A05/1268318 Ralstonia sp. JGI 0001001-C06/1268341 Ralstonia sp. JGI 0001001-B07
specI_v3_Cluster511	4	2175	aquatic	0.0378	0.3676	2 Bacteria	1224 Proteobacteria	28216 Betaproteobacteria	80840 Burkholderiales	119060 Burkholderiaceae	48736 Ralstonia	329 Ralstonia pickettii/1380362 Ralstonia sp. UNC404CL21Col/1502763 Ralstonia sp. UNCCL144/658080 Ralstonia sp. 5_2_56FAA
specI_v3_Cluster512	3	3699	aquatic	0.0217	0.3474	2 Bacteria	1224 Proteobacteria	28216 Betaproteobacteria	80840 Burkholderiales	119060 Burkholderiaceae	48736 Ralstonia	1218247 Ralstonia sp. NT80/1235457 Ralstonia sp. AU12-08/190721 Ralstonia insidiosa/305 Ralstonia solanacearum
specI_v3_Cluster515	2	1579	plant	0.0019	0.4703	2 Bacteria	1224 Proteobacteria	28216 Betaproteobacteria	80840 Burkholderiales	75682 Oxalobacteraceae	149698 Massilia	47229 Massilia timonae
specI_v3_Cluster517	1	799	aquatic	0	0.5069	2 Bacteria	1224 Proteobacteria	28216 Betaproteobacteria	80840 Burkholderiales	NA Burkholderiales fam. incertae sedis	88 Leptothrix	34029 Leptothrix cholodnii
specI_v3_Cluster519	8	2661	aquatic	0.0027	0.469	2 Bacteria	1224 Proteobacteria	28216 Betaproteobacteria	80840 Burkholderiales	119060 Burkholderiaceae	32008 Burkholderia	28095 Burkholderia gladioli/148446 Burkholderia sp. A1
specI_v3_Cluster520	5	2104	aquatic	0.0027	0.477	2 Bacteria	1224 Proteobacteria	28216 Betaproteobacteria	80840 Burkholderiales	119060 Burkholderiaceae	32008 Burkholderia	337 Burkholderia glumae/41899 Burkholderia plantarii
specI_v3_Cluster521	3	1204	plant	0.0017	0.4543	2 Bacteria	1224 Proteobacteria	28216 Betaproteobacteria	80840 Burkholderiales	75682 Oxalobacteraceae	75654 Duganella	75659 Duganella zoogloeoides/1736227 Duganella sp. Leaf61/762836 Duganella phyllosphaerae
specI_v3_Cluster523	2	1705	aquatic	0.0038	0.461	2 Bacteria	1224 Proteobacteria	28216 Betaproteobacteria	80840 Burkholderiales	80864 Comamonadaceae	47420 Hydrogenophaga	47421 Hydrogenophaga pseudoflava/1882399 Hydrogenophaga sp. H7
specI_v3_Cluster524	1	1861	aquatic	0	0.4605	2 Bacteria	1224 Proteobacteria	28216 Betaproteobacteria	80840 Burkholderiales	80864 Comamonadaceae	47420 Hydrogenophaga	65657 Hydrogenophaga flava
specI_v3_Cluster526	1	2001	aquatic	0	0.3628	2 Bacteria	1224 Proteobacteria	28216 Betaproteobacteria	80840 Burkholderiales	80864 Comamonadaceae	47420 Hydrogenophaga	65656 Hydrogenophaga taeniospiralis
specI_v3_Cluster528	1	1888	plant	0.0005	0.4804	2 Bacteria	1224 Proteobacteria	1236 Gammaproteobacteria	72274 Pseudomonadales	135621 Pseudomonadaceae	212744 Rugamonas	758825 Rugamonas rubra
specI_v3_Cluster532	1	1036		0	0.5125	2 Bacteria	1224 Proteobacteria	28216 Betaproteobacteria	80840 Burkholderiales	NA Burkholderiales fam. incertae sedis	391952 Aquincola	391953 Aquincola tertiaricarbonis
specI_v3_Cluster533	1	948	plant	0	0.4937	2 Bacteria	1224 Proteobacteria	28216 Betaproteobacteria	80840 Burkholderiales	506 Alcaligenaceae	312063 Azohydromonas	364039 Azohydromonas australica
specI_v3_Cluster534	1	504	soil	0	0.4881	2 Bacteria	1224 Proteobacteria	28216 Betaproteobacteria	80840 Burkholderiales	506 Alcaligenaceae	305976 Pusillimonas	305977 Pusillimonas noertemannii
specI_v3_Cluster535	1	879	soil	0.0922	0.5267	2 Bacteria	1224 Proteobacteria	28216 Betaproteobacteria	80840 Burkholderiales	506 Alcaligenaceae	1074468 Candidimonas	658167 Candidimonas bauzanensis
specI_v3_Cluster536	2	1025	plant	0	0.5876	2 Bacteria	1224 Proteobacteria	28216 Betaproteobacteria	80840 Burkholderiales	119060 Burkholderiaceae	93217 Pandoraea	445709 Pandoraea thiooxydans
specI_v3_Cluster540	20	1569	plant	0.0065	0.5548	2 Bacteria	1224 Proteobacteria	28216 Betaproteobacteria	80840 Burkholderiales	506 Alcaligenaceae	517 Bordetella	35814 Bordetella holmesii
specI_v3_Cluster541	5	1945	plant	0.0284	0.3877	2 Bacteria	1224 Proteobacteria	28216 Betaproteobacteria	80840 Burkholderiales	506 Alcaligenaceae	222 Achromobacter	1120623 Achromobacter sp. LC458/72556 Achromobacter piechaudii/217203 Achromobacter spanius
specI_v3_Cluster543	1	4565	plant	0.0258	0.4368	2 Bacteria	1224 Proteobacteria	28216 Betaproteobacteria	80840 Burkholderiales	506 Alcaligenaceae	222 Achromobacter	72556 Achromobacter piechaudii
specI_v3_Cluster544	6	1705	plant	0.0129	0.4793	2 Bacteria	1224 Proteobacteria	28216 Betaproteobacteria	80840 Burkholderiales	506 Alcaligenaceae	222 Achromobacter	1564112 Achromobacter sp. NFACC18-2/1736480 Achromobacter sp. Root170/1736564 Achromobacter sp. Root565/1881016 Achromobacter sp. MFA1 R4/85698 Achromobacter xylosoxidans
specI_v3_Cluster545	1	4130	plant	0.0082	0.5063	2 Bacteria	1224 Proteobacteria	28216 Betaproteobacteria	80840 Burkholderiales	506 Alcaligenaceae	222 Achromobacter	1147684 Achromobacter arsenitoxydans
specI_v3_Cluster547	57	2089	plant	0.0233	0.4685	2 Bacteria	1224 Proteobacteria	28216 Betaproteobacteria	80840 Burkholderiales	506 Alcaligenaceae	222 Achromobacter/507 Alcaligenes	1287735 Achromobacter insuavis/85698 Achromobacter xylosoxidans/1806476 Achromobacter sp. 2789STDY5608608/1806477 Achromobacter sp. 2789STDY5608617/511 Alcaligenes faecalis/1806492 Achromobacter sp. 2789STDY5608615/1806493 Achromobacter sp. 2789STDY5608628/1806496 Achromobacter sp. 2789STDY5608621/1806497 Achromobacter sp. 2789STDY5608607/1806498 Achromobacter sp. 2789STDY5608614/1806501 Achromob…
specI_v3_Cluster549	3	2824	plant	0.0112	0.2043	2 Bacteria	1224 Proteobacteria	28216 Betaproteobacteria	80840 Burkholderiales	506 Alcaligenaceae	222 Achromobacter	32002 Achromobacter denitrificans/1532557 Achromobacter sp. RTa
specI_v3_Cluster550	5	4160	plant	0.0069	0.1791	2 Bacteria	1224 Proteobacteria	28216 Betaproteobacteria	80840 Burkholderiales	506 Alcaligenaceae	222 Achromobacter	217204 Achromobacter insolitus/85698 Achromobacter xylosoxidans
specI_v3_Cluster551	3	2711	plant	0.0212	0.2033	2 Bacteria	1224 Proteobacteria	28216 Betaproteobacteria	80840 Burkholderiales	506 Alcaligenaceae	517 Bordetella/222 Achromobacter	1806481 Achromobacter sp. 2789STDY5608625/518 Bordetella bronchiseptica/85698 Achromobacter xylosoxidans
specI_v3_Cluster552	5	1472	plant	0.0047	0.5361	2 Bacteria	1224 Proteobacteria	28216 Betaproteobacteria	80840 Burkholderiales	506 Alcaligenaceae	517 Bordetella	123899 Bordetella trematum
specI_v3_Cluster553	2	1421	plant	0.0042	0.5019	2 Bacteria	1224 Proteobacteria	28216 Betaproteobacteria	80840 Burkholderiales	506 Alcaligenaceae	517 Bordetella	521 Bordetella avium
specI_v3_Cluster554	2	1465	plant	0.0014	0.4068	2 Bacteria	1224 Proteobacteria	28216 Betaproteobacteria	80840 Burkholderiales	75682 Oxalobacteraceae	29580 Janthinobacterium	55508 Janthinobacterium agaricidamnosum
specI_v3_Cluster555	15	1507	plant	0.0107	0.5708	2 Bacteria	1224 Proteobacteria	28216 Betaproteobacteria	80840 Burkholderiales	506 Alcaligenaceae	517 Bordetella	103855 Bordetella hinzii/1331258 Bordetella pseudohinzii
specI_v3_Cluster556	1	2027	plant	0.002	0.5318	2 Bacteria	1224 Proteobacteria	28216 Betaproteobacteria	80840 Burkholderiales	506 Alcaligenaceae	517 Bordetella	94624 Bordetella petrii
specI_v3_Cluster557	1	2109	plant	0.0469	0.4879	2 Bacteria	1224 Proteobacteria	28216 Betaproteobacteria	80840 Burkholderiales	506 Alcaligenaceae	517 Bordetella	94624 Bordetella petrii
specI_v3_Cluster558	408	1445	plant	0.0076	0.5489	2 Bacteria	1224 Proteobacteria	28216 Betaproteobacteria	80840 Burkholderiales	506 Alcaligenaceae	517 Bordetella	520 Bordetella pertussis/518 Bordetella bronchiseptica/519 Bordetella parapertussis/463024 Bordetella genomosp. 6
specI_v3_Cluster561	1	964	plant	0.0021	0.5342	2 Bacteria	1224 Proteobacteria	28216 Betaproteobacteria	80840 Burkholderiales	506 Alcaligenaceae	1921582 Orrella	1851544 Orrella dioscoreae
specI_v3_Cluster562	1	559	soil	0.0286	0.5027	2 Bacteria	1224 Proteobacteria	28216 Betaproteobacteria	80840 Burkholderiales	506 Alcaligenaceae	359336 Castellaniella	75697 Castellaniella defragrans
specI_v3_Cluster563	1	817	aquatic	0.0024	0.5483	2 Bacteria	1224 Proteobacteria	28216 Betaproteobacteria	80840 Burkholderiales	80864 Comamonadaceae	232523 Hylemonella	80880 Hylemonella gracilis
specI_v3_Cluster566	3	1653	animal	0.1549	0.4604	2 Bacteria	1239 Firmicutes	91061 Bacilli	186826 Lactobacillales	1300 Streptococcaceae	1301 Streptococcus	1328 Streptococcus anginosus
specI_v3_Cluster567	20	1129	animal	0.2629	0.5357	2 Bacteria	1239 Firmicutes	91061 Bacilli	186826 Lactobacillales	1300 Streptococcaceae	1301 Streptococcus	1328 Streptococcus anginosus/1338 Streptococcus intermedius/1715053 Streptococcus sp. HMSC034E12/1715089 Streptococcus sp. HMSC034A12/1715113 Streptococcus sp. HMSC034B03/1715122 Streptococcus sp. HMSC034B04/1715209 Streptococcus sp. HMSC034F02/1739287 Streptococcus sp. HMSC034F03/1739380 Streptococcus sp. HMSC073A12/1739391 Streptococcus sp. HMSC071H03/1739437 Streptococcus sp. HMSC066F10/173947…
specI_v3_Cluster568	1	1541	animal	0.2128	0.4945	2 Bacteria	1239 Firmicutes	91061 Bacilli	186826 Lactobacillales	1300 Streptococcaceae	1301 Streptococcus	1328 Streptococcus anginosus
specI_v3_Cluster569	15	1329	animal	0.2931	0.6323	2 Bacteria	1239 Firmicutes	91061 Bacilli	186826 Lactobacillales	1300 Streptococcaceae	1301 Streptococcus	1161413 Streptococcus sp. ACC21/1328 Streptococcus anginosus/1608868 Streptococcus sp. HMSC36C04/1739263 Streptococcus sp. HMSC061D01/1739265 Streptococcus sp. HMSC057E02/1739488 Streptococcus sp. HMSC066E07/936575 Streptococcus sp. AC15/936581 Streptococcus sp. CM7/936587 Streptococcus sp. OBRC6
specI_v3_Cluster570	1	1602	animal	0.216	0.6567	2 Bacteria	1239 Firmicutes	91061 Bacilli	186826 Lactobacillales	1300 Streptococcaceae	1301 Streptococcus	1328 Streptococcus anginosus
specI_v3_Cluster571	10	1300	animal	0.0653	0.5644	2 Bacteria	1239 Firmicutes	91061 Bacilli	186826 Lactobacillales	1300 Streptococcaceae	1301 Streptococcus	1338 Streptococcus intermedius
specI_v3_Cluster572	18	1132	animal	0.1442	0.5917	2 Bacteria	1239 Firmicutes	91061 Bacilli	186826 Lactobacillales	1300 Streptococcaceae	1301 Streptococcus	76860 Streptococcus constellatus/1338 Streptococcus intermedius/1702171 Streptococcus sp. FDAARGOS_146/1715022 Streptococcus sp. HMSC034B05/1739467 Streptococcus sp. HMSC067A03/936578 Streptococcus sp. AS20
specI_v3_Cluster573	11	31	animal	0	0.1244	2 Bacteria	1224 Proteobacteria	28211 Alphaproteobacteria	766 Rickettsiales	942 Anaplasmataceae	768 Anaplasma	770 Anaplasma marginale
specI_v3_Cluster574	13	881	animal	0.0229	0.4928	2 Bacteria	1224 Proteobacteria	1236 Gammaproteobacteria	135623 Vibrionales	641 Vibrionaceae	657 Photobacterium	659 Photobacterium phosphoreum/318456 Photobacterium kishitanii/512643 Photobacterium aquimaris
specI_v3_Cluster575	4	1559	animal	0.0082	0.4667	2 Bacteria	1224 Proteobacteria	1236 Gammaproteobacteria	135623 Vibrionales	641 Vibrionaceae	657 Photobacterium	659 Photobacterium phosphoreum
specI_v3_Cluster576	4	736	animal	0.0171	0.3612	2 Bacteria	1224 Proteobacteria	1236 Gammaproteobacteria	135623 Vibrionales	641 Vibrionaceae	657 Photobacterium	1378299 Photobacterium piscicola/1935446 Photobacterium toruni/56192 Photobacterium iliopiscarium
specI_v3_Cluster577	7	1302	animal	0.0105	0.446	2 Bacteria	1224 Proteobacteria	1236 Gammaproteobacteria	135623 Vibrionales	641 Vibrionaceae	657 Photobacterium	553611 Photobacterium leiognathi
specI_v3_Cluster578	15	1400	animal	0.0132	0.4495	2 Bacteria	1224 Proteobacteria	1236 Gammaproteobacteria	135623 Vibrionales	641 Vibrionaceae	657 Photobacterium	121723 Photobacterium sp. SKA34/661 Photobacterium angustum/38293 Photobacterium damselae
specI_v3_Cluster579	3	1169	aquatic	0.0009	0.3754	2 Bacteria	1224 Proteobacteria	1236 Gammaproteobacteria	72273 Thiotrichales	34064 Francisellaceae	262 Francisella	622488 Francisella hispaniensis/263 Francisella tularensis
specI_v3_Cluster580	162	1066	aquatic	0.0027	0.3531	2 Bacteria	1224 Proteobacteria	1236 Gammaproteobacteria	72273 Thiotrichales	34064 Francisellaceae	262 Francisella	263 Francisella tularensis/573568 Francisella sp. TX076608
specI_v3_Cluster581	2	888	aquatic	0	0.1864	2 Bacteria	1224 Proteobacteria	1236 Gammaproteobacteria	72273 Thiotrichales	34064 Francisellaceae	262 Francisella	954 Francisella persica
specI_v3_Cluster584	27	991	plant	0.0306	0.3927	2 Bacteria	1239 Firmicutes	91061 Bacilli	186826 Lactobacillales	33958 Lactobacillaceae	1578 Lactobacillus	1580 Lactobacillus brevis
specI_v3_Cluster585	4	2338	aquatic	0.0167	0.2211	2 Bacteria	203691 Spirochaetes	203692 Spirochaetia	1643688 Leptospirales	170 Leptospiraceae	171 Leptospira	173 Leptospira interrogans
specI_v3_Cluster586	27	2219	aquatic	0.0094	0.1639	2 Bacteria	203691 Spirochaetes	203692 Spirochaetia	1643688 Leptospirales	170 Leptospiraceae	171 Leptospira	29507 Leptospira kirschneri/28183 Leptospira santarosai/173 Leptospira interrogans/1799529 Leptospira sp. ZV016
specI_v3_Cluster587	33	2664	aquatic	0.0018	0.3176	2 Bacteria	203691 Spirochaetes	203692 Spirochaetia	1643688 Leptospirales	170 Leptospiraceae	171 Leptospira	28183 Leptospira santarosai/1193012 Leptospira sp. Fiocruz LV3954/1193013 Leptospira sp. Fiocruz LV4135
specI_v3_Cluster588	1	2815	aquatic	0.0018	0.313	2 Bacteria	203691 Spirochaetes	203692 Spirochaetia	1643688 Leptospirales	170 Leptospiraceae	171 Leptospira	28183 Leptospira santarosai
specI_v3_Cluster590	7	2480	aquatic	0.0063	0.3775	2 Bacteria	203691 Spirochaetes	203692 Spirochaetia	1643688 Leptospirales	170 Leptospiraceae	171 Leptospira	28182 Leptospira noguchii
specI_v3_Cluster591	2	213	animal	0	0.52	2 Bacteria	201174 Actinobacteria	1760 Actinobacteria	85006 Micrococcales	85018 Dermatophilaceae	1184606 Austwickia	100225 Austwickia chelonae
specI_v3_Cluster592	2	6043	plant	0.0091	0.5036	2 Bacteria	201174 Actinobacteria	1760 Actinobacteria	85011 Streptomycetales	2062 Streptomycetaceae	1883 Streptomyces	1306990 Streptomyces hokutonensis/1855348 Streptomyces sp. 3213.3
specI_v3_Cluster593	2	4754	plant	0.0229	0.5288	2 Bacteria	201174 Actinobacteria	1760 Actinobacteria	85011 Streptomycetales	2062 Streptomycetaceae	1883 Streptomyces	67348 Streptomyces prunicolor/1463861 Streptomyces sp. NRRL F-525
specI_v3_Cluster594	1	6083	plant	0.0166	0.5085	2 Bacteria	201174 Actinobacteria	1760 Actinobacteria	85011 Streptomycetales	2062 Streptomycetaceae	1883 Streptomyces	285514 Streptomyces xylophagus
specI_v3_Cluster595	1	6372	plant	0.0053	0.5348	2 Bacteria	201174 Actinobacteria	1760 Actinobacteria	85011 Streptomycetales	2062 Streptomycetaceae	1883 Streptomyces	68239 Streptomyces mirabilis
specI_v3_Cluster596	1	4614	plant	0.0059	0.5943	2 Bacteria	201174 Actinobacteria	1760 Actinobacteria	85011 Streptomycetales	2062 Streptomycetaceae	1883 Streptomyces	193461 Streptomyces aureus
specI_v3_Cluster598	5	4904	plant	0.0068	0.5657	2 Bacteria	201174 Actinobacteria	1760 Actinobacteria	85011 Streptomycetales	2062 Streptomycetaceae	1883 Streptomyces	33903 Streptomyces avermitilis
specI_v3_Cluster599	2	5445	plant	0.0055	0.5289	2 Bacteria	201174 Actinobacteria	1760 Actinobacteria	85011 Streptomycetales	2062 Streptomycetaceae	1883 Streptomyces	1963 Streptomyces olivochromogenes/68239 Streptomyces mirabilis
specI_v3_Cluster602	2	3571	plant	0.0106	0.5949	2 Bacteria	201174 Actinobacteria	1760 Actinobacteria	85011 Streptomycetales	2062 Streptomycetaceae	1883 Streptomyces	235987 Streptomyces jietaisiensis/68213 Streptomyces griseoaurantiacus
specI_v3_Cluster604	5	3231	plant	0.0181	0.5458	2 Bacteria	201174 Actinobacteria	1760 Actinobacteria	85011 Streptomycetales	2062 Streptomycetaceae	1883 Streptomyces	1463852 Streptomyces sp. NRRL F-4835/1463938 Streptomyces sp. NRRL WC-3795/1703922 Streptomyces sp. CB02414/1770211 Streptomyces sp. CC71/1915400 Streptomyces luteus
specI_v3_Cluster606	2	5407	plant	0.0104	0.4626	2 Bacteria	201174 Actinobacteria	1760 Actinobacteria	85011 Streptomycetales	2062 Streptomycetaceae	1883 Streptomyces	1889 Streptomyces ambofaciens
specI_v3_Cluster607	1	5273	plant	0.0131	0.5046	2 Bacteria	201174 Actinobacteria	1760 Actinobacteria	85011 Streptomycetales	2062 Streptomycetaceae	1883 Streptomyces	68249 Streptomyces pactum
specI_v3_Cluster608	1	4955	plant	0.0081	0.5201	2 Bacteria	201174 Actinobacteria	1760 Actinobacteria	85011 Streptomycetales	2062 Streptomycetaceae	1883 Streptomyces	146923 Streptomyces parvulus
specI_v3_Cluster609	3	4907	plant	0.0113	0.4811	2 Bacteria	201174 Actinobacteria	1760 Actinobacteria	85011 Streptomycetales	2062 Streptomycetaceae	1883 Streptomyces	47716 Streptomyces olivaceus/579932 Streptomyces sp. FXJ7.023/68249 Streptomyces pactum
specI_v3_Cluster611	11	3531	plant	0.0136	0.452	2 Bacteria	201174 Actinobacteria	1760 Actinobacteria	85011 Streptomycetales	2062 Streptomycetaceae	1883 Streptomyces/2063 Kitasatospora	1902 Streptomyces coelicolor/1916 Streptomyces lividans/1415559 Streptomyces sp. WM6391/1881022 Streptomyces sp. 2114.2/1894 Kitasatospora aureofaciens/1935 Streptomyces violaceoruber/284042 Streptomyces violaceorubidus/549798 Streptomyces sp. M1013/58343 Streptomyces canus
specI_v3_Cluster612	4	2921	soil	0.0104	0.4893	2 Bacteria	201174 Actinobacteria	1760 Actinobacteria	85011 Streptomycetales	2062 Streptomycetaceae	1883 Streptomyces	1547867 Streptomyces sp. NBRC 110035/1727216 Streptomyces sp. H-KF8/1737066 Streptomyces sp. AVP053U2/67344 Streptomyces prasinopilosus
specI_v3_Cluster613	2	4764		0.0067	0.5167	2 Bacteria	201174 Actinobacteria	1760 Actinobacteria	85011 Streptomycetales	2062 Streptomycetaceae	1883 Streptomyces	67581 Streptomyces viridosporus
specI_v3_Cluster614	5	3817	plant	0.0197	0.4897	2 Bacteria	201174 Actinobacteria	1760 Actinobacteria	85011 Streptomycetales	2062 Streptomycetaceae	1883 Streptomyces	1463840 Streptomyces sp. NRRL F-2305/1463903 Streptomyces sp. NRRL S-37/1570823 Streptomyces sp. 13-12-16/1703944 Streptomyces sp. CB02400/36816 Streptomyces caelestis
specI_v3_Cluster615	1	4545	plant	0.0081	0.545	2 Bacteria	201174 Actinobacteria	1760 Actinobacteria	85011 Streptomycetales	2062 Streptomycetaceae	1883 Streptomyces	55952 Streptomyces toyocaensis
specI_v3_Cluster618	11	2220	plant	0.0198	0.5405	2 Bacteria	201174 Actinobacteria	1760 Actinobacteria	85011 Streptomycetales/414714 Catenulisporales	2062 Streptomycetaceae/414713 Actinospicaceae	1883 Streptomyces/414715 Actinospica	1136432 Streptomyces sp. CNH189/1157639 Streptomyces sp. FxanaD5/68204 Streptomyces gancidicus/1449077 Streptomyces sp. UNC401CLCol/1463862 Streptomyces sp. NRRL F-5527/1463882 Streptomyces sp. NRRL S-1314/1662446 Streptomyces sp. HNS054/1751294 Streptomyces sp. 4F/304899 Actinospica acidiphila/573566 Streptomyces sp. F-7/66897 Streptomyces griseorubens
specI_v3_Cluster619	1	3814	plant	0.011	0.5186	2 Bacteria	201174 Actinobacteria	1760 Actinobacteria	85011 Streptomycetales	2062 Streptomycetaceae	1883 Streptomyces	195801 Streptomyces speibonae
specI_v3_Cluster622	1	3608	plant	0.0047	0.5674	2 Bacteria	201174 Actinobacteria	1760 Actinobacteria	85011 Streptomycetales	2062 Streptomycetaceae	1883 Streptomyces	40318 Streptomyces nodosus
specI_v3_Cluster623	2	3053	plant	0.0066	0.5897	2 Bacteria	201174 Actinobacteria	1760 Actinobacteria	85011 Streptomycetales	2062 Streptomycetaceae	1883 Streptomyces	1463844 Streptomyces sp. NRRL F-2799/73044 Streptomyces seoulensis
specI_v3_Cluster625	2	6498	plant	0.0074	0.4257	2 Bacteria	201174 Actinobacteria	1760 Actinobacteria	85011 Streptomycetales	2062 Streptomycetaceae	1883 Streptomyces	1463927 Streptomyces sp. NRRL WC-3641/358823 Streptomyces olindensis
specI_v3_Cluster627	1	6045	plant	0.0073	0.5515	2 Bacteria	201174 Actinobacteria	1760 Actinobacteria	85011 Streptomycetales	2062 Streptomycetaceae	1883 Streptomyces	1969 Streptomyces chartreusis
specI_v3_Cluster628	3	4561	plant	0.0355	0.5432	2 Bacteria	201174 Actinobacteria	1760 Actinobacteria	85011 Streptomycetales	2062 Streptomycetaceae	1883 Streptomyces	1463910 Streptomyces sp. NRRL S-475/284031 Streptomyces flavovariabilis/284040 Streptomyces variegatus
specI_v3_Cluster629	2	5604	plant	0.0248	0.5904	2 Bacteria	201174 Actinobacteria	1760 Actinobacteria	85011 Streptomycetales	2062 Streptomycetaceae	1883 Streptomyces	1783515 Streptomyces qaidamensis/68219 Streptomyces iakyrus
specI_v3_Cluster632	1	5333		0.0062	0.6355	2 Bacteria	201174 Actinobacteria	1760 Actinobacteria	85011 Streptomycetales	2062 Streptomycetaceae	1883 Streptomyces	1428620 Streptomyces humi
specI_v3_Cluster634	1	4358		0.0062	0.6572	2 Bacteria	201174 Actinobacteria	1760 Actinobacteria	85011 Streptomycetales	2062 Streptomycetaceae	1883 Streptomyces	1428628 Streptomyces mangrovisoli
specI_v3_Cluster639	1	4164		0.0113	0.6506	2 Bacteria	201174 Actinobacteria	1760 Actinobacteria	85011 Streptomycetales	2062 Streptomycetaceae	1883 Streptomyces	864058 Streptomyces kebangsaanensis
specI_v3_Cluster640	3	4049	plant	0.0077	0.5277	2 Bacteria	201174 Actinobacteria	1760 Actinobacteria	85011 Streptomycetales	2062 Streptomycetaceae	1883 Streptomyces	1355015 Streptomyces pluripotens/1428624 Streptomyces sp. MUSC 125
specI_v3_Cluster642	1	5766	plant	0.0128	0.4662	2 Bacteria	201174 Actinobacteria	1760 Actinobacteria	85011 Streptomycetales	2062 Streptomycetaceae	1883 Streptomyces	164348 Streptomyces puniciscabiei
specI_v3_Cluster644	2	5156	plant	0.0095	0.4643	2 Bacteria	201174 Actinobacteria	1760 Actinobacteria	85011 Streptomycetales	2062 Streptomycetaceae	1883 Streptomyces	285450 Streptomyces roseochromogenus/1776340 Streptomyces sp. IMTB 2501
specI_v3_Cluster646	1	5804	plant	0.0086	0.454	2 Bacteria	201174 Actinobacteria	1760 Actinobacteria	85011 Streptomycetales	2062 Streptomycetaceae	1883 Streptomyces	67386 Streptomyces yokosukanensis
specI_v3_Cluster648	1	5929	plant	0.0116	0.4684	2 Bacteria	201174 Actinobacteria	1760 Actinobacteria	85011 Streptomycetales	2062 Streptomycetaceae	1883 Streptomyces	68194 Streptomyces durhamensis
specI_v3_Cluster649	1	4934	plant	0.0103	0.5869	2 Bacteria	201174 Actinobacteria	1760 Actinobacteria	85011 Streptomycetales	2062 Streptomycetaceae	1883 Streptomyces	42684 Streptomyces collinus
specI_v3_Cluster650	1	5664	plant	0.0101	0.5551	2 Bacteria	201174 Actinobacteria	1760 Actinobacteria	85011 Streptomycetales	2062 Streptomycetaceae	1883 Streptomyces	67285 Streptomyces cellostaticus
specI_v3_Cluster651	1	5886	plant	0.0075	0.5416	2 Bacteria	201174 Actinobacteria	1760 Actinobacteria	85011 Streptomycetales	2062 Streptomycetaceae	1883 Streptomyces	68214 Streptomyces griseochromogenes
specI_v3_Cluster653	2	4615	plant	0.0091	0.4669	2 Bacteria	201174 Actinobacteria	1760 Actinobacteria	85011 Streptomycetales	2062 Streptomycetaceae	1883 Streptomyces	67255 Streptomyces achromogenes/67315 Streptomyces lavenduligriseus
specI_v3_Cluster654	2	5228	plant	0.0117	0.5238	2 Bacteria	201174 Actinobacteria	1760 Actinobacteria	85011 Streptomycetales	2062 Streptomycetaceae	1883 Streptomyces	1577075 Streptomyces sp. PBH53/1926 Streptomyces reticuli
specI_v3_Cluster656	9	5175	plant	0.0113	0.4615	2 Bacteria	201174 Actinobacteria	1760 Actinobacteria	85011 Streptomycetales	2062 Streptomycetaceae	1883 Streptomyces	1912 Streptomyces hygroscopicus/1463849 Streptomyces sp. NRRL F-3307/1463935 Streptomyces sp. NRRL WC-3744/1903 Streptomyces corchorusii/66370 Streptomyces flaveus/67297 Streptomyces flaveolus
specI_v3_Cluster657	2	4675	plant	0.0088	0.5346	2 Bacteria	201174 Actinobacteria	1760 Actinobacteria	85011 Streptomycetales	2062 Streptomycetaceae	1883 Streptomyces	463642 Streptomyces sp. F-1/67331 Streptomyces misionensis
specI_v3_Cluster658	4	3728	plant	0.0083	0.5428	2 Bacteria	201174 Actinobacteria	1760 Actinobacteria	85011 Streptomycetales	2062 Streptomycetaceae	1883 Streptomyces	1428626 Streptomyces malaysiense/146922 Streptomyces griseofuscus/1839765 Streptomyces sp. LamerLS-31b
specI_v3_Cluster659	1	5008	plant	0.0136	0.5919	2 Bacteria	201174 Actinobacteria	1760 Actinobacteria	85011 Streptomycetales	2062 Streptomycetaceae	1883 Streptomyces	285568 Streptomyces bungoensis
specI_v3_Cluster660	2	4187	plant	0.0075	0.6304	2 Bacteria	201174 Actinobacteria	1760 Actinobacteria	85011 Streptomycetales	2062 Streptomycetaceae	1883 Streptomyces	1437453 Streptomyces leeuwenhoekii/68192 Streptomyces cyaneogriseus
specI_v3_Cluster662	1	4189	plant	0.0072	0.5672	2 Bacteria	201174 Actinobacteria	1760 Actinobacteria	85011 Streptomycetales	2062 Streptomycetaceae	1883 Streptomyces	1907 Streptomyces glaucescens
specI_v3_Cluster663	1	4391	plant	0.0066	0.6151	2 Bacteria	201174 Actinobacteria	1760 Actinobacteria	85011 Streptomycetales	2062 Streptomycetaceae	1883 Streptomyces	68231 Streptomyces longwoodensis
specI_v3_Cluster664	1	3573	plant	0.0064	0.6641	2 Bacteria	201174 Actinobacteria	1760 Actinobacteria	85011 Streptomycetales	2062 Streptomycetaceae	1883 Streptomyces	1957 Streptomyces sclerotialus
specI_v3_Cluster665	3	3893	plant	0.0146	0.5534	2 Bacteria	201174 Actinobacteria	1760 Actinobacteria	85011 Streptomycetales	2062 Streptomycetaceae	1883 Streptomyces	1265492 Streptomyces sp. FxanaA7/1761903 Streptomyces sp. cf124/33898 Streptomyces galbus
specI_v3_Cluster666	6	3349	plant	0.0177	0.5524	2 Bacteria	201174 Actinobacteria	1760 Actinobacteria	85011 Streptomycetales	2062 Streptomycetaceae	1883 Streptomyces	42235 Streptomyces bottropensis/146820 Streptomyces stelliscabiei/1930 Streptomyces scabiei
specI_v3_Cluster667	1	4753	plant	0.0093	0.5325	2 Bacteria	201174 Actinobacteria	1760 Actinobacteria	85011 Streptomycetales	2062 Streptomycetaceae	1883 Streptomyces	1930 Streptomyces scabiei
specI_v3_Cluster668	3	4592	plant	0.0072	0.545	2 Bacteria	201174 Actinobacteria	1760 Actinobacteria	85011 Streptomycetales	2062 Streptomycetaceae	1883 Streptomyces	1305826 Streptomyces sp. Amel2xC10/1463853 Streptomyces sp. NRRL F-5008/1890 Streptomyces antibioticus
specI_v3_Cluster669	2	4404	plant	0.0122	0.5379	2 Bacteria	201174 Actinobacteria	1760 Actinobacteria	85011 Streptomycetales	2062 Streptomycetaceae	1883 Streptomyces	1739111 Streptomyces sp. DSM 15324/1943 Streptomyces griseoruber
specI_v3_Cluster675	1	4208	plant	0.0055	0.5585	2 Bacteria	201174 Actinobacteria	1760 Actinobacteria	85011 Streptomycetales	2062 Streptomycetaceae	1883 Streptomyces	114686 Streptomyces phaeoluteigriseus
specI_v3_Cluster676	4	5170	plant	0.0088	0.5305	2 Bacteria	201174 Actinobacteria	1760 Actinobacteria	85011 Streptomycetales	2062 Streptomycetaceae	1883 Streptomyces	1172180 Streptomyces sp. 351MFTsu5.1/1463836 Streptomyces sp. NRRL B-3229/67304 Streptomyces griseorubiginosus
specI_v3_Cluster677	4	5699	plant	0.0115	0.5493	2 Bacteria	201174 Actinobacteria	1760 Actinobacteria	85011 Streptomycetales	2062 Streptomycetaceae	1883 Streptomyces	1736523 Streptomyces sp. Root369/1890286 Streptomyces sp. LUP47B/58343 Streptomyces canus
specI_v3_Cluster678	4	3907	plant	0.0169	0.5516	2 Bacteria	201174 Actinobacteria	1760 Actinobacteria	85011 Streptomycetales	2062 Streptomycetaceae	1883 Streptomyces	58343 Streptomyces canus/285530 Streptomyces sviceus/67350 Streptomyces pseudovenezuelae/68239 Streptomyces mirabilis
specI_v3_Cluster679	1	6569	plant	0.0069	0.5467	2 Bacteria	201174 Actinobacteria	1760 Actinobacteria	85011 Streptomycetales	2062 Streptomycetaceae	1883 Streptomyces	285535 Streptomyces fulvoviolaceus
specI_v3_Cluster680	3	5850	plant	0.0089	0.5447	2 Bacteria	201174 Actinobacteria	1760 Actinobacteria	85011 Streptomycetales	2062 Streptomycetaceae	1883 Streptomyces	67356 Streptomyces resistomycificus
specI_v3_Cluster682	1	5947	plant	0.0086	0.5477	2 Bacteria	201174 Actinobacteria	1760 Actinobacteria	85011 Streptomycetales	2062 Streptomycetaceae	1883 Streptomyces	1968 Streptomyces cellulosae
specI_v3_Cluster684	1	5649	plant	0.0103	0.5543	2 Bacteria	201174 Actinobacteria	1760 Actinobacteria	85011 Streptomycetales	2062 Streptomycetaceae	1883 Streptomyces	1911 Streptomyces griseus
specI_v3_Cluster685	1	6089	plant	0.0076	0.5942	2 Bacteria	201174 Actinobacteria	1760 Actinobacteria	85011 Streptomycetales	2062 Streptomycetaceae	1883 Streptomyces	1915 Streptomyces lincolnensis
specI_v3_Cluster690	2	5728	plant	0.0092	0.4929	2 Bacteria	201174 Actinobacteria	1760 Actinobacteria	85011 Streptomycetales	2062 Streptomycetaceae	1883 Streptomyces	1938 Streptomyces viridochromogenes/68253 Streptomyces peruviensis
specI_v3_Cluster691	1	5934	plant	0.0071	0.481	2 Bacteria	201174 Actinobacteria	1760 Actinobacteria	85011 Streptomycetales	2062 Streptomycetaceae	1883 Streptomyces	661399 Streptomyces caeruleatus
specI_v3_Cluster695	1	5408	plant	0.0067	0.662	2 Bacteria	201174 Actinobacteria	1760 Actinobacteria	85011 Streptomycetales	2062 Streptomycetaceae	1883 Streptomyces	146536 Streptomyces curacoi
specI_v3_Cluster696	2	4646	plant	0.0069	0.5403	2 Bacteria	201174 Actinobacteria	1760 Actinobacteria	85011 Streptomycetales	2062 Streptomycetaceae	1883 Streptomyces	1662404 Streptomyces sp. GKU 895/1890 Streptomyces antibioticus
specI_v3_Cluster697	1	5271	plant	0.0066	0.5304	2 Bacteria	201174 Actinobacteria	1760 Actinobacteria	85011 Streptomycetales	2062 Streptomycetaceae	1883 Streptomyces	348043 Streptomyces davaonensis
specI_v3_Cluster706	1	3200	aquatic	0.0041	0.45	2 Bacteria	1224 Proteobacteria	28211 Alphaproteobacteria	204455 Rhodobacterales	31989 Rhodobacteraceae	191028 Leisingera	1396826 Leisingera aquaemixtae
specI_v3_Cluster707	1	3275	aquatic	0.0095	0.4452	2 Bacteria	1224 Proteobacteria	28211 Alphaproteobacteria	204455 Rhodobacterales	31989 Rhodobacteraceae	191028 Leisingera	506591 Leisingera caerulea
specI_v3_Cluster708	5	1712	plant	0.0129	0.5381	2 Bacteria	1224 Proteobacteria	1236 Gammaproteobacteria	91347 Enterobacterales	1903412 Hafniaceae	568 Hafnia	569 Hafnia alvei/546367 Hafnia paralvei/1581059 Hafnia sp. HMSC23F03/469613 Enterobacteriaceae bacterium 9_2_54FAA
specI_v3_Cluster709	9	1202	plant	0.0122	0.5421	2 Bacteria	1224 Proteobacteria	1236 Gammaproteobacteria	91347 Enterobacterales	1903412 Hafniaceae	82982 Obesumbacterium/568 Hafnia	82983 Obesumbacterium proteus/569 Hafnia alvei
specI_v3_Cluster710	110	420	plant	0.0175	0.2829	2 Bacteria	1239 Firmicutes	91061 Bacilli	186826 Lactobacillales	33958 Lactobacillaceae	1578 Lactobacillus	47715 Lactobacillus rhamnosus/1581051 Lactobacillus sp. HMSC17G08/1715100 Lactobacillus sp. HMSC072E07/1715120 Lactobacillus sp. HMSC068B07/1715146 Lactobacillus sp. HMSC064F12/1715170 Lactobacillus sp. HMSC077C11/1715181 Lactobacillus sp. HMSC078F07/1739342 Lactobacillus sp. HMSC066G01/1739373 Lactobacillus sp. HMSC061B07/1739438 Lactobacillus sp. HMSC073B09/1739469 Lactobacillus sp. HMSC075D02/…
specI_v3_Cluster711	9	1817	animal	0.0162	0.1728	2 Bacteria	1239 Firmicutes	91061 Bacilli	1385 Bacillales	186820 Listeriaceae	1637 Listeria	1642 Listeria innocua/1639 Listeria monocytogenes
specI_v3_Cluster712	1410	1091	animal	0.0245	0.1975	2 Bacteria	1239 Firmicutes	91061 Bacilli	1385 Bacillales	186820 Listeriaceae	1637 Listeria	1639 Listeria monocytogenes
specI_v3_Cluster714	1	1987	animal	0.0166	0.1892	2 Bacteria	1239 Firmicutes	91061 Bacilli	1385 Bacillales	186820 Listeriaceae	1637 Listeria	1643 Listeria welshimeri
specI_v3_Cluster715	5	1801	animal	0.0104	0.1765	2 Bacteria	1239 Firmicutes	91061 Bacilli	1385 Bacillales	186820 Listeriaceae	1637 Listeria	1640 Listeria seeligeri
specI_v3_Cluster716	8	1463	animal	0.0109	0.1976	2 Bacteria	1239 Firmicutes	91061 Bacilli	1385 Bacillales	186820 Listeriaceae	1637 Listeria	1638 Listeria ivanovii
specI_v3_Cluster719	5	360	animal	0.0089	0.4209	2 Bacteria	201174 Actinobacteria	84998 Coriobacteriia	1643822 Eggerthellales	1643826 Eggerthellaceae	84111 Eggerthella	84112 Eggerthella lenta/665943 Eggerthella sp. 1_3_56FAA/910311 Eggerthella sp. HGA1
specI_v3_Cluster720	13	283	animal	0.0265	0.5768	2 Bacteria	1239 Firmicutes	91061 Bacilli	186826 Lactobacillales	33958 Lactobacillaceae	1253 Pediococcus	1254 Pediococcus acidilactici
specI_v3_Cluster721	577	358	animal	0.0168	0.3991	2 Bacteria	1239 Firmicutes	186801 Clostridia	186802 Clostridiales	186804 Peptostreptococcaceae	1870884 Clostridioides	1496 Clostridioides difficile/1581179 Clostridium sp. HMSC19A11/1581180 Clostridium sp. HMSC19B01/1581181 Clostridium sp. HMSC19B04/1581182 Clostridium sp. HMSC19B10/1581183 Clostridium sp. HMSC19B11/1581184 Clostridium sp. HMSC19B12/1581185 Clostridium sp. HMSC19C05/1581186 Clostridium sp. HMSC19C08/1581187 Clostridium sp. HMSC19C09/1581188 Clostridium sp. HMSC19C11/1581189 Clostridium sp. HMSC1…
specI_v3_Cluster722	1	388	animal	0	0.1907	2 Bacteria	1224 Proteobacteria	29547 Epsilonproteobacteria	213849 Campylobacterales	72293 Helicobacteraceae	209 Helicobacter	56877 Helicobacter bizzozeronii
specI_v3_Cluster723	1	360	animal	0	0.1778	2 Bacteria	1224 Proteobacteria	29547 Epsilonproteobacteria	213849 Campylobacterales	72293 Helicobacteraceae	209 Helicobacter	56877 Helicobacter bizzozeronii
specI_v3_Cluster724	3	789	plant	0.0013	0.5393	2 Bacteria	1239 Firmicutes	91061 Bacilli	1385 Bacillales	186818 Planococcaceae	648800 Solibacillus	76853 Solibacillus silvestris/412383 Solibacillus isronensis
specI_v3_Cluster725	2	2832	soil	0.0048	0.4071	2 Bacteria	201174 Actinobacteria	1760 Actinobacteria	85008 Micromonosporales	28056 Micromonosporaceae	84593 Verrucosispora	1003110 Verrucosispora maris
specI_v3_Cluster726	1	2879	soil	0.0038	0.3814	2 Bacteria	201174 Actinobacteria	1760 Actinobacteria	85008 Micromonosporales	28056 Micromonosporaceae	84593 Verrucosispora	547162 Verrucosispora sediminis
specI_v3_Cluster727	1	2949		0.0024	0.3974	2 Bacteria	201174 Actinobacteria	1760 Actinobacteria	85008 Micromonosporales	28056 Micromonosporaceae	1398560 Xiangella	1144548 Xiangella phaseoli
specI_v3_Cluster728	3	2227	soil	0.0052	0.4264	2 Bacteria	201174 Actinobacteria	1760 Actinobacteria	85008 Micromonosporales	28056 Micromonosporaceae	1873 Micromonospora	1464048 Micromonospora parva/285676 Micromonospora saelicesensis/356851 Micromonospora chokoriensis
specI_v3_Cluster729	1	3650	soil	0.0025	0.4068	2 Bacteria	201174 Actinobacteria	1760 Actinobacteria	85008 Micromonosporales	28056 Micromonosporaceae	1873 Micromonospora	285679 Micromonospora lupini
specI_v3_Cluster731	1	3734	soil	0.0051	0.4095	2 Bacteria	201174 Actinobacteria	1760 Actinobacteria	85008 Micromonosporales	28056 Micromonosporaceae	1873 Micromonospora	709881 Micromonospora cremea
specI_v3_Cluster732	1	2525	soil	0.0051	0.497	2 Bacteria	201174 Actinobacteria	1760 Actinobacteria	85008 Micromonosporales	28056 Micromonosporaceae	1873 Micromonospora	145854 Micromonospora pallida
specI_v3_Cluster733	1	2403	soil	0.0054	0.5173	2 Bacteria	201174 Actinobacteria	1760 Actinobacteria	85008 Micromonosporales	28056 Micromonosporaceae	1873 Micromonospora	47866 Micromonospora inyonensis
specI_v3_Cluster734	1	3237	soil	0.0025	0.4069	2 Bacteria	201174 Actinobacteria	1760 Actinobacteria	85008 Micromonosporales	28056 Micromonosporaceae	1873 Micromonospora	1198245 Micromonospora avicenniae
specI_v3_Cluster735	1	3622	soil	0.0066	0.4034	2 Bacteria	201174 Actinobacteria	1760 Actinobacteria	85008 Micromonosporales	28056 Micromonosporaceae	1873 Micromonospora	307121 Micromonospora krabiensis
specI_v3_Cluster737	1	3217	soil	0.005	0.5434	2 Bacteria	201174 Actinobacteria	1760 Actinobacteria	85008 Micromonosporales	28056 Micromonosporaceae	1873 Micromonospora	262898 Micromonospora mirobrigensis
specI_v3_Cluster738	13	2420	soil	0.0121	0.4858	2 Bacteria	201174 Actinobacteria	1760 Actinobacteria	85008 Micromonosporales	28056 Micromonosporaceae	1873 Micromonospora	1169151 Micromonospora sp. CNB394/1172030 Micromonospora sp. WMMB235/1621261 Micromonospora sp. NBRC 110037/1703936 Micromonospora sp. TSRI0369/1852777 Micromonospora sp. II/307120 Micromonospora marina/457406 Micromonospora sp. M42/47850 Micromonospora aurantiaca/47863 Micromonospora globosa/47872 Micromonospora purpureochromogenes/479978 Micromonospora tulbaghiae/648999 Micromonospora sp. L5
specI_v3_Cluster739	1	3877	soil	0.0046	0.4235	2 Bacteria	201174 Actinobacteria	1760 Actinobacteria	85008 Micromonosporales	28056 Micromonosporaceae	1873 Micromonospora	745366 Micromonospora humi
specI_v3_Cluster740	1	4021	soil	0.007	0.4357	2 Bacteria	201174 Actinobacteria	1760 Actinobacteria	85008 Micromonosporales	28056 Micromonosporaceae	1873 Micromonospora	946078 Micromonospora sediminicola
specI_v3_Cluster742	2	2831	soil	0.0087	0.4572	2 Bacteria	201174 Actinobacteria	1760 Actinobacteria	85008 Micromonosporales	28056 Micromonosporaceae	1873 Micromonospora	227316 Micromonospora eburnea/299146 Micromonospora narathiwatensis
specI_v3_Cluster744	2	3034	soil	0.0128	0.4387	2 Bacteria	201174 Actinobacteria	1760 Actinobacteria	85008 Micromonosporales	28056 Micromonosporaceae	1873 Micromonospora	307119 Micromonospora chaiyaphumensis/47854 Micromonospora chersina
specI_v3_Cluster746	1	3844	soil	0.007	0.4909	2 Bacteria	201174 Actinobacteria	1760 Actinobacteria	85008 Micromonosporales	28056 Micromonosporaceae	1873 Micromonospora	261654 Micromonospora auratinigra
specI_v3_Cluster747	1	3493		0.0052	0.4057	2 Bacteria	201174 Actinobacteria	1760 Actinobacteria	85008 Micromonosporales	28056 Micromonosporaceae	1873 Micromonospora	568872 Micromonospora rhizosphaerae
specI_v3_Cluster748	1	3534	soil	0.0074	0.4479	2 Bacteria	201174 Actinobacteria	1760 Actinobacteria	85008 Micromonosporales	28056 Micromonosporaceae	1873 Micromonospora	47855 Micromonospora citrea
specI_v3_Cluster749	1	3368	soil	0.0045	0.4537	2 Bacteria	201174 Actinobacteria	1760 Actinobacteria	85008 Micromonosporales	28056 Micromonosporaceae	1873 Micromonospora	47871 Micromonospora peucetia
specI_v3_Cluster750	3	2931	soil	0.0057	0.5033	2 Bacteria	201174 Actinobacteria	1760 Actinobacteria	85008 Micromonosporales	28056 Micromonosporaceae	1873 Micromonospora	47853 Micromonospora carbonacea/686309 Micromonospora haikouensis
specI_v3_Cluster752	1	3240	soil	0.0068	0.4627	2 Bacteria	201174 Actinobacteria	1760 Actinobacteria	85008 Micromonosporales	28056 Micromonosporaceae	1873 Micromonospora	47864 Micromonospora halophytica
specI_v3_Cluster753	1	2804	soil	0.0068	0.413	2 Bacteria	201174 Actinobacteria	1760 Actinobacteria	85008 Micromonosporales	28056 Micromonosporaceae	1873 Micromonospora	145857 Micromonospora nigra
specI_v3_Cluster754	2	1597	plant	0.0028	0.5607	2 Bacteria	201174 Actinobacteria	1760 Actinobacteria	85011 Streptomycetales	2062 Streptomycetaceae	1883 Streptomyces	29303 Streptomyces cattleya
specI_v3_Cluster755	3	699	animal	0	0.6037	2 Bacteria	1224 Proteobacteria	28211 Alphaproteobacteria	766 Rickettsiales	775 Rickettsiaceae	780 Rickettsia	785 Rickettsia typhi
specI_v3_Cluster756	13	716	animal	0	0.604	2 Bacteria	1224 Proteobacteria	28211 Alphaproteobacteria	766 Rickettsiales	775 Rickettsiaceae	780 Rickettsia	782 Rickettsia prowazekii
specI_v3_Cluster757	5	365	animal	0	0.3043	2 Bacteria	204428 Chlamydiae	204429 Chlamydiia	51291 Chlamydiales	809 Chlamydiaceae	810 Chlamydia	83555 Chlamydia abortus
specI_v3_Cluster758	51	343	animal	0.0035	0.3311	2 Bacteria	204428 Chlamydiae	204429 Chlamydiia	51291 Chlamydiales	809 Chlamydiaceae	810 Chlamydia	83554 Chlamydia psittaci
specI_v3_Cluster759	2	740	aquatic	0	0.545	2 Bacteria	976 Bacteroidetes	117743 Flavobacteriia	200644 Flavobacteriales	49546 Flavobacteriaceae	444051 Mesoflavibacter/2039220 Croceivirga	393060 Mesoflavibacter zeaxanthinifaciens/1929488 Croceivirga radicis
specI_v3_Cluster760	2	2719	aquatic	0.0153	0.3159	2 Bacteria	1224 Proteobacteria	1236 Gammaproteobacteria	91347 Enterobacterales	1903414 Morganellaceae	29487 Photorhabdus	286156 Photorhabdus australis
specI_v3_Cluster761	1	2814	animal	0.0053	0.2797	2 Bacteria	1224 Proteobacteria	1236 Gammaproteobacteria	91347 Enterobacterales	1903414 Morganellaceae	29487 Photorhabdus	291112 Photorhabdus asymbiotica
specI_v3_Cluster762	1	2739	plant	0.0168	0.333	2 Bacteria	1224 Proteobacteria	1236 Gammaproteobacteria	91347 Enterobacterales	1903414 Morganellaceae	29487 Photorhabdus	880156 Photorhabdus heterorhabditis
specI_v3_Cluster763	4	2264	plant	0.0068	0.3016	2 Bacteria	1224 Proteobacteria	1236 Gammaproteobacteria	91347 Enterobacterales	1903414 Morganellaceae	29487 Photorhabdus	1004150 Photorhabdus khanii/574560 Photorhabdus temperata/230089 Photorhabdus thracensis
specI_v3_Cluster764	3	2787	plant	0.0045	0.2694	2 Bacteria	1224 Proteobacteria	1236 Gammaproteobacteria	91347 Enterobacterales	1903414 Morganellaceae	29487 Photorhabdus	2218628 Photorhabdus laumondii/29488 Photorhabdus luminescens
specI_v3_Cluster765	5	1697	plant	0.0086	0.3145	2 Bacteria	1224 Proteobacteria	1236 Gammaproteobacteria	91347 Enterobacterales	1903414 Morganellaceae	29487 Photorhabdus	29488 Photorhabdus luminescens
specI_v3_Cluster766	2	32	soil	0	0.2969	2 Bacteria	544448 Tenericutes	31969 Mollicutes	2085 Mycoplasmatales	2092 Mycoplasmataceae	2093 Mycoplasma	2128 Mycoplasma flocculare
specI_v3_Cluster767	2	4577	plant	0.0027	0.4216	2 Bacteria	1224 Proteobacteria	28211 Alphaproteobacteria	356 Rhizobiales	69277 Phyllobacteriaceae	68287 Mesorhizobium	71433 Mesorhizobium amorphae
specI_v3_Cluster768	1	4211	plant	0.0076	0.4688	2 Bacteria	1224 Proteobacteria	28211 Alphaproteobacteria	356 Rhizobiales	69277 Phyllobacteriaceae	68287 Mesorhizobium	489722 Mesorhizobium metallidurans
specI_v3_Cluster772	4	3770	plant	0.0055	0.4779	2 Bacteria	1224 Proteobacteria	28211 Alphaproteobacteria	356 Rhizobiales	69277 Phyllobacteriaceae	68287 Mesorhizobium	1004279 Mesorhizobium muleiense/1040985 Mesorhizobium sp. WSM2561/1287182 Mesorhizobium sp. L48C026A00/1631249 Mesorhizobium prunaredense
specI_v3_Cluster773	1	4047	plant	0.0049	0.4717	2 Bacteria	1224 Proteobacteria	28211 Alphaproteobacteria	356 Rhizobiales	69277 Phyllobacteriaceae	68287 Mesorhizobium	39645 Mesorhizobium ciceri
specI_v3_Cluster776	7	3431	plant	0.0162	0.4897	2 Bacteria	1224 Proteobacteria	28211 Alphaproteobacteria	356 Rhizobiales	69277 Phyllobacteriaceae	68287 Mesorhizobium	39645 Mesorhizobium ciceri/1040984 Mesorhizobium sp. WSM1293/1287116 Mesorhizobium sp. L2C084A000/278153 Mesorhizobium sp. WSM1497
specI_v3_Cluster778	1	5059	plant	0.0034	0.4967	2 Bacteria	1224 Proteobacteria	28211 Alphaproteobacteria	356 Rhizobiales	69277 Phyllobacteriaceae	68287 Mesorhizobium	1165689 Mesorhizobium qingshengii
specI_v3_Cluster779	4	4444	plant	0.0162	0.4546	2 Bacteria	1224 Proteobacteria	28211 Alphaproteobacteria	356 Rhizobiales	69277 Phyllobacteriaceae	68287 Mesorhizobium	1287226 Mesorhizobium sp. LNHC209A00/1287232 Mesorhizobium sp. LNHC220B00/1287240 Mesorhizobium sp. LNHC229A00/536018 Mesorhizobium australicum
specI_v3_Cluster781	2	4131	plant	0.0303	0.5527	2 Bacteria	1224 Proteobacteria	28211 Alphaproteobacteria	356 Rhizobiales	69277 Phyllobacteriaceae	68287 Mesorhizobium	381 Mesorhizobium loti
specI_v3_Cluster783	3	4802	plant	0.0232	0.4812	2 Bacteria	1224 Proteobacteria	28211 Alphaproteobacteria	356 Rhizobiales	69277 Phyllobacteriaceae	68287 Mesorhizobium	1287233 Mesorhizobium sp. LNHC221B00/1287243 Mesorhizobium sp. LNHC232B00/593909 Mesorhizobium opportunistum
specI_v3_Cluster784	2	5096	plant	0.0135	0.5645	2 Bacteria	1224 Proteobacteria	28211 Alphaproteobacteria	356 Rhizobiales	69277 Phyllobacteriaceae	68287 Mesorhizobium	1777866 Mesorhizobium erdmanii/381 Mesorhizobium loti
specI_v3_Cluster785	2	5073	plant	0.0072	0.5012	2 Bacteria	1224 Proteobacteria	28211 Alphaproteobacteria	356 Rhizobiales	69277 Phyllobacteriaceae	68287 Mesorhizobium	1736481 Mesorhizobium sp. Root172/381 Mesorhizobium loti
specI_v3_Cluster786	11	3842	plant	0.0188	0.5474	2 Bacteria	1224 Proteobacteria	28211 Alphaproteobacteria	356 Rhizobiales	69277 Phyllobacteriaceae	68287 Mesorhizobium	1862350 Mesorhizobium sp. SEMIA 3007/2066070 Mesorhizobium japonicum/381 Mesorhizobium loti/28104 Mesorhizobium huakuii
specI_v3_Cluster788	2	1417	aquatic	0.0094	0.3495	2 Bacteria	1224 Proteobacteria	1236 Gammaproteobacteria	135622 Alteromonadales	72275 Alteromonadaceae	226 Alteromonas	589873 Alteromonas australica
specI_v3_Cluster789	17	1196	aquatic	0.0441	0.5872	2 Bacteria	1224 Proteobacteria	1236 Gammaproteobacteria	135622 Alteromonadales	72275 Alteromonadaceae	226 Alteromonas	28108 Alteromonas macleodii/1772289 Alteromonas sp. W12/1892904 Alteromonas abrolhosensis/203795 Alteromonas marina
specI_v3_Cluster791	15	2029	aquatic	0.0364	0.3083	2 Bacteria	1224 Proteobacteria	1236 Gammaproteobacteria	135622 Alteromonadales	72275 Alteromonadaceae	226 Alteromonas	314275 Alteromonas mediterranea
specI_v3_Cluster794	1	1942	plant	0.0371	0.206	2 Bacteria	1224 Proteobacteria	28211 Alphaproteobacteria	204441 Rhodospirillales	433 Acetobacteraceae	1434011 Komagataeibacter	1004836 Gluconacetobacter sp. SXCC-1/215221 Komagataeibacter rhaeticus
specI_v3_Cluster795	3	541	animal	0.0595	0.5444	2 Bacteria	1239 Firmicutes	91061 Bacilli	186826 Lactobacillales	1300 Streptococcaceae	1301 Streptococcus	1307 Streptococcus suis
specI_v3_Cluster796	942	221	animal	0.0717	0.5596	2 Bacteria	1239 Firmicutes	91061 Bacilli	186826 Lactobacillales	1300 Streptococcaceae	1301 Streptococcus	1307 Streptococcus suis
specI_v3_Cluster797	322	1727	plant	0.0018	0.2535	2 Bacteria	1224 Proteobacteria	28211 Alphaproteobacteria	356 Rhizobiales	118882 Brucellaceae	234 Brucella	29461 Brucella suis/29459 Brucella melitensis/235 Brucella abortus/36855 Brucella canis/1149952 Brucella sp. 09RB8471/1160234 Brucella sp. UK38/05/1160235 Brucella sp. 63/311/236 Brucella ovis/1169233 Brucella sp. F5/06/1169234 Brucella sp. 56/94/120576 Brucella pinnipedialis/1341688 Brucella sp. 04-5288/120577 Brucella ceti/1844051 Brucella sp. 09RB8910/1867845 Brucella sp. B13-0095/1885919 Bruc…
specI_v3_Cluster798	22	463	animal	0.0335	0.4831	2 Bacteria	1224 Proteobacteria	1236 Gammaproteobacteria	135625 Pasteurellales	712 Pasteurellaceae	155493 Gallibacterium	750 Gallibacterium anatis
specI_v3_Cluster800	140	357	animal	0.0248	0.7634	2 Bacteria	201174 Actinobacteria	1760 Actinobacteria	85009 Propionibacteriales	31957 Propionibacteriaceae	1912216 Cutibacterium	1005703 Propionibacterium sp. CC003-HC2/1747 Cutibacterium acnes/1203574 Propionibacterium sp. KPL1847/1203575 Propionibacterium sp. KPL1849/1203577 Propionibacterium sp. KPL1854/1203631 Propionibacterium sp. KPL2003/1203634 Propionibacterium sp. KPL2008/1203635 Propionibacterium sp. KPL2009/1410615 Propionibacterium sp. MB3007/1739272 Propionibacterium sp. HMSC068C01/1739277 Propionibacterium sp…
specI_v3_Cluster801	6	771	animal	0.0321	0.4404	2 Bacteria	201174 Actinobacteria	1760 Actinobacteria	85007 Corynebacteriales	1653 Corynebacteriaceae	1716 Corynebacterium	1203558 Corynebacterium sp. KPL1817/1203560 Corynebacterium sp. KPL1821/1203563 Corynebacterium sp. KPL1856/1203564 Corynebacterium sp. KPL1857/1203567 Corynebacterium sp. KPL1860/169292 Corynebacterium aurimucosum
specI_v3_Cluster802	4	753	animal	0.0586	0.4538	2 Bacteria	201174 Actinobacteria	1760 Actinobacteria	85007 Corynebacteriales	1653 Corynebacteriaceae	1716 Corynebacterium	169292 Corynebacterium aurimucosum/1881620 Corynebacterium sp. S5S1/38303 Corynebacterium pseudogenitalium/38304 Corynebacterium tuberculostearicum
specI_v3_Cluster803	1	1946	aquatic	0.0077	0.3926	2 Bacteria	1224 Proteobacteria	28211 Alphaproteobacteria	204455 Rhodobacterales	31989 Rhodobacteraceae	74030 Roseovarius	1005928 Roseovarius lutimaris
specI_v3_Cluster804	1	1840	aquatic	0	0.3918	2 Bacteria	1224 Proteobacteria	28211 Alphaproteobacteria	204455 Rhodobacterales	31989 Rhodobacteraceae	74030 Roseovarius	1054996 Roseovarius marisflavi
specI_v3_Cluster805	2	2088	soil	0.0043	0.3144	2 Bacteria	1239 Firmicutes	91061 Bacilli	1385 Bacillales	186818 Planococcaceae	1372 Planococcus	161360 Planococcus antarcticus
specI_v3_Cluster806	3	1898	soil	0.0102	0.2979	2 Bacteria	1239 Firmicutes	91061 Bacilli	1385 Bacillales	186818 Planococcaceae	1372 Planococcus	1374 Planococcus kocurii/1598147 Planococcus faecalis
specI_v3_Cluster807	2	2056	soil	0.0085	0.3454	2 Bacteria	1239 Firmicutes	91061 Bacilli	1385 Bacillales	186818 Planococcaceae	1372 Planococcus	1215089 Planococcus halocryophilus
specI_v3_Cluster808	2	1419	soil	0.0109	0.3457	2 Bacteria	1239 Firmicutes	91061 Bacilli	1385 Bacillales	186818 Planococcaceae	1372 Planococcus	414778 Planococcus donghaensis
specI_v3_Cluster810	1	1983	soil	0.0045	0.3217	2 Bacteria	1239 Firmicutes	91061 Bacilli	1385 Bacillales	186818 Planococcaceae	1372 Planococcus	1302659 Planococcus versutus
specI_v3_Cluster811	3	1024		0.0052	0.5285	2 Bacteria	1224 Proteobacteria	1236 Gammaproteobacteria	91347 Enterobacterales	1903409 Erwiniaceae	82986 Tatumella	82987 Tatumella ptyseos/1408192 Tatumella sp. UCD-D_suzukii
specI_v3_Cluster812	1	1022	plant	0.0059	0.5372	2 Bacteria	1224 Proteobacteria	1236 Gammaproteobacteria	91347 Enterobacterales	1903409 Erwiniaceae	82986 Tatumella	480813 Tatumella saanichensis
specI_v3_Cluster814	4	1342	animal	0.018	0.5027	2 Bacteria	1224 Proteobacteria	1236 Gammaproteobacteria	91347 Enterobacterales	543 Enterobacteriaceae	82976 Buttiauxella	82988 Buttiauxella brennerae/82990 Buttiauxella gaviniae/82992 Buttiauxella noackiae/82977 Buttiauxella agrestis
specI_v3_Cluster815	1	2742	animal	0.019	0.4814	2 Bacteria	1224 Proteobacteria	1236 Gammaproteobacteria	91347 Enterobacterales	543 Enterobacteriaceae	82976 Buttiauxella	82977 Buttiauxella agrestis
specI_v3_Cluster816	1	2787	animal	0.0215	0.5034	2 Bacteria	1224 Proteobacteria	1236 Gammaproteobacteria	91347 Enterobacterales	543 Enterobacteriaceae	82976 Buttiauxella	82989 Buttiauxella ferragutiae
specI_v3_Cluster817	35	760	plant	0.0004	0.4088	2 Bacteria	1239 Firmicutes	91061 Bacilli	1385 Bacillales	186817 Bacillaceae	1386 Bacillus	1404 Bacillus megaterium/1286363 Bacillus sp. 171095_106/1292019 Bacillus sp. 278922_107/86664 Bacillus flexus/412384 Bacillus aryabhattai/1380110 Bacillus sp. RP1137/1581029 Bacillus sp. FJAT-21351/1736235 Bacillus sp. Leaf75/1736389 Bacillus sp. Soil531/1736468 Bacillus sp. Root147/1736499 Bacillus sp. Root239/1827146 Bacillus sp. IHB B 7164
specI_v3_Cluster818	2	1072	plant	0.0326	0.4118	2 Bacteria	1224 Proteobacteria	28211 Alphaproteobacteria	204441 Rhodospirillales	433 Acetobacteraceae	434 Acetobacter	1633874 Acetobacter oryzifermentans/65959 Acetobacter pomorum
specI_v3_Cluster819	2	1205	plant	0.0352	0.4236	2 Bacteria	1224 Proteobacteria	28211 Alphaproteobacteria	204441 Rhodospirillales	433 Acetobacteraceae	434 Acetobacter	481146 Acetobacter ascendens/438 Acetobacter pasteurianus
specI_v3_Cluster820	12	995	plant	0.0356	0.3248	2 Bacteria	1224 Proteobacteria	28211 Alphaproteobacteria	204441 Rhodospirillales	433 Acetobacteraceae	434 Acetobacter	438 Acetobacter pasteurianus
specI_v3_Cluster821	1	1051	plant	0.0162	0.3406	2 Bacteria	1224 Proteobacteria	28211 Alphaproteobacteria	204441 Rhodospirillales	433 Acetobacteraceae	434 Acetobacter	435 Acetobacter aceti
specI_v3_Cluster822	1	58	aquatic	0.2414	0.4655	2 Bacteria	200918 Thermotogae	188708 Thermotogae	1643947 Petrotogales	1643949 Petrotogaceae	1511648 Defluviitoga	1006576 Defluviitoga tunisiensis/1676151 Thermotogaceae bacterium DTU111
specI_v3_Cluster823	72	386	aquatic	0.0001	0.4102	2 Bacteria	201174 Actinobacteria	1760 Actinobacteria	85007 Corynebacteriales	1653 Corynebacteriaceae	1716 Corynebacterium	1719 Corynebacterium pseudotuberculosis
specI_v3_Cluster824	17	336	aquatic	0.0007	0.4286	2 Bacteria	201174 Actinobacteria	1760 Actinobacteria	85007 Corynebacteriales	1653 Corynebacteriaceae	1716 Corynebacterium	65058 Corynebacterium ulcerans
specI_v3_Cluster825	20	2	animal	0	0	2 Bacteria	544448 Tenericutes	31969 Mollicutes	2085 Mycoplasmatales	2092 Mycoplasmataceae	2093 Mycoplasma	2096 Mycoplasma gallisepticum
specI_v3_Cluster826	1	1939	plant	0.0248	0.2888	2 Bacteria	1224 Proteobacteria	28211 Alphaproteobacteria	204441 Rhodospirillales	433 Acetobacteraceae	1434011 Komagataeibacter	28448 Komagataeibacter xylinus/66229 Komagataeibacter intermedius/65958 Komagataeibacter oboediens
specI_v3_Cluster827	1	2007	plant	0.0189	0.2676	2 Bacteria	1224 Proteobacteria	28211 Alphaproteobacteria	204441 Rhodospirillales	433 Acetobacteraceae	1434011 Komagataeibacter	33995 Komagataeibacter europaeus
specI_v3_Cluster828	1	1798	plant	0.0211	0.2075	2 Bacteria	1224 Proteobacteria	28211 Alphaproteobacteria	204441 Rhodospirillales	433 Acetobacteraceae	1434011 Komagataeibacter	28448 Komagataeibacter xylinus
specI_v3_Cluster829	2	1505	plant	0.0033	0.5421	2 Bacteria	1224 Proteobacteria	1236 Gammaproteobacteria	91347 Enterobacterales	1903411 Yersiniaceae	613 Serratia	138074 Serratia symbiotica
specI_v3_Cluster830	307	2084	animal	0.0165	0.4992	2 Bacteria	1224 Proteobacteria	1236 Gammaproteobacteria	91347 Enterobacterales	1903411 Yersiniaceae/543 Enterobacteriaceae	613 Serratia/570 Klebsiella/620 Shigella	1118230 Serratia sp. S119/615 Serratia marcescens/1261032 Serratia sp. ISTD04/1327989 Serratia sp. FS14/458197 Serratia nematodiphila/1581106 Serratia sp. HMSC15F11/1759437 Serratia sp. YD25/1805636 Serratia sp. 2880STDY5682894/1805637 Serratia sp. 2880STDY5682895/300181 Serratia ureilytica/488142 Serratia sp. SCBI/571 Klebsiella oxytoca/621 Shigella boydii/624 Shigella sonnei
specI_v3_Cluster831	1	3686	animal	0.0076	0.4734	2 Bacteria	1224 Proteobacteria	1236 Gammaproteobacteria	91347 Enterobacterales	1903411 Yersiniaceae	613 Serratia	61651 Serratia ficaria
specI_v3_Cluster832	16	2825	plant	0.0116	0.3758	2 Bacteria	1224 Proteobacteria	1236 Gammaproteobacteria	91347 Enterobacterales	1903411 Yersiniaceae	613 Serratia	82996 Serratia plymuthica/1286279 Serratia sp. C-1/768490 Serratia sp. AS12/768493 Serratia sp. AS13
specI_v3_Cluster833	6	3070	plant	0.0123	0.39	2 Bacteria	1224 Proteobacteria	1236 Gammaproteobacteria	91347 Enterobacterales	1903411 Yersiniaceae	613 Serratia	614 Serratia liquefaciens
specI_v3_Cluster834	2	3488	plant	0.016	0.6164	2 Bacteria	1224 Proteobacteria	1236 Gammaproteobacteria	91347 Enterobacterales	1903411 Yersiniaceae	613 Serratia	82995 Serratia grimesii
specI_v3_Cluster835	3	2340	plant	0.03	0.5728	2 Bacteria	1224 Proteobacteria	1236 Gammaproteobacteria	91347 Enterobacterales	1903411 Yersiniaceae	613 Serratia	28151 Serratia proteamaculans/768491 Serratia sp. S4
specI_v3_Cluster836	4	2793	animal	0.0038	0.4085	2 Bacteria	1224 Proteobacteria	1236 Gammaproteobacteria	91347 Enterobacterales	1903411 Yersiniaceae	613 Serratia	61652 Serratia rubidaea/615 Serratia marcescens
specI_v3_Cluster839	10	1748	plant	0.0104	0.4982	2 Bacteria	1224 Proteobacteria	1236 Gammaproteobacteria	91347 Enterobacterales	1903411 Yersiniaceae	613 Serratia	47917 Serratia fonticola/1397284 Serratia sp. H1n/1397285 Serratia sp. H1w/1841657 Serratia sp. 14-2641
specI_v3_Cluster841	1	2761	animal	0.0072	0.3973	2 Bacteria	1224 Proteobacteria	1236 Gammaproteobacteria	91347 Enterobacterales	1903411 Yersiniaceae	613 Serratia	2034155 Serratia oryzae
specI_v3_Cluster842	3	1276	soil	0.001	0.2904	2 Bacteria	1239 Firmicutes	91061 Bacilli	1385 Bacillales	186822 Paenibacillaceae	44249 Paenibacillus	189691 Paenibacillus elgii/1501230 Paenibacillus tyrfis
specI_v3_Cluster844	1	1417	soil	0.0021	0.2752	2 Bacteria	1239 Firmicutes	91061 Bacilli	1385 Bacillales	186822 Paenibacillaceae	44249 Paenibacillus	79264 Paenibacillus ehimensis
specI_v3_Cluster849	2	58	animal	0	0.303	2 Bacteria	544448 Tenericutes	31969 Mollicutes	2085 Mycoplasmatales	2092 Mycoplasmataceae	2093 Mycoplasma	2094 Mycoplasma arginini
specI_v3_Cluster850	124	138	soil	0.0031	0.2761	2 Bacteria	204428 Chlamydiae	204429 Chlamydiia	51291 Chlamydiales	809 Chlamydiaceae	810 Chlamydia	813 Chlamydia trachomatis
specI_v3_Cluster851	3	126	plant	0.0026	0.4945	2 Bacteria	1224 Proteobacteria	28216 Betaproteobacteria	80840 Burkholderiales	506 Alcaligenaceae	29574 Taylorella	84590 Taylorella asinigenitalis
specI_v3_Cluster853	2	175	animal	0.1498	0.4651	2 Bacteria	1239 Firmicutes	186801 Clostridia	186802 Clostridiales	541000 Ruminococcaceae	1263 Ruminococcus	1262950 Ruminococcus sp. CAG:108/1637497 Ruminococcus sp. A254.MGS-108/165186 uncultured Ruminococcus sp./1897020 Ruminococcus sp. CAG:108-related_41_35/40518 Ruminococcus bromii
specI_v3_Cluster855	14	1791	animal	0.0992	0.5327	2 Bacteria	976 Bacteroidetes	200643 Bacteroidia	171549 Bacteroidales	815 Bacteroidaceae	816 Bacteroides	820 Bacteroides uniformis/691816 Bacteroides rodentium/457393 Bacteroides sp. 4_1_36/585543 Bacteroides sp. D20
specI_v3_Cluster856	1	543	animal	0.0184	0.2394	2 Bacteria	1239 Firmicutes	186801 Clostridia	186802 Clostridiales	186803 Lachnospiraceae	207244 Anaerostipes	165185 uncultured Eubacterium sp./649756 Anaerostipes hadrus
specI_v3_Cluster857	11	618	animal	0.0521	0.2628	2 Bacteria	1239 Firmicutes	186801 Clostridia	186802 Clostridiales	186803 Lachnospiraceae	207244 Anaerostipes	1262984 Lachnospiraceae bacterium CAG:25/1897035 Firmicutes bacterium CAG:552_39_19/1897050 Clostridiales bacterium Nov_37_41/411484 Clostridium sp. SS2/1/649756 Anaerostipes hadrus/658089 Lachnospiraceae bacterium 5_1_63FAA
specI_v3_Cluster859	3	648	animal	0.0521	0.3896	2 Bacteria	1239 Firmicutes	186801 Clostridia	186802 Clostridiales	186803 Lachnospiraceae	841 Roseburia	1262941 Roseburia sp. CAG:18/1897017 Roseburia sp. CAG:18_43_25/301302 Roseburia faecis
specI_v3_Cluster860	3	699	animal	0.0479	0.4309	2 Bacteria	1239 Firmicutes	186801 Clostridia	186802 Clostridiales	186803 Lachnospiraceae	841 Roseburia	1263105 Roseburia inulinivorans CAG:15/360807 Roseburia inulinivorans
specI_v3_Cluster861	1	885	animal	0.1571	0.4678	2 Bacteria	1239 Firmicutes	186801 Clostridia	186802 Clostridiales	186803 Lachnospiraceae	841 Roseburia	301301 Roseburia hominis
specI_v3_Cluster865	13	477	animal	0.026	0.4835	2 Bacteria	201174 Actinobacteria	1760 Actinobacteria	85004 Bifidobacteriales	31953 Bifidobacteriaceae	2701 Gardnerella	2702 Gardnerella vaginalis
specI_v3_Cluster866	5	478	animal	0.0284	0.485	2 Bacteria	201174 Actinobacteria	1760 Actinobacteria	85004 Bifidobacteriales	31953 Bifidobacteriaceae	2701 Gardnerella	2702 Gardnerella vaginalis
specI_v3_Cluster867	1	566	animal	0.0353	0.5406	2 Bacteria	201174 Actinobacteria	1760 Actinobacteria	85004 Bifidobacteriales	31953 Bifidobacteriaceae	2701 Gardnerella	2702 Gardnerella vaginalis
specI_v3_Cluster869	1	1329	aquatic	0.0015	0.1866	2 Bacteria	1224 Proteobacteria	28216 Betaproteobacteria	206389 Rhodocyclales	75787 Rhodocyclaceae	551759 Aromatoleum	551760 Aromatoleum aromaticum
specI_v3_Cluster870	293	1692	aquatic	0.0355	0.4812	2 Bacteria	1224 Proteobacteria	28216 Betaproteobacteria	80840 Burkholderiales	119060 Burkholderiaceae	32008 Burkholderia	95486 Burkholderia cenocepacia/488447 Burkholderia contaminans/292 Burkholderia cepacia/1506587 Burkholderia paludis/1506588 Burkholderia sp. MSh2/1560338 Aquamicrobium sp. SK-2/1561199 Burkholderia sp. E168m22/1566267 Burkholderia sp. NFPP32/1566268 Burkholderia sp. NFACC38-1/1566269 Burkholderia sp. NFACC33-1/1628208 Burkholderia sp. LK4/1637853 Burkholderia sp. NRF60-BP8/1637859 Burkholderia s…
specI_v3_Cluster871	104	1464	aquatic	0.0461	0.4865	2 Bacteria	1224 Proteobacteria	28216 Betaproteobacteria	80840 Burkholderiales	119060 Burkholderiaceae	32008 Burkholderia	292 Burkholderia cepacia/1365108 Burkholderia sp. A9/1416770 Burkholderia sp. WP40/1416772 Burkholderia sp. WP42/60552 Burkholderia vietnamiensis/1503055 Burkholderia territorii/152480 Burkholderia ambifaria/1571773 Burkholderia sp. USM B20/1637844 Burkholderia sp. RF2-non_BP3/1637845 Burkholderia sp. RF4-BP95/1637847 Burkholderia sp. RF7-non_BP1/1637848 Burkholderia sp. RF7-non_BP4/1637862 Burkh…
specI_v3_Cluster872	66	4086	aquatic	0.0106	0.392	2 Bacteria	1224 Proteobacteria	28216 Betaproteobacteria	80840 Burkholderiales	119060 Burkholderiaceae	32008 Burkholderia	60550 Burkholderia pyrrocinia/1503054 Burkholderia stagnalis
specI_v3_Cluster873	15	3529	aquatic	0.0177	0.4192	2 Bacteria	1224 Proteobacteria	28216 Betaproteobacteria	80840 Burkholderiales	119060 Burkholderiaceae	32008 Burkholderia	101571 Burkholderia ubonensis/1542965 Burkholderia sp. MSHR3999/265293 [Pseudomonas] mesoacidophila
specI_v3_Cluster874	4	4171	aquatic	0.0067	0.4696	2 Bacteria	1224 Proteobacteria	28216 Betaproteobacteria	80840 Burkholderiales	119060 Burkholderiaceae	32008 Burkholderia	152500 Burkholderia dolosa/292 Burkholderia cepacia
specI_v3_Cluster875	26	4325	aquatic	0.0133	0.3785	2 Bacteria	1224 Proteobacteria	28216 Betaproteobacteria	80840 Burkholderiales	119060 Burkholderiaceae	32008 Burkholderia	87883 Burkholderia multivorans/1776288 Burkholderia sp. CCA53
specI_v3_Cluster876	10	4669	aquatic	0.0081	0.3893	2 Bacteria	1224 Proteobacteria	28216 Betaproteobacteria	80840 Burkholderiales	119060 Burkholderiaceae	32008 Burkholderia	1207504 Burkholderia pseudomultivorans/95486 Burkholderia cenocepacia
specI_v3_Cluster878	3	2272	aquatic	0.0037	0.4222	2 Bacteria	1224 Proteobacteria	28216 Betaproteobacteria	80840 Burkholderiales	119060 Burkholderiaceae	32008 Burkholderia	1503053 Burkholderia singularis/1385594 Burkholderia sp. TSV86/1740163 Burkholderia sp. Bp7605
specI_v3_Cluster879	8	2700	aquatic	0.0057	0.3951	2 Bacteria	1224 Proteobacteria	28216 Betaproteobacteria	80840 Burkholderiales	119060 Burkholderiaceae	32008 Burkholderia	1385590 Burkholderia sp. BDU5/1385591 Burkholderia sp. BDU6/1385592 Burkholderia sp. BDU8/1637860 Burkholderia sp. ABCPW 14/342113 Burkholderia oklahomensis
specI_v3_Cluster881	706	1415	aquatic	0.0222	0.5197	2 Bacteria	1224 Proteobacteria	28216 Betaproteobacteria	80840 Burkholderiales	119060 Burkholderiaceae	32008 Burkholderia	28450 Burkholderia pseudomallei/57975 Burkholderia thailandensis/13373 Burkholderia mallei/1468409 Burkholderia sp. 2002721687/1636423 Burkholderia sp. MSMB1588/1636424 Burkholderia sp. MSMB1552/1636425 Burkholderia sp. MSMB1589WGS/1740162 Burkholderia sp. Bp5365/430531 Burkholderia humptydooensis
specI_v3_Cluster882	29	888	plant	0.021	0.5338	2 Bacteria	1224 Proteobacteria	28216 Betaproteobacteria	80840 Burkholderiales	80864 Comamonadaceae	283 Comamonas	285 Comamonas testosteroni/363952 Comamonas thiooxydans/364029 Comamonas sp. E6
specI_v3_Cluster883	5	174	plant	0	0.2865	2 Bacteria	1224 Proteobacteria	1236 Gammaproteobacteria	91347 Enterobacterales	1903409 Erwiniaceae	32199 Buchnera	9 Buchnera aphidicola
specI_v3_Cluster884	5243	2010	soil	0.015	0.4666	2 Bacteria	201174 Actinobacteria	1760 Actinobacteria	85007 Corynebacteriales	1762 Mycobacteriaceae	1763 Mycobacterium	1773 Mycobacterium tuberculosis/78331 Mycobacterium canettii/1305738 Mycobacterium orygis/1844474 Mycobacterium mungi/1871904 Mycobacterium tuberculosis complex sp. (ex Procavia capensis) 47/1871905 Mycobacterium tuberculosis complex sp. (ex Suricata suricatta) 48/1871906 Mycobacterium tuberculosis complex sp. (ex Procavia capensis) 49/1871907 Mycobacterium tuberculosis complex sp. (ex Procavia c…
specI_v3_Cluster885	73	3640	soil	0.0137	0.5146	2 Bacteria	201174 Actinobacteria	1760 Actinobacteria	85007 Corynebacteriales	1762 Mycobacteriaceae	1763 Mycobacterium	1764 Mycobacterium avium/1335321 Mycobacterium sp. MAC_011194_8550/1335322 Mycobacterium sp. MAC_080597_8934/701041 Mycobacterium bouchedurhonense
specI_v3_Cluster886	14	967	aquatic	0.0027	0.4031	2 Bacteria	201174 Actinobacteria	1760 Actinobacteria	85007 Corynebacteriales	85025 Nocardiaceae	1827 Rhodococcus	132919 Rhodococcus jostii/262776 Rhodococcus imtechensis/44752 Rhodococcus wratislaviensis/99653 Rhodococcus koreensis/186196 Rhodococcus sp. DK17/37919 Rhodococcus opacus/745408 Rhodococcus sp. JVH1
specI_v3_Cluster887	2	402	animal	0.0099	0.2852	2 Bacteria	1239 Firmicutes	91061 Bacilli	186826 Lactobacillales	1300 Streptococcaceae	1357 Lactococcus	1363 Lactococcus garvieae
specI_v3_Cluster888	15	247	animal	0.0195	0.3388	2 Bacteria	1239 Firmicutes	91061 Bacilli	186826 Lactobacillales	1300 Streptococcaceae	1357 Lactococcus	1363 Lactococcus garvieae/1776443 Lactococcus sp. DD01
specI_v3_Cluster890	2	1439	soil	0.0007	0.368	2 Bacteria	1239 Firmicutes	91061 Bacilli	1385 Bacillales	186817 Bacillaceae	1433999 Domibacillus	1017273 Domibacillus enclensis
specI_v3_Cluster891	15	759	plant	0.0067	0.1081	2 Bacteria	1239 Firmicutes	91061 Bacilli	1385 Bacillales	NA Bacillales fam. incertae sedis	33986 Exiguobacterium	1017277 Exiguobacterium enclense/1224749 Exiguobacterium sp. ZWU0009/296995 Exiguobacterium indicum/41170 Exiguobacterium acetylicum/1399115 Exiguobacterium sp. MH3/1470592 Exiguobacterium sp. RIT341/1684312 Exiguobacterium sp. BMC-KP/1736294 Exiguobacterium sp. Leaf187/1736298 Exiguobacterium sp. Leaf196/1805000 Exiguobacterium sp. KKBO11/1849031 Exiguobacterium sp. U13-1
specI_v3_Cluster892	10	529	animal	0.0234	0.3726	2 Bacteria	976 Bacteroidetes	117743 Flavobacteriia	200644 Flavobacteriales	49546 Flavobacteriaceae	1016 Capnocytophaga	1018 Capnocytophaga ochracea/712215 Capnocytophaga sp. oral taxon 335/712218 Capnocytophaga sp. oral taxon 412/712211 Capnocytophaga sp. oral taxon 324/712217 Capnocytophaga sp. oral taxon 380/712216 Capnocytophaga sp. oral taxon 336/1705617 Capnocytophaga sp. oral taxon 323
specI_v3_Cluster893	197	538	animal	0.0806	0.5448	2 Bacteria	1224 Proteobacteria	29547 Epsilonproteobacteria	213849 Campylobacterales	72293 Helicobacteraceae	209 Helicobacter	210 Helicobacter pylori
specI_v3_Cluster894	16	874	animal	0.0841	0.4831	2 Bacteria	1224 Proteobacteria	29547 Epsilonproteobacteria	213849 Campylobacterales	72293 Helicobacteraceae	209 Helicobacter	210 Helicobacter pylori
specI_v3_Cluster895	165	676	animal	0.0343	0.3954	2 Bacteria	1224 Proteobacteria	29547 Epsilonproteobacteria	213849 Campylobacterales	72293 Helicobacteraceae	209 Helicobacter	210 Helicobacter pylori
specI_v3_Cluster896	2	1396	animal	0.0806	0.5091	2 Bacteria	1224 Proteobacteria	29547 Epsilonproteobacteria	213849 Campylobacterales	72293 Helicobacteraceae	209 Helicobacter	210 Helicobacter pylori
specI_v3_Cluster897	261	645	animal	0.0745	0.4706	2 Bacteria	1224 Proteobacteria	29547 Epsilonproteobacteria	213849 Campylobacterales	72293 Helicobacteraceae	209 Helicobacter	210 Helicobacter pylori
specI_v3_Cluster898	33	837	animal	0.1013	0.5647	2 Bacteria	1224 Proteobacteria	29547 Epsilonproteobacteria	213849 Campylobacterales	72293 Helicobacteraceae	209 Helicobacter	210 Helicobacter pylori
specI_v3_Cluster899	1	1200	animal	0.0025	0.3375	2 Bacteria	1224 Proteobacteria	29547 Epsilonproteobacteria	213849 Campylobacterales	72293 Helicobacteraceae	209 Helicobacter	212 Helicobacter acinonychis
specI_v3_Cluster900	26	651	animal	0.0789	0.4659	2 Bacteria	1239 Firmicutes	91061 Bacilli	186826 Lactobacillales	1300 Streptococcaceae	1301 Streptococcus	59310 Streptococcus macedonicus/315405 Streptococcus gallolyticus/197614 Streptococcus pasteurianus/1335 Streptococcus equinus
specI_v3_Cluster901	20	619	animal	0.0101	0.4191	2 Bacteria	1239 Firmicutes	91061 Bacilli	186826 Lactobacillales	1300 Streptococcaceae	1301 Streptococcus	1335 Streptococcus equinus/1316409 Streptococcus sp. HSISB1
specI_v3_Cluster902	16	329	animal	0.0464	0.4546	2 Bacteria	1239 Firmicutes	91061 Bacilli	186826 Lactobacillales	1300 Streptococcaceae	1301 Streptococcus	102684 Streptococcus infantarius/150055 Streptococcus lutetiensis/1335 Streptococcus equinus/1855326 Streptococcus sp. 45
specI_v3_Cluster903	1	594	aquatic	0.0168	0.2172	2 Bacteria	1224 Proteobacteria	1236 Gammaproteobacteria	72273 Thiotrichales	135616 Piscirickettsiaceae	40222 Methylophaga	230105 Methylophaga aminisulfidivorans
specI_v3_Cluster904	1	568	aquatic	0.0018	0.1831	2 Bacteria	1224 Proteobacteria	1236 Gammaproteobacteria	72273 Thiotrichales	135616 Piscirickettsiaceae	40222 Methylophaga	45496 Methylophaga sulfidovorans
specI_v3_Cluster905	1	840	soil	0	0.2738	2 Bacteria	1239 Firmicutes	91061 Bacilli	1385 Bacillales	186817 Bacillaceae	74385 Gracilibacillus	1027249 Gracilibacillus kekensis
specI_v3_Cluster906	1	848	soil	0.0071	0.2818	2 Bacteria	1239 Firmicutes	91061 Bacilli	1385 Bacillales	186817 Bacillaceae	74385 Gracilibacillus	1564956 Gracilibacillus massiliensis
specI_v3_Cluster907	2	156	aquatic	0	0.5288	2 Bacteria	1224 Proteobacteria	1236 Gammaproteobacteria	135619 Oceanospirillales	2066474 Endozoicomonadaceae	305899 Endozoicomonas	1027273 Endozoicomonas montiporae
specI_v3_Cluster908	2	1633	animal	0.0015	0.1813	2 Bacteria	1239 Firmicutes	91061 Bacilli	1385 Bacillales	186818 Planococcaceae	1569 Sporosarcina	759851 Sporosarcina newyorkensis
specI_v3_Cluster909	13	1024	animal	0.0148	0.5311	2 Bacteria	1224 Proteobacteria	1236 Gammaproteobacteria	91347 Enterobacterales	1903412 Hafniaceae	635 Edwardsiella	67780 Edwardsiella ictaluri/1263550 Edwardsiella piscicida/1821960 Edwardsiella anguillarum/1578828 Edwardsiella sp. EA181011/1650654 Edwardsiella sp. LADL05-105/636 Edwardsiella tarda
specI_v3_Cluster910	1	1257	animal	0.004	0.5203	2 Bacteria	1224 Proteobacteria	1236 Gammaproteobacteria	91347 Enterobacterales	1903412 Hafniaceae	635 Edwardsiella	93378 Edwardsiella hoshinae
specI_v3_Cluster911	5	1227	animal	0.0147	0.5146	2 Bacteria	1224 Proteobacteria	1236 Gammaproteobacteria	91347 Enterobacterales	1903412 Hafniaceae	635 Edwardsiella	636 Edwardsiella tarda
specI_v3_Cluster912	2	2608	plant	0.023	0.5617	2 Bacteria	201174 Actinobacteria	1760 Actinobacteria	85007 Corynebacteriales	85026 Gordoniaceae	2053 Gordonia	89053 Gordonia amicalis
specI_v3_Cluster913	6	1569	plant	0.0298	0.4253	2 Bacteria	201174 Actinobacteria	1760 Actinobacteria	85007 Corynebacteriales	85026 Gordoniaceae	2053 Gordonia	84096 Gordonia alkanivorans/36822 Gordonia rubripertincta/168480 Gordonia namibiensis/1904963 Gordonia sp. CNJ-863
specI_v3_Cluster914	1	2923	plant	0.0339	0.4848	2 Bacteria	201174 Actinobacteria	1760 Actinobacteria	85007 Corynebacteriales	85026 Gordoniaceae	2053 Gordonia	158898 Gordonia westfalica
specI_v3_Cluster916	3	2617	plant	0.0471	0.5348	2 Bacteria	201174 Actinobacteria	1760 Actinobacteria	85007 Corynebacteriales	85026 Gordoniaceae	2053 Gordonia	2055 Gordonia terrae/1435068 Gordonia sp. HS-NH1/337191 Gordonia sp. KTR9
specI_v3_Cluster917	4	2844	plant	0.0232	0.465	2 Bacteria	201174 Actinobacteria	1760 Actinobacteria	85007 Corynebacteriales	85026 Gordoniaceae	2053 Gordonia	2055 Gordonia terrae/1633223 Gordonia sp. LAM0048
specI_v3_Cluster918	1	2946	plant	0.02	0.4847	2 Bacteria	201174 Actinobacteria	1760 Actinobacteria	85007 Corynebacteriales	85026 Gordoniaceae	2053 Gordonia	417102 Gordonia lacunae
specI_v3_Cluster922	1	2115	plant	0.0076	0.4435	2 Bacteria	1224 Proteobacteria	1236 Gammaproteobacteria	91347 Enterobacterales	1903409 Erwiniaceae	551 Erwinia	338565 Erwinia tasmaniensis
specI_v3_Cluster923	12	2052		0.0039	0.4241	2 Bacteria	1224 Proteobacteria	1236 Gammaproteobacteria	91347 Enterobacterales	1903409 Erwiniaceae	551 Erwinia	552 Erwinia amylovora
specI_v3_Cluster924	3	2107	plant	0.007	0.4421	2 Bacteria	1224 Proteobacteria	1236 Gammaproteobacteria	91347 Enterobacterales	1903409 Erwiniaceae	551 Erwinia	215689 Erwinia sp. Ejp617/79967 Erwinia pyrifoliae
specI_v3_Cluster926	1	2597	plant	0.0081	0.4328	2 Bacteria	1224 Proteobacteria	1236 Gammaproteobacteria	91347 Enterobacterales	1903409 Erwiniaceae	551 Erwinia	55211 Erwinia persicina
specI_v3_Cluster928	5	1131	plant	0.0247	0.1933	2 Bacteria	1239 Firmicutes	91061 Bacilli	186826 Lactobacillales	33958 Lactobacillaceae	1578 Lactobacillus	1589 Lactobacillus pentosus/1590 Lactobacillus plantarum
specI_v3_Cluster929	4	1454	plant	0.0277	0.1245	2 Bacteria	1239 Firmicutes	91061 Bacilli	186826 Lactobacillales	33958 Lactobacillaceae	1578 Lactobacillus	1590 Lactobacillus plantarum/60520 Lactobacillus paraplantarum
specI_v3_Cluster930	186	1182	plant	0.0644	0.1821	2 Bacteria	1239 Firmicutes	91061 Bacilli	186826 Lactobacillales	33958 Lactobacillaceae	1578 Lactobacillus	1590 Lactobacillus plantarum
specI_v3_Cluster931	50	133	aquatic	0.0007	0.2116	2157 Archaea	28889 Crenarchaeota	183924 Thermoprotei	2281 Sulfolobales	118883 Sulfolobaceae	2284 Sulfolobus	2285 Sulfolobus acidocaldarius
specI_v3_Cluster932	1	137	aquatic	0	0.1971	2157 Archaea	28889 Crenarchaeota	183924 Thermoprotei	2281 Sulfolobales	118883 Sulfolobaceae	2284 Sulfolobus	2285 Sulfolobus acidocaldarius
specI_v3_Cluster933	3	3382	plant	0.0106	0.4829	2 Bacteria	1224 Proteobacteria	28211 Alphaproteobacteria	356 Rhizobiales	82115 Rhizobiaceae	1525371 Neorhizobium	399 Neorhizobium galegae
specI_v3_Cluster934	2	4584	plant	0.0153	0.4866	2 Bacteria	1224 Proteobacteria	28211 Alphaproteobacteria	356 Rhizobiales	82115 Rhizobiaceae	1525371 Neorhizobium	399 Neorhizobium galegae
specI_v3_Cluster935	5	3261	plant	0.017	0.4346	2 Bacteria	1224 Proteobacteria	28211 Alphaproteobacteria	356 Rhizobiales	82115 Rhizobiaceae	1525371 Neorhizobium	399 Neorhizobium galegae
specI_v3_Cluster936	1	4727	plant	0.0104	0.4039	2 Bacteria	1224 Proteobacteria	28211 Alphaproteobacteria	356 Rhizobiales	82115 Rhizobiaceae	379 Rhizobium	690585 Rhizobium vignae
specI_v3_Cluster938	133	724	animal	0.0408	0.4674	2 Bacteria	1224 Proteobacteria	1236 Gammaproteobacteria	135625 Pasteurellales	712 Pasteurellaceae	724 Haemophilus	727 Haemophilus influenzae/1715123 Haemophilus sp. HMSC071C11/1739317 Haemophilus sp. HMSC066A11/197575 Haemophilus aegyptius
specI_v3_Cluster939	18	692	animal	0.0322	0.3881	2 Bacteria	1224 Proteobacteria	1236 Gammaproteobacteria	135625 Pasteurellales	712 Pasteurellaceae	724 Haemophilus	726 Haemophilus haemolyticus/123834 Haemophilus quentini/1859694 Haemophilus sp. CCUG 66565/727 Haemophilus influenzae/762964 Haemophilus sp. oral taxon 851
specI_v3_Cluster941	3	1017	plant	0.0174	0.2419	2 Bacteria	201174 Actinobacteria	1760 Actinobacteria	85013 Frankiales	74712 Frankiaceae	1854 Frankia	102891 Frankia sp. ACN1ag/1856 Frankia torreyi/1502734 Frankia sp. CpI1-P
specI_v3_Cluster942	2	996	plant	0.005	0.2144	2 Bacteria	201174 Actinobacteria	1760 Actinobacteria	85013 Frankiales	74712 Frankiaceae	1854 Frankia	1859 Frankia alni/573496 Frankia sp. AvcI1
specI_v3_Cluster945	37	295	animal	0.0205	0.4176	2 Bacteria	1239 Firmicutes	91061 Bacilli	186826 Lactobacillales	33958 Lactobacillaceae	1578 Lactobacillus	1624 Lactobacillus salivarius
specI_v3_Cluster946	7	2109	aquatic	0.0591	0.5131	2 Bacteria	1224 Proteobacteria	1236 Gammaproteobacteria	72274 Pseudomonadales	468 Moraxellaceae	469 Acinetobacter	106648 Acinetobacter bereziniae/1646532 Acinetobacter sp. Ag2/903945 Acinetobacter sp. WC-743
specI_v3_Cluster947	5	2090	aquatic	0.0298	0.5109	2 Bacteria	1224 Proteobacteria	1236 Gammaproteobacteria	72274 Pseudomonadales	468 Moraxellaceae	469 Acinetobacter	106649 Acinetobacter guillouiae/1485002 Acinetobacter sp. ETR1/1736444 Acinetobacter sp. Root1280
specI_v3_Cluster948	1	1899		0.0311	0.5092	2 Bacteria	1224 Proteobacteria	1236 Gammaproteobacteria	72274 Pseudomonadales	468 Moraxellaceae	469 Acinetobacter	1879050 Acinetobacter wuhouensis
specI_v3_Cluster951	1	2047	aquatic	0.0005	0.3224	2 Bacteria	1224 Proteobacteria	28211 Alphaproteobacteria	204455 Rhodobacterales	31989 Rhodobacteraceae	74030 Roseovarius	74031 Roseovarius tolerans
specI_v3_Cluster952	1	408	plant	0.0074	0.2108	2 Bacteria	201174 Actinobacteria	1760 Actinobacteria	85006 Micrococcales	1268 Micrococcaceae	57494 Nesterenkonia	317018 Nesterenkonia jeotgali
specI_v3_Cluster957	1	394	plant	0.0025	0.5254	2 Bacteria	201174 Actinobacteria	1760 Actinobacteria	85006 Micrococcales	1268 Micrococcaceae	1418588 Tersicoccus	554083 Tersicoccus phoenicis
specI_v3_Cluster959	1	695	plant	0.0043	0.3712	2 Bacteria	201174 Actinobacteria	1760 Actinobacteria	85006 Micrococcales	1268 Micrococcaceae	1663 Arthrobacter	199136 Arthrobacter koreensis
specI_v3_Cluster960	1	758	plant	0.0066	0.3879	2 Bacteria	201174 Actinobacteria	1760 Actinobacteria	85006 Micrococcales	1268 Micrococcaceae	1663 Arthrobacter	98672 Arthrobacter luteolus
specI_v3_Cluster961	1	657	plant	0	0.3623	2 Bacteria	201174 Actinobacteria	1760 Actinobacteria	85006 Micrococcales	1268 Micrococcaceae	1663 Arthrobacter	1461584 Arthrobacter saudimassiliensis
specI_v3_Cluster963	2	234	animal	0.0086	0.4561	2 Bacteria	201174 Actinobacteria	1760 Actinobacteria	85006 Micrococcales	1268 Micrococcaceae	1269 Micrococcus	1273 Micrococcus lylae/1739367 Micrococcus sp. HMSC067E09
specI_v3_Cluster964	20	241	animal	0.0257	0.4567	2 Bacteria	201174 Actinobacteria/1224 Proteobacteria	1760 Actinobacteria/28211 Alphaproteobacteria	85006 Micrococcales/204455 Rhodobacterales	1268 Micrococcaceae/31989 Rhodobacteraceae	1269 Micrococcus/74030 Roseovarius	1179670 Micrococcus sp. KBS0714/1270 Micrococcus luteus/1391911 Micrococcus aloeverae/1593237 Micrococcus sp. MS-ASIII-49/1770209 Micrococcus sp. CH3/1770210 Micrococcus sp. CH7/74031 Roseovarius tolerans
specI_v3_Cluster967	1	310	animal	0.0194	0.4226	2 Bacteria	201174 Actinobacteria	1760 Actinobacteria	85006 Micrococcales	1268 Micrococcaceae	1269 Micrococcus	574650 Micrococcus terreus
specI_v3_Cluster968	10	219	animal	0.0452	0.4121	2 Bacteria	201174 Actinobacteria	1760 Actinobacteria	85006 Micrococcales	1268 Micrococcaceae	32207 Rothia	37923 Rothia kristinae
specI_v3_Cluster969	3	1103	animal	0.023	0.2562	2 Bacteria	201174 Actinobacteria	1760 Actinobacteria	85006 Micrococcales	1268 Micrococcaceae	57493 Kocuria	1049583 Kocuria indica/1834155 Kocuria sp. ICS0012/223184 Kocuria marina
specI_v3_Cluster970	2	1209	animal	0.0533	0.2411	2 Bacteria	201174 Actinobacteria	1760 Actinobacteria	85006 Micrococcales	1268 Micrococcaceae	57493 Kocuria	72000 Kocuria rhizophila
specI_v3_Cluster971	5	1072	animal	0.0092	0.1966	2 Bacteria	201174 Actinobacteria	1760 Actinobacteria	85006 Micrococcales	1268 Micrococcaceae	57493 Kocuria	72000 Kocuria rhizophila/1739337 Kocuria sp. HMSC066H03
specI_v3_Cluster972	1	1268	animal	0.045	0.2453	2 Bacteria	1224 Proteobacteria/201174 Actinobacteria	1236 Gammaproteobacteria/1760 Actinobacteria	72274 Pseudomonadales/85006 Micrococcales	468 Moraxellaceae/1268 Micrococcaceae	497 Psychrobacter/57493 Kocuria	282669 Psychrobacter cibarius/664639 Kocuria salsicia
specI_v3_Cluster973	1	1232	animal	0.0195	0.2127	2 Bacteria	201174 Actinobacteria	1760 Actinobacteria	85006 Micrococcales	1268 Micrococcaceae	57493 Kocuria	1272 Kocuria varians
specI_v3_Cluster974	3	507	plant	0.005	0.3364	2 Bacteria	201174 Actinobacteria	1760 Actinobacteria	85006 Micrococcales	1268 Micrococcaceae	57493 Kocuria	1660349 Kocuria sp. SM24M-10/1904964 Kocuria sp. CNJ-770/388357 Kocuria turfanensis
specI_v3_Cluster975	2	448	plant	0.0045	0.3538	2 Bacteria	201174 Actinobacteria	1760 Actinobacteria	85006 Micrococcales	1268 Micrococcaceae	57493 Kocuria	136273 Kocuria polaris
specI_v3_Cluster976	1	550	plant	0.0109	0.2982	2 Bacteria	201174 Actinobacteria	1760 Actinobacteria	85006 Micrococcales	1268 Micrococcaceae	57493 Kocuria	446860 Kocuria flava
specI_v3_Cluster977	3	1172	plant	0.0046	0.4567	2 Bacteria	1239 Firmicutes	91061 Bacilli	1385 Bacillales	186822 Paenibacillaceae	44249 Paenibacillus	159743 Paenibacillus terrae/867076 Paenibacillus sp. IHB B 3084
specI_v3_Cluster978	3	1258	plant	0.0137	0.4056	2 Bacteria	1239 Firmicutes	91061 Bacilli	1385 Bacillales	186822 Paenibacillaceae	44249 Paenibacillus	1050222 Paenibacillus sp. Aloe-11/59893 Paenibacillus peoriae/172713 Paenibacillus kribbensis
specI_v3_Cluster979	20	1319	plant	0.0209	0.6949	2 Bacteria	1239 Firmicutes	91061 Bacilli	1385 Bacillales	186822 Paenibacillaceae	44249 Paenibacillus	1406 Paenibacillus polymyxa/1449064 Paenibacillus sp. UNCCL52/1761876 Paenibacillus sp. cl130/59893 Paenibacillus peoriae
specI_v3_Cluster980	19	1030	plant	0.0329	0.6866	2 Bacteria	1239 Firmicutes	91061 Bacilli	1385 Bacillales	186822 Paenibacillaceae	44249 Paenibacillus	1030529 Paenibacillus sp. Mc5Re-14/1406 Paenibacillus polymyxa/114136 Paenibacillus jamilae/1761873 Paenibacillus sp. 181mfcol5.1/996640 Paenibacillus sp. ICGEB2008
specI_v3_Cluster981	6	2550	plant	0.0057	0.5417	2 Bacteria	201174 Actinobacteria	1760 Actinobacteria	85011 Streptomycetales	2062 Streptomycetaceae	1883 Streptomyces	67298 Streptomyces flavidovirens/285458 Streptomyces agglomeratus
specI_v3_Cluster983	1	836	animal	0.0215	0.5012	2 Bacteria	1224 Proteobacteria	28216 Betaproteobacteria	206351 Neisseriales	481 Neisseriaceae	482 Neisseria	607711 Neisseria wadsworthii
specI_v3_Cluster985	24	198	animal	0.0426	0.4749	2 Bacteria	976 Bacteroidetes	200643 Bacteroidia	171549 Bacteroidales	171551 Porphyromonadaceae	836 Porphyromonas	837 Porphyromonas gingivalis
specI_v3_Cluster986	11	195	animal	0.0444	0.4504	2 Bacteria	976 Bacteroidetes	200643 Bacteroidia	171549 Bacteroidales	171551 Porphyromonadaceae	836 Porphyromonas	111105 Porphyromonas gulae/1515618 Porphyromonas sp. COT-052 OH4946
specI_v3_Cluster987	2	198	aquatic	0.0123	0.2976	2 Bacteria	1239 Firmicutes	186801 Clostridia	186802 Clostridiales	31979 Clostridiaceae	44258 Caloramator	1031288 Caloramator sp. ALD01/53342 Caloramator proteoclasticus
specI_v3_Cluster988	5	1126	animal	0.0302	0.6276	2 Bacteria	1224 Proteobacteria	29547 Epsilonproteobacteria	213849 Campylobacterales	72294 Campylobacteraceae	194 Campylobacter	201 Campylobacter lari
specI_v3_Cluster989	2	1222	animal	0.011	0.3805	2 Bacteria	1224 Proteobacteria	29547 Epsilonproteobacteria	213849 Campylobacterales	72294 Campylobacteraceae	194 Campylobacter	497724 Campylobacter subantarcticus
specI_v3_Cluster990	6	852	animal	0.0295	0.6289	2 Bacteria	1224 Proteobacteria	29547 Epsilonproteobacteria	213849 Campylobacterales	72294 Campylobacteraceae	194 Campylobacter	201 Campylobacter lari
specI_v3_Cluster991	1	1233	animal	0.0138	0.3439	2 Bacteria	1224 Proteobacteria	29547 Epsilonproteobacteria	213849 Campylobacterales	72294 Campylobacteraceae	194 Campylobacter	1848766 Campylobacter ornithocola
specI_v3_Cluster993	3	949	plant	0.0225	0.4551	2 Bacteria	1224 Proteobacteria	28211 Alphaproteobacteria	356 Rhizobiales	41294 Bradyrhizobiaceae	40136 Oligotropha	40137 Oligotropha carboxidovorans
specI_v3_Cluster994	2	512	animal	0	0.4639	2 Bacteria	1224 Proteobacteria	29547 Epsilonproteobacteria	213849 Campylobacterales	72294 Campylobacteraceae	194 Campylobacter	374106 Campylobacter cuniculorum
specI_v3_Cluster995	16	370	animal	0.012	0.4581	2 Bacteria	1224 Proteobacteria	29547 Epsilonproteobacteria	213849 Campylobacterales	72294 Campylobacteraceae	194 Campylobacter	198 Campylobacter hyointestinalis/196 Campylobacter fetus
specI_v3_Cluster996	2	116	animal	0.0041	0.4851	2 Bacteria	1224 Proteobacteria	29547 Epsilonproteobacteria	213849 Campylobacterales	72294 Campylobacteraceae	194 Campylobacter	827 Campylobacter ureolyticus
specI_v3_Cluster997	4	665	aquatic	0.0022	0.374	2 Bacteria	1224 Proteobacteria	29547 Epsilonproteobacteria	213849 Campylobacterales	72294 Campylobacteraceae	28196 Arcobacter	544718 Arcobacter thereius
specI_v3_Cluster998	5	670	aquatic	0.0071	0.3842	2 Bacteria	1224 Proteobacteria	29547 Epsilonproteobacteria	213849 Campylobacterales	72294 Campylobacteraceae	2321111 Aliiarcobacter/28196 Arcobacter	1935204 [Arcobacter] porcinus/544718 Arcobacter thereius
specI_v3_Cluster999	4	871	animal	0.0094	0.3938	2 Bacteria	32066 Fusobacteria	203490 Fusobacteriia	203491 Fusobacteriales	203492 Fusobacteriaceae	848 Fusobacterium	860 Fusobacterium periodonticum
specI_v3_Cluster1001	19	1327	animal	0.0281	0.3946	2 Bacteria	32066 Fusobacteria	203490 Fusobacteriia	203491 Fusobacteriales	203492 Fusobacteriaceae	848 Fusobacterium	851 Fusobacterium nucleatum/1262900 Fusobacterium sp. CAG:649/1739435 Fusobacterium sp. HMSC065F01/936561 Fusobacterium sp. CM1
specI_v3_Cluster1002	9	1293	animal	0.0242	0.3274	2 Bacteria	32066 Fusobacteria	203490 Fusobacteriia	203491 Fusobacteriales	203492 Fusobacteriaceae	848 Fusobacterium	851 Fusobacterium nucleatum/1739279 Fusobacterium sp. HMSC064B12
specI_v3_Cluster1003	7	1437	animal	0.0262	0.2842	2 Bacteria	32066 Fusobacteria	203490 Fusobacteriia	203491 Fusobacteriales	203492 Fusobacteriaceae	848 Fusobacterium	851 Fusobacterium nucleatum
specI_v3_Cluster1004	17	920	animal	0.0286	0.3077	2 Bacteria	32066 Fusobacteria	203490 Fusobacteriia	203491 Fusobacteriales	203492 Fusobacteriaceae	848 Fusobacterium	1032505 Fusobacterium sp. OBRC1/1583098 Fusobacterium hwasookii/851 Fusobacterium nucleatum/1739543 Fusobacterium sp. HMSC064B11/936563 Fusobacterium sp. CM22
specI_v3_Cluster1005	1	1497	animal	0.0134	0.479	2 Bacteria	32066 Fusobacteria	203490 Fusobacteriia	203491 Fusobacteriales	203492 Fusobacteriaceae	848 Fusobacterium	851 Fusobacterium nucleatum
specI_v3_Cluster1006	3	698	animal	0.0562	0.5152	2 Bacteria	976 Bacteroidetes	200643 Bacteroidia	171549 Bacteroidales	171552 Prevotellaceae	838 Prevotella	1032506 Prevotella sp. MSX73/28126 Prevotella buccae
specI_v3_Cluster1007	2	725	animal	0.0028	0.2885	2 Bacteria	1224 Proteobacteria	28211 Alphaproteobacteria	766 Rickettsiales	775 Rickettsiaceae	780 Rickettsia	788 Rickettsia canadensis
specI_v3_Cluster1008	2	842	animal	0.0089	0.4335	2 Bacteria	1224 Proteobacteria	28211 Alphaproteobacteria	766 Rickettsiales	775 Rickettsiaceae	780 Rickettsia	787 Rickettsia australis
specI_v3_Cluster1009	1	806	animal	0	0.4305	2 Bacteria	1224 Proteobacteria	28211 Alphaproteobacteria	766 Rickettsiales	775 Rickettsiaceae	780 Rickettsia	786 Rickettsia akari
specI_v3_Cluster1010	6	748	animal	0.0365	0.4037	2 Bacteria	1224 Proteobacteria	28211 Alphaproteobacteria	766 Rickettsiales	775 Rickettsiaceae	780 Rickettsia	1068590 Rickettsia asembonensis/42862 Rickettsia felis/467174 Rickettsia hoogstraalii
specI_v3_Cluster1011	50	804	animal	0.0239	0.3751	2 Bacteria	1224 Proteobacteria	28211 Alphaproteobacteria	766 Rickettsiales	775 Rickettsiaceae	780 Rickettsia	226665 Rickettsia heilongjiangensis/783 Rickettsia rickettsii/35792 Rickettsia parkeri/35794 Rickettsia slovaca/33989 Rickettsia amblyommatis/35791 Rickettsia massiliae/33992 Rickettsia rhipicephali/33991 Rickettsia montanensis/35793 Rickettsia sibirica/781 Rickettsia conorii/37816 Rickettsia honei/1441385 Rickettsia argasii/354585 Rickettsia gravesii/1462733 Rickettsia endosymbiont of Proechinop…
specI_v3_Cluster1012	4	802	animal	0.0387	0.2615	2 Bacteria	1224 Proteobacteria	28211 Alphaproteobacteria	766 Rickettsiales	775 Rickettsiaceae	780 Rickettsia	109232 Rickettsia monacensis/1133329 Rickettsia endosymbiont of Ixodes pacificus/1462938 Rickettsia buchneri/334545 Rickettsia tamurae/444612 Rickettsia endosymbiont of Ixodes scapularis
specI_v3_Cluster1013	1	826	animal	0.0182	0.2119	2 Bacteria	1224 Proteobacteria	28211 Alphaproteobacteria	766 Rickettsiales	775 Rickettsiaceae	780 Rickettsia	35789 Rickettsia helvetica
specI_v3_Cluster1014	1	968	animal	0.095	0.2242	2 Bacteria	976 Bacteroidetes	200643 Bacteroidia	171549 Bacteroidales	171550 Rikenellaceae	239759 Alistipes	1896969 Alistipes sp. 56_sp_Nov_56_25/328814 Alistipes shahii
specI_v3_Cluster1015	2	902	animal	0	0.1265	2 Bacteria	976 Bacteroidetes	200643 Bacteroidia	171549 Bacteroidales	171550 Rikenellaceae	239759 Alistipes	1465754 Alistipes timonensis
specI_v3_Cluster1019	4	309	animal	0.152	0.3564	2 Bacteria	1239 Firmicutes	1737404 Tissierellia	1737405 Tissierellales	1570339 Peptoniphilaceae	165779 Anaerococcus	1287640 Anaerococcus obesiensis/1739286 Anaerococcus sp. HMSC068A02/1739356 Anaerococcus sp. HMSC065G05/1739537 Anaerococcus sp. HMSC075B03/33037 Anaerococcus vaginalis
specI_v3_Cluster1021	1	266	animal	0.0639	0.3233	2 Bacteria	1239 Firmicutes	1737404 Tissierellia	1737405 Tissierellales	1570339 Peptoniphilaceae	165779 Anaerococcus	1720199 Anaerococcus rubeinfantis
specI_v3_Cluster1022	2	293	animal	0.1043	0.3198	2 Bacteria	1239 Firmicutes	1737404 Tissierellia	1737405 Tissierellales	1570339 Peptoniphilaceae	165779 Anaerococcus	33029 Anaerococcus hydrogenalis
specI_v3_Cluster1024	1	398	plant	0	0.2915	2 Bacteria	1239 Firmicutes	186801 Clostridia	186802 Clostridiales	31979 Clostridiaceae	1485 Clostridium	1465809 Clostridium senegalense/1676991 Clostridium sp. ATCC 25772
specI_v3_Cluster1026	1	441	animal	0.0045	0.551	2 Bacteria	1239 Firmicutes	91061 Bacilli	1385 Bacillales	186818 Planococcaceae	1649 Kurthia	1421019 Kurthia huakuii
specI_v3_Cluster1027	1	445	animal	0.009	0.6449	2 Bacteria	1239 Firmicutes	91061 Bacilli	1385 Bacillales	186818 Planococcaceae	1649 Kurthia	1033739 Kurthia massiliensis
specI_v3_Cluster1028	1	414	animal	0.0072	0.4783	2 Bacteria	1239 Firmicutes	91061 Bacilli	1385 Bacillales	186818 Planococcaceae	1649 Kurthia	1033740 Kurthia senegalensis
specI_v3_Cluster1029	2	1040	animal	0.049	0.2813	2 Bacteria	1239 Firmicutes	1737404 Tissierellia	1737405 Tissierellales	1570339 Peptoniphilaceae	162289 Peptoniphilus	1465756 Peptoniphilus grossensis/1739305 Peptoniphilus sp. HMSC062D09
specI_v3_Cluster1030	1	1095	animal	0.0493	0.2338	2 Bacteria	1239 Firmicutes	1737404 Tissierellia	1737405 Tissierellales	1570339 Peptoniphilaceae	162289 Peptoniphilus	1465757 Peptoniphilus senegalensis
specI_v3_Cluster1031	1	317	aquatic	0.0063	0.3596	2157 Archaea	28890 Euryarchaeota	183963 Halobacteria	2235 Halobacteriales	1963268 Haloarculaceae	146825 Halorhabdus	430914 Halorhabdus tiamatea
specI_v3_Cluster1032	6	1234	animal	0.0314	0.4068	2 Bacteria	1239 Firmicutes	91061 Bacilli	186826 Lactobacillales	33958 Lactobacillaceae	1578 Lactobacillus	267818 Lactobacillus kefiranofaciens
specI_v3_Cluster1033	1	2668	aquatic	0.0139	0.5603	2 Bacteria	1224 Proteobacteria	1236 Gammaproteobacteria	135622 Alteromonadales	72275 Alteromonadaceae	2742 Marinobacter	1033846 Marinobacter adhaerens/1811544 Marinobacter sp. REDSEA-S21_B2N3
specI_v3_Cluster1035	4	2152	aquatic	0.026	0.5271	2 Bacteria	1224 Proteobacteria	1236 Gammaproteobacteria	135622 Alteromonadales	72275 Alteromonadaceae	2742 Marinobacter	1150997 Marinobacter manganoxydans/1671721 Marinobacter sp. CP1/1761793 Marinobacter sp. DSM 26671/1033846 Marinobacter adhaerens
specI_v3_Cluster1036	2	454	aquatic	0.0185	0.3516	2 Bacteria	1224 Proteobacteria	1236 Gammaproteobacteria	135613 Chromatiales	72276 Ectothiorhodospiraceae	106633 Thioalkalivibrio	1033854 Thioalkalivibrio sulfidiphilus
specI_v3_Cluster1037	4	1715	soil	0.0012	0.3629	2 Bacteria	201174 Actinobacteria	1760 Actinobacteria	85007 Corynebacteriales	85025 Nocardiaceae	1827 Rhodococcus	1033922 Rhodococcus sp. WB1/1301088 Rhodococcus sp. EsD8/1829 Rhodococcus rhodochrous/191292 Rhodococcus aetherivorans/1925550 Rhodococcus sp. M8
specI_v3_Cluster1039	20	342	animal	0.0508	0.4251	2 Bacteria	1239 Firmicutes	91061 Bacilli	186826 Lactobacillales	33958 Lactobacillaceae	1578 Lactobacillus	1596 Lactobacillus gasseri/2107999 Lactobacillus paragasseri
specI_v3_Cluster1040	9	404	animal	0.1014	0.5255	2 Bacteria	1239 Firmicutes	91061 Bacilli	186826 Lactobacillales	33958 Lactobacillaceae	1578 Lactobacillus	33959 Lactobacillus johnsonii
specI_v3_Cluster1041	1	454	animal	0.0441	0.478	2 Bacteria	1239 Firmicutes	91061 Bacilli	186826 Lactobacillales	33958 Lactobacillaceae	1578 Lactobacillus	508451 Lactobacillus taiwanensis
specI_v3_Cluster1042	3	5347	plant	0.0059	0.4918	2 Bacteria	1224 Proteobacteria	28211 Alphaproteobacteria	356 Rhizobiales	82115 Rhizobiaceae	379 Rhizobium	1184720 Rhizobium anhuiense/384 Rhizobium leguminosarum/398 Rhizobium tropici
specI_v3_Cluster1043	20	2551	plant	0.0079	0.515	2 Bacteria	1224 Proteobacteria	28211 Alphaproteobacteria	356 Rhizobiales	82115 Rhizobiaceae	379 Rhizobium	56730 Rhizobium gallicum/384 Rhizobium leguminosarum/1076926 Rhizobium laguerreae/1825933 Rhizobium sp. WYCCWR10014
specI_v3_Cluster1044	3	3377	plant	0.0094	0.499	2 Bacteria	1224 Proteobacteria	28211 Alphaproteobacteria	356 Rhizobiales	82115 Rhizobiaceae	379 Rhizobium	384 Rhizobium leguminosarum
specI_v3_Cluster1045	2	4660	plant	0.0095	0.4957	2 Bacteria	1224 Proteobacteria	28211 Alphaproteobacteria	356 Rhizobiales	82115 Rhizobiaceae	379 Rhizobium	1538158 Rhizobium acidisoli/384 Rhizobium leguminosarum
specI_v3_Cluster1049	1	5204	plant	0.0063	0.525	2 Bacteria	1224 Proteobacteria	28211 Alphaproteobacteria	356 Rhizobiales	82115 Rhizobiaceae	379 Rhizobium	1138189 Rhizobium bangladeshense
specI_v3_Cluster1050	1	5111	plant	0.0166	0.4934	2 Bacteria	1224 Proteobacteria	28211 Alphaproteobacteria	356 Rhizobiales	82115 Rhizobiaceae	379 Rhizobium	1138170 Rhizobium aethiopicum/1764550 Rhizobium aegyptiacum
specI_v3_Cluster1051	3	3656	plant	0.0371	0.5973	2 Bacteria	1224 Proteobacteria	28211 Alphaproteobacteria	356 Rhizobiales	82115 Rhizobiaceae	379 Rhizobium	29449 Rhizobium etli
specI_v3_Cluster1052	10	3694	plant	0.0545	0.5978	2 Bacteria	1224 Proteobacteria	28211 Alphaproteobacteria	356 Rhizobiales	82115 Rhizobiaceae	379 Rhizobium	1703960 Rhizobium sp. N113/1703961 Rhizobium sp. N1314/1703962 Rhizobium sp. N1341/1703964 Rhizobium sp. N621/1703965 Rhizobium sp. N6212/1703966 Rhizobium sp. N731/1703967 Rhizobium sp. N741/1703968 Rhizobium sp. N871/29449 Rhizobium etli
specI_v3_Cluster1054	16	3356	plant	0.0342	0.5697	2 Bacteria	1224 Proteobacteria	28211 Alphaproteobacteria	356 Rhizobiales	82115 Rhizobiaceae	379 Rhizobium	396 Rhizobium phaseoli/384 Rhizobium leguminosarum/29449 Rhizobium etli
specI_v3_Cluster1055	2	3669	plant	0.0131	0.5649	2 Bacteria	1224 Proteobacteria	28211 Alphaproteobacteria	356 Rhizobiales	82115 Rhizobiaceae	379 Rhizobium	29449 Rhizobium etli/1535242 Rhizobium sophorae
specI_v3_Cluster1056	1	5191	plant	0.0181	0.549	2 Bacteria	1224 Proteobacteria	28211 Alphaproteobacteria	356 Rhizobiales	82115 Rhizobiaceae	379 Rhizobium	1138189 Rhizobium bangladeshense
specI_v3_Cluster1057	13	1297	plant	0.0138	0.4773	2 Bacteria	1224 Proteobacteria	1236 Gammaproteobacteria	72274 Pseudomonadales	135621 Pseudomonadaceae	286 Pseudomonas	237610 Pseudomonas psychrotolerans
specI_v3_Cluster1058	12	1147	plant	0.0369	0.4558	2 Bacteria	1224 Proteobacteria	1236 Gammaproteobacteria	72274 Pseudomonadales	135621 Pseudomonadaceae	286 Pseudomonas	301 Pseudomonas oleovorans/1033993 Pseudomonas sp. MOIL14HWK12:I1/1033994 Pseudomonas sp. MOIL14HWK12:I2/237610 Pseudomonas psychrotolerans/47885 Pseudomonas oryzihabitans/1234594 Pseudomonas sp. 313/1500302 Pseudomonas sp. Snoq117.2
specI_v3_Cluster1059	1	1331	plant	0.0083	0.4636	2 Bacteria	1224 Proteobacteria	1236 Gammaproteobacteria	72274 Pseudomonadales	135621 Pseudomonadaceae	286 Pseudomonas	47885 Pseudomonas oryzihabitans
specI_v3_Cluster1061	3	159	animal	0.0978	0.3744	2 Bacteria	1239 Firmicutes	526524 Erysipelotrichia	526525 Erysipelotrichales	128827 Erysipelotrichaceae	1472649 Dielma	1034346 Dielma fastidiosa/1232449 Clostridiales bacterium VE202-08/1697790 Clostridia bacterium UC5.1-1C12
specI_v3_Cluster1062	3	1490	plant	0.032	0.4166	2 Bacteria	201174 Actinobacteria	1760 Actinobacteria	85007 Corynebacteriales	85026 Gordoniaceae	2053 Gordonia	84595 Gordonia polyisoprenivorans
specI_v3_Cluster1063	51	907	animal	0.0068	0.3595	2 Bacteria	1239 Firmicutes	91061 Bacilli	1385 Bacillales	90964 Staphylococcaceae	1279 Staphylococcus	28035 Staphylococcus lugdunensis/1608874 Staphylococcus sp. HMSC55D02/1608886 Staphylococcus sp. HMSC62D11/1608894 Staphylococcus sp. HMSC69H07/1608895 Staphylococcus sp. HMSC70A05/1608901 Staphylococcus sp. HMSC73C01/1608902 Staphylococcus sp. HMSC74A08/1608905 Staphylococcus sp. HMSC74F12/1715009 Staphylococcus sp. HMSC063D03/1715018 Staphylococcus sp. HMSC063E12/1715023 Staphylococcus sp. HMSC…
specI_v3_Cluster1064	2	843	aquatic	0.0036	0.3381	2 Bacteria	1224 Proteobacteria	1236 Gammaproteobacteria	118969 Legionellales	444 Legionellaceae	445 Legionella	1034943 Legionella massiliensis
specI_v3_Cluster1065	2	1025	plant	0.0263	0.4904	2 Bacteria	1224 Proteobacteria	28211 Alphaproteobacteria	356 Rhizobiales	41294 Bradyrhizobiaceae	1033 Afipia	1035 Afipia felis/666684 Afipia sp. 1NLS2
specI_v3_Cluster1066	53	1684	soil	0.014	0.5967	2 Bacteria	1224 Proteobacteria	1236 Gammaproteobacteria	135623 Vibrionales	641 Vibrionaceae	662 Vibrio	672 Vibrio vulnificus/676 Vibrio fluvialis
specI_v3_Cluster1067	8	1562	soil	0.0174	0.5999	2 Bacteria	1224 Proteobacteria	1236 Gammaproteobacteria	135623 Vibrionales	641 Vibrionaceae	662 Vibrio	1763883 Vibrio cidicii/29495 Vibrio navarrensis
specI_v3_Cluster1068	36	431	animal	0.0461	0.4923	2 Bacteria	1224 Proteobacteria	1236 Gammaproteobacteria	135625 Pasteurellales	712 Pasteurellaceae	724 Haemophilus	729 Haemophilus parainfluenzae/1608882 Haemophilus sp. HMSC61B11/1608898 Haemophilus sp. HMSC71H05/1715211 Haemophilus sp. HMSC061E01/1739254 Haemophilus sp. HMSC066D02/1739280 Haemophilus sp. HMSC066D03/1739452 Haemophilus sp. HMSC073C03/1739522 Haemophilus sp. HMSC068C11/1859695 Haemophilus sp. CCUG 60358/727 Haemophilus influenzae
specI_v3_Cluster1070	3	891	plant	0.006	0.3547	2 Bacteria	1224 Proteobacteria	28211 Alphaproteobacteria	204458 Caulobacterales	76892 Caulobacteraceae	41275 Brevundimonas	1906854 Brevundimonas sp. ZS04/293 Brevundimonas diminuta
specI_v3_Cluster1071	1	966	plant	0.0155	0.3375	2 Bacteria	1224 Proteobacteria	28211 Alphaproteobacteria	204458 Caulobacterales	76892 Caulobacteraceae	41275 Brevundimonas	293 Brevundimonas diminuta/588932 Brevundimonas naejangsanensis
specI_v3_Cluster1072	1	911	plant	0.0055	0.3337	2 Bacteria	1224 Proteobacteria	28211 Alphaproteobacteria	204458 Caulobacterales	76892 Caulobacteraceae	41275 Brevundimonas	588932 Brevundimonas naejangsanensis
specI_v3_Cluster1074	1	635	animal	0.0094	0.3386	2 Bacteria	976 Bacteroidetes	117743 Flavobacteriia	200644 Flavobacteriales	49546 Flavobacteriaceae	1016 Capnocytophaga	1019 Capnocytophaga sputigena
specI_v3_Cluster1075	5	1263	animal	0.0041	0.4841	2 Bacteria	1224 Proteobacteria	1236 Gammaproteobacteria	135625 Pasteurellales	712 Pasteurellaceae	416916 Aggregatibacter	714 Aggregatibacter actinomycetemcomitans
specI_v3_Cluster1076	28	1220	animal	0.0079	0.4874	2 Bacteria	1224 Proteobacteria	1236 Gammaproteobacteria	135625 Pasteurellales	712 Pasteurellaceae	416916 Aggregatibacter	714 Aggregatibacter actinomycetemcomitans
specI_v3_Cluster1077	6	213	animal	0.1099	0.4576	2 Bacteria	1239 Firmicutes	186801 Clostridia	186802 Clostridiales	186804 Peptostreptococcaceae	1257 Peptostreptococcus	1261 Peptostreptococcus anaerobius/1263100 Peptostreptococcus anaerobius CAG:621
specI_v3_Cluster1080	5	159	aquatic	0	0.3606	2 Bacteria	1239 Firmicutes	186801 Clostridia	186802 Clostridiales	186807 Peptococcaceae	56112 Dehalobacter	1131462 Dehalobacter sp. CF/1147129 Dehalobacter sp. DCA/1339256 Dehalobacter sp. UNSWDHB/1843715 Dehalobacter sp. TeCB1/304767 Dehalobacter sp. E1/55583 Dehalobacter restrictus
specI_v3_Cluster1082	60	2123	animal	0.012	0.4995	2 Bacteria	1224 Proteobacteria	1236 Gammaproteobacteria	91347 Enterobacterales	1903411 Yersiniaceae	629 Yersinia	29486 Yersinia ruckeri
specI_v3_Cluster1083	2	2122	animal	0.013	0.5149	2 Bacteria	1224 Proteobacteria	1236 Gammaproteobacteria	91347 Enterobacterales	1903411 Yersiniaceae	629 Yersinia	685706 Yersinia nurmii/935293 Yersinia entomophaga
specI_v3_Cluster1084	167	2407	animal	0.0131	0.4541	2 Bacteria	1224 Proteobacteria	1236 Gammaproteobacteria	91347 Enterobacterales	1903411 Yersiniaceae	629 Yersinia	632 Yersinia pestis/633 Yersinia pseudotuberculosis/1341643 Yersinia wautersii/367190 Yersinia similis/631 Yersinia intermedia
specI_v3_Cluster1085	6	2902	animal	0.0208	0.4694	2 Bacteria	1224 Proteobacteria	1236 Gammaproteobacteria	91347 Enterobacterales	1903411 Yersiniaceae	629 Yersinia	29483 Yersinia aldovae
specI_v3_Cluster1086	9	2979	animal	0.0144	0.4337	2 Bacteria	1224 Proteobacteria	1236 Gammaproteobacteria	91347 Enterobacterales	1903411 Yersiniaceae	629 Yersinia	419257 Yersinia massiliensis/29484 Yersinia frederiksenii/631 Yersinia intermedia
specI_v3_Cluster1087	17	1339	animal	0.0372	0.432	2 Bacteria	1224 Proteobacteria	1236 Gammaproteobacteria	91347 Enterobacterales	1903411 Yersiniaceae	629 Yersinia	263819 Yersinia aleksiciae/28152 Yersinia kristensenii/33060 Yersinia mollaretii/634 Yersinia bercovieri/630 Yersinia enterocolitica
specI_v3_Cluster1088	2	3338	animal	0.0202	0.4605	2 Bacteria	1224 Proteobacteria	1236 Gammaproteobacteria	91347 Enterobacterales	1903411 Yersiniaceae	629 Yersinia	1288385 Yersinia pekkanenii
specI_v3_Cluster1089	17	2476	animal	0.039	0.4723	2 Bacteria	1224 Proteobacteria	1236 Gammaproteobacteria	91347 Enterobacterales	1903411 Yersiniaceae	629 Yersinia	1839800 Yersinia sp. FDAARGOS_228/29484 Yersinia frederiksenii/631 Yersinia intermedia/630 Yersinia enterocolitica
specI_v3_Cluster1090	6	3182	animal	0.0135	0.4082	2 Bacteria	1224 Proteobacteria	1236 Gammaproteobacteria	91347 Enterobacterales	1903411 Yersiniaceae	629 Yersinia	29485 Yersinia rohdei
specI_v3_Cluster1091	3	3535	animal	0.018	0.5294	2 Bacteria	1224 Proteobacteria	1236 Gammaproteobacteria	91347 Enterobacterales	1903411 Yersiniaceae	629 Yersinia	29484 Yersinia frederiksenii
specI_v3_Cluster1092	13	2410	animal	0.0329	0.5469	2 Bacteria	1224 Proteobacteria	1236 Gammaproteobacteria	91347 Enterobacterales	1903411 Yersiniaceae	629 Yersinia	29484 Yersinia frederiksenii
specI_v3_Cluster1093	152	2298	animal	0.0275	0.5657	2 Bacteria	1224 Proteobacteria	1236 Gammaproteobacteria	91347 Enterobacterales	1903411 Yersiniaceae	629 Yersinia	630 Yersinia enterocolitica/631 Yersinia intermedia
specI_v3_Cluster1094	13	2065	animal	0.0302	0.5125	2 Bacteria	1224 Proteobacteria	1236 Gammaproteobacteria	91347 Enterobacterales	1903411 Yersiniaceae	629 Yersinia	29484 Yersinia frederiksenii/28152 Yersinia kristensenii
specI_v3_Cluster1095	1	3568	animal	0.0294	0.4546	2 Bacteria	1224 Proteobacteria	1236 Gammaproteobacteria	91347 Enterobacterales	1903411 Yersiniaceae	629 Yersinia	630 Yersinia enterocolitica
specI_v3_Cluster1098	54	674	animal	0.0248	0.4449	2 Bacteria	201174 Actinobacteria	1760 Actinobacteria	85004 Bifidobacteriales	31953 Bifidobacteriaceae	1678 Bifidobacterium	1685 Bifidobacterium breve/1697798 Actinobacteria bacterium UC5.1-1C2
specI_v3_Cluster1099	84	609	animal	0.0218	0.4419	2 Bacteria	201174 Actinobacteria	1760 Actinobacteria	85004 Bifidobacteriales	31953 Bifidobacteriaceae	1678 Bifidobacterium	216816 Bifidobacterium longum/1263059 Bifidobacterium longum CAG:69
specI_v3_Cluster1100	2	958	animal	0.0274	0.527	2 Bacteria	1224 Proteobacteria	1236 Gammaproteobacteria	135625 Pasteurellales	712 Pasteurellaceae	724 Haemophilus	1078480 Haemophilus sputorum
specI_v3_Cluster1101	11	688	aquatic	0.0021	0.3394	2 Bacteria	1224 Proteobacteria	29547 Epsilonproteobacteria	213849 Campylobacterales	72294 Campylobacteraceae	28196 Arcobacter	28197 Arcobacter butzleri
specI_v3_Cluster1102	3	566	animal	0.0018	0.4585	2 Bacteria	201174 Actinobacteria	1760 Actinobacteria	2037 Actinomycetales	2049 Actinomycetaceae	1654 Actinomyces	103621 Actinomyces urogenitalis
specI_v3_Cluster1103	1	404	plant	0.0025	0.5248	2 Bacteria	1224 Proteobacteria	28216 Betaproteobacteria	80840 Burkholderiales	506 Alcaligenaceae	290425 Advenella	310575 Advenella kashmirensis
specI_v3_Cluster1104	1	486	plant	0	0.5267	2 Bacteria	1224 Proteobacteria	28216 Betaproteobacteria	80840 Burkholderiales	506 Alcaligenaceae	290425 Advenella	302406 Advenella mimigardefordensis
specI_v3_Cluster1105	3	1254	plant	0.0008	0.4745	2 Bacteria	1239 Firmicutes	91061 Bacilli	1385 Bacillales	186822 Paenibacillaceae	44249 Paenibacillus	61624 Paenibacillus mucilaginosus
specI_v3_Cluster1106	61	1653	aquatic	0.0021	0.2522	2157 Archaea	28890 Euryarchaeota	224756 Methanomicrobia	94695 Methanosarcinales	2206 Methanosarcinaceae	2207 Methanosarcina	1036677 Methanosarcina soligelidi/2209 Methanosarcina mazei
specI_v3_Cluster1107	2	196	aquatic	0	0.4082	2 Bacteria	1224 Proteobacteria	28211 Alphaproteobacteria	204441 Rhodospirillales	41295 Rhodospirillaceae	1081 Rhodospirillum	1085 Rhodospirillum rubrum
specI_v3_Cluster1112	1	701	plant	0	0.4037	2 Bacteria	1224 Proteobacteria	28211 Alphaproteobacteria	356 Rhizobiales	335928 Xanthobacteraceae	6 Azorhizobium	281091 Azorhizobium doebereinerae
specI_v3_Cluster1113	1	642	plant	0.0016	0.3863	2 Bacteria	1224 Proteobacteria	28211 Alphaproteobacteria	356 Rhizobiales	335928 Xanthobacteraceae	6 Azorhizobium	7 Azorhizobium caulinodans
specI_v3_Cluster1115	1	976	plant	0	0.3781	2 Bacteria	1224 Proteobacteria	28211 Alphaproteobacteria	356 Rhizobiales	119045 Methylobacteriaceae	407 Methylobacterium	1761799 Methylobacterium sp. ap11/1761800 Methylobacterium sp. yr596/270351 Methylobacterium aquaticum
specI_v3_Cluster1116	1	1184	plant	0.0034	0.3927	2 Bacteria	1224 Proteobacteria	28211 Alphaproteobacteria	356 Rhizobiales	119045 Methylobacteriaceae	407 Methylobacterium	427683 Methylobacterium platani
specI_v3_Cluster1119	1	1108	aquatic	0	0.3836	2 Bacteria	1224 Proteobacteria	28211 Alphaproteobacteria	356 Rhizobiales	119045 Methylobacteriaceae	407 Methylobacterium	114616 Methylobacterium nodulans
specI_v3_Cluster1130	1	2034	plant	0.0123	0.3427	2 Bacteria	1224 Proteobacteria	28211 Alphaproteobacteria	356 Rhizobiales	119045 Methylobacteriaceae	407 Methylobacterium	582675 Methylobacterium gossipiicola
specI_v3_Cluster1131	3	3191	plant	0.0152	0.3891	2 Bacteria	1224 Proteobacteria	28211 Alphaproteobacteria	356 Rhizobiales	119045 Methylobacteriaceae	407 Methylobacterium	1096546 Methylobacterium sp. GXF4/1692501 Methylobacterium sp. ARG-1/269660 Methylobacterium brachiatum
specI_v3_Cluster1132	1	3447	plant	0.0046	0.3406	2 Bacteria	1224 Proteobacteria	28211 Alphaproteobacteria	356 Rhizobiales	119045 Methylobacteriaceae	407 Methylobacterium	582667 Methylobacterium pseudosasicola
specI_v3_Cluster1134	5	3614	plant	0.0053	0.413	2 Bacteria	1224 Proteobacteria	28211 Alphaproteobacteria	356 Rhizobiales	119045 Methylobacteriaceae	407 Methylobacterium	1449057 Methylobacterium sp. UNCCL110/1502759 Methylobacterium sp. UNCCL125/418223 Methylobacterium phyllosphaerae/334852 Methylobacterium oryzae
specI_v3_Cluster1135	8	2900	plant	0.0093	0.4671	2 Bacteria	1224 Proteobacteria/201174 Actinobacteria	28211 Alphaproteobacteria/1760 Actinobacteria	356 Rhizobiales/85008 Micromonosporales	119045 Methylobacteriaceae/28056 Micromonosporaceae	407 Methylobacterium/195964 Asanoa	1172187 Methylobacterium sp. 285MFTsu5.1/1305730 Methylobacterium sp. EUR3 AL-11/1479019 Methylobacterium sp. C1/1502746 Methylobacterium sp. 275MFSha3.1/1502747 Methylobacterium sp. UNC300MFChir4.1/1502776 Methylobacterium sp. 13MFTsu3.1M2/1604132 Methylobacterium sp. ME121/1736352 Methylobacterium sp. Leaf361/1761801 Methylobacterium sp. yr668/31998 Methylobacterium radiotolerans/53367 Asanoa f…
specI_v3_Cluster1137	1	3372	plant	0.0021	0.3482	2 Bacteria	1224 Proteobacteria	28211 Alphaproteobacteria	356 Rhizobiales	119045 Methylobacteriaceae	407 Methylobacterium	39956 Methylobacterium mesophilicum
specI_v3_Cluster1138	1	3400	plant	0.0085	0.3947	2 Bacteria	1224 Proteobacteria	28211 Alphaproteobacteria	356 Rhizobiales	119045 Methylobacteriaceae	407 Methylobacterium	582672 Methylobacterium phyllostachyos
specI_v3_Cluster1141	13	1141	plant	0.003	0.4665	2 Bacteria	1224 Proteobacteria	28211 Alphaproteobacteria	356 Rhizobiales	119045 Methylobacteriaceae	2282523 Methylorubrum	1736246 Methylobacterium sp. Leaf90/1736248 Methylobacterium sp. Leaf92/1736261 Methylobacterium sp. Leaf119/1736262 Methylobacterium sp. Leaf121/1736263 Methylobacterium sp. Leaf122/1736264 Methylobacterium sp. Leaf123/408 Methylorubrum extorquens/29429 Methylorubrum zatmanii/925818 Methylobacterium sp. AMS5
specI_v3_Cluster1142	1	1641	plant	0.0256	0.3979	2 Bacteria	1224 Proteobacteria	28211 Alphaproteobacteria	356 Rhizobiales	119045 Methylobacteriaceae	2282523 Methylorubrum	223967 Methylorubrum populi
specI_v3_Cluster1145	1	578	plant	0	0.4429	2 Bacteria	1224 Proteobacteria	28211 Alphaproteobacteria	356 Rhizobiales	2036754 Chelatococcaceae	28209 Chelatococcus	363953 Chelatococcus sambhunathii/444444 Chelatococcus daeguensis
specI_v3_Cluster1146	1	355	soil	0.0028	0.0845	2 Bacteria	1224 Proteobacteria	28221 Deltaproteobacteria	29 Myxococcales	49 Polyangiaceae	50 Chondromyces	52 Chondromyces crocatus
specI_v3_Cluster1147	1	1805	soil	0.0006	0.2554	2 Bacteria	1224 Proteobacteria	28211 Alphaproteobacteria	356 Rhizobiales	119045 Methylobacteriaceae	186650 Microvirga	549386 Microvirga guangxiensis
specI_v3_Cluster1148	1	2029	soil	0.0034	0.2854	2 Bacteria	1224 Proteobacteria	28211 Alphaproteobacteria	356 Rhizobiales	119045 Methylobacteriaceae	186650 Microvirga	1225564 Microvirga vignae
specI_v3_Cluster1149	1	2240	soil	0.0013	0.2518	2 Bacteria	1224 Proteobacteria	28211 Alphaproteobacteria	356 Rhizobiales	119045 Methylobacteriaceae	186650 Microvirga	420324 Microvirga lupini
specI_v3_Cluster1150	1	2110	soil	0.0019	0.2621	2 Bacteria	1224 Proteobacteria	28211 Alphaproteobacteria	356 Rhizobiales	119045 Methylobacteriaceae	186650 Microvirga	864069 Microvirga lotononidis
specI_v3_Cluster1151	1	355	soil	0	0.0789	2 Bacteria	1224 Proteobacteria	28221 Deltaproteobacteria	29 Myxococcales	49 Polyangiaceae	50 Chondromyces	51 Chondromyces apiculatus
specI_v3_Cluster1155	1	565	animal	0	0.3965	2 Bacteria	1224 Proteobacteria	28211 Alphaproteobacteria	356 Rhizobiales	335928 Xanthobacteraceae	99 Ancylobacter	177413 Ancylobacter rudongensis
specI_v3_Cluster1156	1	621	animal	0	0.3816	2 Bacteria	1224 Proteobacteria	28211 Alphaproteobacteria	356 Rhizobiales	335928 Xanthobacteraceae	152053 Starkeya	921 Starkeya novella
specI_v3_Cluster1161	2	2326	plant	0.0004	0.4707	2 Bacteria	1224 Proteobacteria	28211 Alphaproteobacteria	356 Rhizobiales	41294 Bradyrhizobiaceae	85413 Bosea	53254 Bosea thiooxidans
specI_v3_Cluster1162	2	2226	plant	0.0004	0.4255	2 Bacteria	1224 Proteobacteria	28211 Alphaproteobacteria	356 Rhizobiales	41294 Bradyrhizobiaceae	85413 Bosea	1036780 Bosea robiniae/1736583 Bosea sp. Root670
specI_v3_Cluster1164	1	2546	aquatic	0.0008	0.3531	2 Bacteria	1117 Cyanobacteria	NA Cyanobacteria class incertae sedis	1161 Nostocales	1162 Nostocaceae	264688 Trichormus	264691 Trichormus variabilis
specI_v3_Cluster1169	1	2052	plant	0.0029	0.3674	2 Bacteria	201174 Actinobacteria	1760 Actinobacteria	85010 Pseudonocardiales	2070 Pseudonocardiaceae	2071 Saccharothrix	103733 Saccharothrix syringae
specI_v3_Cluster1171	1	5909	soil	0.0027	0.5459	2 Bacteria	1224 Proteobacteria	28211 Alphaproteobacteria	356 Rhizobiales	41294 Bradyrhizobiaceae	374 Bradyrhizobium	1497615 Bradyrhizobium neotropicale/443598 Bradyrhizobium sp. Cp5.3
specI_v3_Cluster1176	20	3800	plant	0.0033	0.5933	2 Bacteria	1224 Proteobacteria	28211 Alphaproteobacteria	356 Rhizobiales	41294 Bradyrhizobiaceae	374 Bradyrhizobium	1040988 Bradyrhizobium sp. WSM4349/1380352 Bradyrhizobium sp. URHA0013/255045 Bradyrhizobium canariense/319003 Bradyrhizobium sp. WSM1253/319017 Bradyrhizobium sp. WSM471/376 Bradyrhizobium sp./754500 Bradyrhizobium sp. WSM1417
specI_v3_Cluster1177	1	5578	plant	0.0328	0.559	2 Bacteria	1224 Proteobacteria	28211 Alphaproteobacteria	356 Rhizobiales	41294 Bradyrhizobiaceae	374 Bradyrhizobium	375 Bradyrhizobium japonicum/1736363 Bradyrhizobium sp. Leaf396
specI_v3_Cluster1178	2	5767	plant	0.0053	0.5235	2 Bacteria	1224 Proteobacteria	28211 Alphaproteobacteria	356 Rhizobiales	41294 Bradyrhizobiaceae	374 Bradyrhizobium	108015 Bradyrhizobium yuanmingense
specI_v3_Cluster1182	1	6089	plant	0.0064	0.5692	2 Bacteria	1224 Proteobacteria	28211 Alphaproteobacteria	356 Rhizobiales	41294 Bradyrhizobiaceae	374 Bradyrhizobium	43992 Bradyrhizobium liaoningense
specI_v3_Cluster1185	9	4967	plant	0.0348	0.5645	2 Bacteria	1224 Proteobacteria	28211 Alphaproteobacteria	356 Rhizobiales	41294 Bradyrhizobiaceae	374 Bradyrhizobium	375 Bradyrhizobium japonicum/1188263 Bradyrhizobium sp. WSM2254/1355477 Bradyrhizobium diazoefficiens/1761771 Bradyrhizobium sp. cf659
specI_v3_Cluster1186	3	6865	plant	0.0053	0.6081	2 Bacteria	1224 Proteobacteria	28211 Alphaproteobacteria	356 Rhizobiales	41294 Bradyrhizobiaceae	374 Bradyrhizobium	858423 Bradyrhizobium arachidis/508869 Bradyrhizobium genosp. SA-4
specI_v3_Cluster1187	1	6866	plant	0.0517	0.5993	2 Bacteria	1224 Proteobacteria	28211 Alphaproteobacteria	356 Rhizobiales	41294 Bradyrhizobiaceae	374 Bradyrhizobium	375 Bradyrhizobium japonicum
specI_v3_Cluster1189	1	6549	plant	0.005	0.6068	2 Bacteria	1224 Proteobacteria	28211 Alphaproteobacteria	356 Rhizobiales	41294 Bradyrhizobiaceae	374 Bradyrhizobium	1803665 Bradyrhizobium stylosanthis
specI_v3_Cluster1190	10	5774	plant	0.033	0.5728	2 Bacteria	1224 Proteobacteria	28211 Alphaproteobacteria	356 Rhizobiales	41294 Bradyrhizobiaceae	374 Bradyrhizobium	375 Bradyrhizobium japonicum/376 Bradyrhizobium sp.
specI_v3_Cluster1191	3	5251	plant	0.0214	0.5788	2 Bacteria	1224 Proteobacteria	28211 Alphaproteobacteria	356 Rhizobiales	41294 Bradyrhizobiaceae	374 Bradyrhizobium	375 Bradyrhizobium japonicum/1038866 Bradyrhizobium sp. WSM2793/1761772 Bradyrhizobium shewense/1855322 Bradyrhizobium sp. Rc3b
specI_v3_Cluster1193	1	5558	plant	0.0103	0.6169	2 Bacteria	1224 Proteobacteria	28211 Alphaproteobacteria	356 Rhizobiales	41294 Bradyrhizobiaceae	374 Bradyrhizobium	375 Bradyrhizobium japonicum
specI_v3_Cluster1198	1	5453	plant	0.0029	0.589	2 Bacteria	1224 Proteobacteria	28211 Alphaproteobacteria	356 Rhizobiales	41294 Bradyrhizobiaceae	374 Bradyrhizobium	989370 Bradyrhizobium manausense
specI_v3_Cluster1199	3	2583	plant	0.0038	0.4912	2 Bacteria	1224 Proteobacteria	1236 Gammaproteobacteria	72274 Pseudomonadales	135621 Pseudomonadaceae	286 Pseudomonas	317 Pseudomonas syringae/911242 Pseudomonas sp. CFII64
specI_v3_Cluster1200	1	3075	plant	0.0039	0.4842	2 Bacteria	1224 Proteobacteria	1236 Gammaproteobacteria	72274 Pseudomonadales	135621 Pseudomonadaceae	286 Pseudomonas	317 Pseudomonas syringae
specI_v3_Cluster1201	2	3404	plant	0.0047	0.4628	2 Bacteria	1224 Proteobacteria	1236 Gammaproteobacteria	72274 Pseudomonadales	135621 Pseudomonadaceae	286 Pseudomonas	36746 Pseudomonas cichorii
specI_v3_Cluster1202	10	3701	plant	0.0133	0.5638	2 Bacteria	1224 Proteobacteria	1236 Gammaproteobacteria	72274 Pseudomonadales	135621 Pseudomonadaceae	286 Pseudomonas	298 Pseudomonas marginalis/33069 Pseudomonas viridiflava/251701 Pseudomonas syringae group genomosp. 3
specI_v3_Cluster1203	3	3300	plant	0.013	0.5349	2 Bacteria	1224 Proteobacteria	1236 Gammaproteobacteria	72274 Pseudomonadales	135621 Pseudomonadaceae	286 Pseudomonas	1190415 Pseudomonas asturiensis/317 Pseudomonas syringae
specI_v3_Cluster1204	1	4001	plant	0.026	0.4574	2 Bacteria	1224 Proteobacteria	1236 Gammaproteobacteria	72274 Pseudomonadales	135621 Pseudomonadaceae	286 Pseudomonas	1958950 Pseudomonas floridensis
specI_v3_Cluster1205	8	4008	plant	0.0115	0.363	2 Bacteria	1224 Proteobacteria	1236 Gammaproteobacteria	72274 Pseudomonadales	135621 Pseudomonadaceae	286 Pseudomonas	53409 Pseudomonas coronafaciens/317 Pseudomonas syringae
specI_v3_Cluster1206	1	4131	plant	0.0085	0.3643	2 Bacteria	1224 Proteobacteria	1236 Gammaproteobacteria	72274 Pseudomonadales	135621 Pseudomonadaceae	286 Pseudomonas	158627 Pseudomonas graminis
specI_v3_Cluster1207	4	3965	plant	0.0127	0.4233	2 Bacteria	1224 Proteobacteria	1236 Gammaproteobacteria	72274 Pseudomonadales	135621 Pseudomonadaceae	286 Pseudomonas	317 Pseudomonas syringae/251701 Pseudomonas syringae group genomosp. 3/86840 Pseudomonas cannabina
specI_v3_Cluster1208	4	3097	plant	0.0146	0.4374	2 Bacteria	1224 Proteobacteria	1236 Gammaproteobacteria	72274 Pseudomonadales	135621 Pseudomonadaceae	286 Pseudomonas	33069 Pseudomonas viridiflava/317 Pseudomonas syringae
specI_v3_Cluster1209	44	3792	plant	0.0212	0.4476	2 Bacteria	1224 Proteobacteria	1236 Gammaproteobacteria	72274 Pseudomonadales	135621 Pseudomonadaceae	286 Pseudomonas	317 Pseudomonas syringae/47877 Pseudomonas amygdali/251701 Pseudomonas syringae group genomosp. 3
specI_v3_Cluster1210	2	4216	plant	0.0187	0.7894	2 Bacteria	1224 Proteobacteria	1236 Gammaproteobacteria	72274 Pseudomonadales	135621 Pseudomonadaceae	286 Pseudomonas	251699 Pseudomonas syringae group genomosp. 7/46678 Pseudomonas caricapapayae
specI_v3_Cluster1211	101	1799	plant	0.0315	0.7675	2 Bacteria	1224 Proteobacteria	1236 Gammaproteobacteria	72274 Pseudomonadales	135621 Pseudomonadaceae	286 Pseudomonas	317 Pseudomonas syringae/47877 Pseudomonas amygdali/1198294 Pseudomonas sp. ICMP 10191/317659 Pseudomonas syringae pv. coryli/1566247 Pseudomonas sp. NFACC10-1/1583341 Pseudomonas cerasi/1882755 Pseudomonas sp. BS3759/1882756 Pseudomonas sp. BS3767/1884210 Pseudomonas sp. BDAL1/200452 Pseudomonas congelans/29438 Pseudomonas savastanoi/251701 Pseudomonas syringae group genomosp. 3/716914 Pseudomon…
specI_v3_Cluster1212	4	1650	plant	0	0.4129	2 Bacteria	201174 Actinobacteria	1760 Actinobacteria	85007 Corynebacteriales	85025 Nocardiaceae	1827 Rhodococcus	103808 Rhodococcus sp. AD45/33008 Rhodococcus globerulus/1829 Rhodococcus rhodochrous/861270 Rhodococcus sp. 4J2A2
specI_v3_Cluster1213	41	1446	plant	0.0017	0.43	2 Bacteria	201174 Actinobacteria	1760 Actinobacteria	85007 Corynebacteriales	85025 Nocardiaceae	1827 Rhodococcus	1045808 Rhodococcus sp. YL-1/1049584 Rhodococcus enclensis/1833 Rhodococcus erythropolis/334542 Rhodococcus qingshengii/1384060 Rhodococcus sp. P27/1502766 Rhodococcus sp. 164Chir2E/1617904 Rhodococcus sp. 311R/1661385 Rhodococcus sp. ARP2/1723645 Rhodococcus sp. 008/1752066 Rhodococcus sp. KB6/1803579 Rhodococcus sp. YH3-3/1807790 Rhodococcus sp. BH4/1833762 Rhodococcus sp. 1139/1852041 Rhodococ…
specI_v3_Cluster1214	13	1096	aquatic	0.0064	0.3828	2 Bacteria	201174 Actinobacteria	1760 Actinobacteria	85007 Corynebacteriales	85025 Nocardiaceae	1827 Rhodococcus	103816 Rhodococcus pyridinivorans/1829 Rhodococcus rhodochrous/1384636 Rhodococcus sp. HS-D2/1570939 Rhodococcus sp. 2G/1834103 Rhodococcus sp. 852002-51564_SCH6189132-a/223392 Rhodococcus gordoniae/713612 Rhodococcus sp. Chr-9/935199 Rhodococcus sp. p52
specI_v3_Cluster1215	2	1481	animal	0.0085	0.2371	2 Bacteria	201174 Actinobacteria	1760 Actinobacteria	85006 Micrococcales	85021 Intrasporangiaceae	53457 Janibacter	103817 Janibacter terrae
specI_v3_Cluster1216	2	1452	animal	0.0103	0.2253	2 Bacteria	201174 Actinobacteria	1760 Actinobacteria	85006 Micrococcales	85021 Intrasporangiaceae	53457 Janibacter	103817 Janibacter terrae/857417 Janibacter indicus
specI_v3_Cluster1217	1	1412	animal	0.0071	0.2415	2 Bacteria	201174 Actinobacteria	1760 Actinobacteria	85006 Micrococcales	85021 Intrasporangiaceae	53457 Janibacter	364298 Janibacter hoylei
specI_v3_Cluster1219	3	901	soil	0.0033	0.4684	2 Bacteria	1239 Firmicutes	91061 Bacilli	1385 Bacillales	186818 Planococcaceae	1372 Planococcus	192421 Planococcus maritimus
specI_v3_Cluster1220	1	1111	soil	0.0099	0.3132	2 Bacteria	1239 Firmicutes	91061 Bacilli	1385 Bacillales	186818 Planococcaceae	1372 Planococcus	1038856 Planococcus plakortidis
specI_v3_Cluster1221	1	1183	soil	0.0051	0.3305	2 Bacteria	1239 Firmicutes	91061 Bacilli	1385 Bacillales	186818 Planococcaceae	1372 Planococcus	200991 Planococcus rifietoensis
specI_v3_Cluster1222	1	5519	soil	0.0072	0.4443	2 Bacteria	1224 Proteobacteria	28211 Alphaproteobacteria	356 Rhizobiales	41294 Bradyrhizobiaceae	374 Bradyrhizobium	190148 Bradyrhizobium paxllaeri
specI_v3_Cluster1223	1	5404	soil	0.0044	0.4469	2 Bacteria	1224 Proteobacteria	28211 Alphaproteobacteria	356 Rhizobiales	41294 Bradyrhizobiaceae	374 Bradyrhizobium	280332 Bradyrhizobium jicamae
specI_v3_Cluster1224	1	5576	soil	0.009	0.4437	2 Bacteria	1224 Proteobacteria	28211 Alphaproteobacteria	356 Rhizobiales	41294 Bradyrhizobiaceae	374 Bradyrhizobium	722472 Bradyrhizobium lablabi
specI_v3_Cluster1225	2	5295	soil	0.0012	0.4777	2 Bacteria	1224 Proteobacteria	28211 Alphaproteobacteria	356 Rhizobiales	41294 Bradyrhizobiaceae	374 Bradyrhizobium	1518501 Bradyrhizobium valentinum
specI_v3_Cluster1226	1	5370	soil	0.0028	0.4724	2 Bacteria	1224 Proteobacteria	28211 Alphaproteobacteria	356 Rhizobiales	41294 Bradyrhizobiaceae	374 Bradyrhizobium	1300035 Bradyrhizobium retamae/189873 Bradyrhizobium sp. LMTR 3
specI_v3_Cluster1227	1	5441	soil	0.0028	0.47	2 Bacteria	1224 Proteobacteria	28211 Alphaproteobacteria	356 Rhizobiales	41294 Bradyrhizobiaceae	374 Bradyrhizobium	29448 Bradyrhizobium elkanii
specI_v3_Cluster1228	1	5326	soil	0.0032	0.4726	2 Bacteria	1224 Proteobacteria	28211 Alphaproteobacteria	356 Rhizobiales	41294 Bradyrhizobiaceae	374 Bradyrhizobium	1274631 Bradyrhizobium icense
specI_v3_Cluster1229	1	4527	soil	0.0004	0.4891	2 Bacteria	1224 Proteobacteria	28211 Alphaproteobacteria	356 Rhizobiales	41294 Bradyrhizobiaceae	374 Bradyrhizobium	29448 Bradyrhizobium elkanii
specI_v3_Cluster1231	1	3278	plant	0.0037	0.3877	2 Bacteria	1224 Proteobacteria	28216 Betaproteobacteria	80840 Burkholderiales	119060 Burkholderiaceae	1822464 Paraburkholderia	660537 Paraburkholderia acidipaludis
specI_v3_Cluster1232	1	3585	plant	0.0206	0.3905	2 Bacteria	1224 Proteobacteria	28216 Betaproteobacteria	80840 Burkholderiales	119060 Burkholderiaceae	1822464 Paraburkholderia	386056 Paraburkholderia ferrariae
specI_v3_Cluster1234	3	3218	plant	0.0035	0.4087	2 Bacteria	1224 Proteobacteria	28216 Betaproteobacteria	80840 Burkholderiales	119060 Burkholderiaceae	1822464 Paraburkholderia	392320 Paraburkholderia nodosa/634127 Paraburkholderia heleia
specI_v3_Cluster1236	1	3402	plant	0.0053	0.4574	2 Bacteria	1224 Proteobacteria	28216 Betaproteobacteria	80840 Burkholderiales	119060 Burkholderiaceae	1822464 Paraburkholderia	159450 Paraburkholderia sacchari
specI_v3_Cluster1237	3	3725	soil	0.0055	0.3789	2 Bacteria	1224 Proteobacteria	28216 Betaproteobacteria	80840 Burkholderiales	119060 Burkholderiaceae	1822464 Paraburkholderia	92647 Paraburkholderia tropica
specI_v3_Cluster1238	1	3782	soil	0.0016	0.4114	2 Bacteria	1224 Proteobacteria	28216 Betaproteobacteria	80840 Burkholderiales	119060 Burkholderiaceae	1822464 Paraburkholderia	765414 Paraburkholderia bannensis
specI_v3_Cluster1239	12	296	animal	0.0076	0.3594	2 Bacteria	1239 Firmicutes	91061 Bacilli	186826 Lactobacillales	33958 Lactobacillaceae	1578 Lactobacillus	1623 Lactobacillus ruminis/1263085 Lactobacillus ruminis CAG:367
specI_v3_Cluster1240	2	3685	plant	0.0091	0.3902	2 Bacteria	1224 Proteobacteria	28216 Betaproteobacteria	80840 Burkholderiales	119060 Burkholderiaceae	106589 Cupriavidus/48736 Ralstonia	106590 Cupriavidus necator/329 Ralstonia pickettii
specI_v3_Cluster1241	8	2736	plant	0.0149	0.5586	2 Bacteria	1224 Proteobacteria	28216 Betaproteobacteria	80840 Burkholderiales	119060 Burkholderiaceae	106589 Cupriavidus	106590 Cupriavidus necator/1229514 Cupriavidus sp. GA3-3/574750 Cupriavidus sp. SK-4
specI_v3_Cluster1242	5	2517	plant	0.015	0.5747	2 Bacteria	1224 Proteobacteria	28216 Betaproteobacteria	80840 Burkholderiales	119060 Burkholderiaceae	106589 Cupriavidus	164546 Cupriavidus taiwanensis/1796606 Cupriavidus nantongensis/942866 Cupriavidus alkaliphilus
specI_v3_Cluster1243	1	3541	plant	0.0073	0.3832	2 Bacteria	1224 Proteobacteria	28216 Betaproteobacteria	80840 Burkholderiales	119060 Burkholderiaceae	106589 Cupriavidus	96344 Cupriavidus oxalaticus/388051 Cupriavidus sp. amp6
specI_v3_Cluster1245	1	3422	plant	0.0012	0.4588	2 Bacteria	1224 Proteobacteria	28216 Betaproteobacteria	80840 Burkholderiales	119060 Burkholderiaceae	106589 Cupriavidus	248026 Cupriavidus pinatubonensis
specI_v3_Cluster1247	1	3059	plant	0.0016	0.3671	2 Bacteria	1224 Proteobacteria	28216 Betaproteobacteria	80840 Burkholderiales	119060 Burkholderiaceae	106589 Cupriavidus	68895 Cupriavidus basilensis
specI_v3_Cluster1248	1	2815	plant	0.0234	0.3538	2 Bacteria	1224 Proteobacteria	28216 Betaproteobacteria	80840 Burkholderiales	119060 Burkholderiaceae	106589 Cupriavidus	68895 Cupriavidus basilensis
specI_v3_Cluster1249	5	4278	plant	0.0106	0.4168	2 Bacteria	1224 Proteobacteria	28211 Alphaproteobacteria	356 Rhizobiales	69277 Phyllobacteriaceae	68287 Mesorhizobium	1848288 Mesorhizobium sp. LCM 4577/1848289 Mesorhizobium sp. LCM 4576/69974 Mesorhizobium plurifarium
specI_v3_Cluster1256	1	4094	plant	0.0022	0.4565	2 Bacteria	1224 Proteobacteria	28211 Alphaproteobacteria	356 Rhizobiales	69277 Phyllobacteriaceae	68287 Mesorhizobium	381 Mesorhizobium loti
specI_v3_Cluster1257	2	1114	animal	0.0108	0.3444	2 Bacteria	1224 Proteobacteria	28211 Alphaproteobacteria	204441 Rhodospirillales	433 Acetobacteraceae	434 Acetobacter	104099 Acetobacter orleanensis
specI_v3_Cluster1259	1	3963	plant	0.0015	0.4307	2 Bacteria	1224 Proteobacteria	28211 Alphaproteobacteria	356 Rhizobiales	82115 Rhizobiaceae	379 Rhizobium	56731 Rhizobium giardinii
specI_v3_Cluster1261	2	2475	plant	0.0014	0.4845	2 Bacteria	1224 Proteobacteria	28211 Alphaproteobacteria	356 Rhizobiales	82115 Rhizobiaceae	379 Rhizobium	57676 Rhizobium mongolense/56730 Rhizobium gallicum/158890 Rhizobium loessense
specI_v3_Cluster1262	1	2512	plant	0.002	0.4873	2 Bacteria	1224 Proteobacteria	28211 Alphaproteobacteria	356 Rhizobiales	82115 Rhizobiaceae	379 Rhizobium	29449 Rhizobium etli
specI_v3_Cluster1265	1	2551	plant	0.0004	0.5465	2 Bacteria	1224 Proteobacteria	28211 Alphaproteobacteria	356 Rhizobiales	82115 Rhizobiaceae	28105 Sinorhizobium	110321 Sinorhizobium medicae/382 Sinorhizobium meliloti
specI_v3_Cluster1266	9	2704	plant	0.0014	0.5496	2 Bacteria	1224 Proteobacteria	28211 Alphaproteobacteria	356 Rhizobiales	82115 Rhizobiaceae	28105 Sinorhizobium	382 Sinorhizobium meliloti/936134 Ensifer sp. USDA 6670
specI_v3_Cluster1268	3	4303	plant	0.0047	0.4608	2 Bacteria	1224 Proteobacteria	28211 Alphaproteobacteria	356 Rhizobiales	82115 Rhizobiaceae	106591 Ensifer	1708715 Ensifer aridi/760136 Sinorhizobium sp. PC2
specI_v3_Cluster1270	1	3740	plant	0.0011	0.4241	2 Bacteria	1224 Proteobacteria	28211 Alphaproteobacteria	356 Rhizobiales	82115 Rhizobiaceae	28105 Sinorhizobium	36856 Sinorhizobium saheli
specI_v3_Cluster1272	5	4172	soil	0.0053	0.5089	2 Bacteria	201174 Actinobacteria	1760 Actinobacteria	85007 Corynebacteriales	1762 Mycobacteriaceae	1763 Mycobacterium	560555 Mycobacterium mantenii
specI_v3_Cluster1273	4	4604	soil	0.0137	0.5387	2 Bacteria	201174 Actinobacteria	1760 Actinobacteria	85007 Corynebacteriales	1762 Mycobacteriaceae	1763 Mycobacterium	339268 Mycobacterium colombiense
specI_v3_Cluster1274	7	3639	soil	0.0146	0.569	2 Bacteria	201174 Actinobacteria	1760 Actinobacteria	85007 Corynebacteriales	1762 Mycobacteriaceae	1763 Mycobacterium	339268 Mycobacterium colombiense
specI_v3_Cluster1275	1	4504	soil	0.0095	0.5122	2 Bacteria	201174 Actinobacteria	1760 Actinobacteria	85007 Corynebacteriales	1762 Mycobacteriaceae	1763 Mycobacterium	339268 Mycobacterium colombiense
specI_v3_Cluster1276	1	4617	soil	0.0422	0.5649	2 Bacteria	201174 Actinobacteria	1760 Actinobacteria	85007 Corynebacteriales	1762 Mycobacteriaceae	1866885 Mycolicibacterium	547163 Mycolicibacterium vulneris
specI_v3_Cluster1281	4	640	plant	0.0033	0.5643	2 Bacteria	976 Bacteroidetes	117743 Flavobacteriia	200644 Flavobacteriales	49546 Flavobacteriaceae	237 Flavobacterium	996 Flavobacterium columnare
specI_v3_Cluster1282	2	637	plant	0	0.564	2 Bacteria	976 Bacteroidetes	117743 Flavobacteriia	200644 Flavobacteriales	49546 Flavobacteriaceae	237 Flavobacterium	996 Flavobacterium columnare
specI_v3_Cluster1283	1	466	aquatic	0	0.3927	2 Bacteria	1117 Cyanobacteria	NA Cyanobacteria class incertae sedis	1890424 Synechococcales	1213 Prochloraceae	1218 Prochlorococcus	1219 Prochlorococcus marinus
specI_v3_Cluster1285	1	444	aquatic	0.0023	0.3784	2 Bacteria	1117 Cyanobacteria	NA Cyanobacteria class incertae sedis	1890424 Synechococcales	1213 Prochloraceae	1218 Prochlorococcus	1219 Prochlorococcus marinus
specI_v3_Cluster1287	6	557	soil	0.003	0.6203	2 Bacteria	1239 Firmicutes	91061 Bacilli	1385 Bacillales	186822 Paenibacillaceae	55080 Brevibacillus	1465 Brevibacillus laterosporus/1247872 Brevibacillus sp. SKDU10
specI_v3_Cluster1289	6	4031	plant	0.0052	0.4778	2 Bacteria	1224 Proteobacteria	28211 Alphaproteobacteria	356 Rhizobiales	82115 Rhizobiaceae	379 Rhizobium	1500299 Rhizobium sp. CF048/1500307 Rhizobium sp. OV201/348824 Rhizobium favelukesii/501024 Rhizobium tibeticum
specI_v3_Cluster1292	2	4124	plant	0.0036	0.4234	2 Bacteria	1224 Proteobacteria	28211 Alphaproteobacteria	356 Rhizobiales	82115 Rhizobiaceae	379 Rhizobium	1042326 Rhizobium sp. IBUN/1048680 Rhizobium sp. 42MFCr.1/1864509 Rhizobium altiplani
specI_v3_Cluster1293	1	3572	plant	0.0034	0.4913	2 Bacteria	1224 Proteobacteria	28211 Alphaproteobacteria	356 Rhizobiales	82115 Rhizobiaceae	379 Rhizobium	1120045 Rhizobium grahamii
specI_v3_Cluster1295	2	605	aquatic	0	0.3681	2 Bacteria	1224 Proteobacteria	1236 Gammaproteobacteria	135619 Oceanospirillales	135620 Oceanospirillaceae	48075 Marinobacterium	49186 Marinobacterium stanieri
specI_v3_Cluster1296	1	1020	aquatic	0	0.4078	2 Bacteria	1224 Proteobacteria	1236 Gammaproteobacteria	1706369 Cellvibrionales	1706373 Microbulbiferaceae	48073 Microbulbifer	260552 Microbulbifer agarilyticus
specI_v3_Cluster1297	1	1033	aquatic	0	0.4046	2 Bacteria	1224 Proteobacteria	1236 Gammaproteobacteria	1706369 Cellvibrionales	1706373 Microbulbiferaceae	48073 Microbulbifer	260552 Microbulbifer agarilyticus
specI_v3_Cluster1298	41	256	animal	0.0367	0.5617	2 Bacteria	1239 Firmicutes	91061 Bacilli	186826 Lactobacillales	33958 Lactobacillaceae	1578 Lactobacillus	1584 Lactobacillus delbrueckii/1581136 Lactobacillus sp. HMSC08B12
specI_v3_Cluster1299	2	622	soil	0.0086	0.5177	2 Bacteria	1239 Firmicutes	91061 Bacilli	1385 Bacillales	186817 Bacillaceae	1386 Bacillus	1454 Bacillus azotoformans
specI_v3_Cluster1300	53	420	animal	0.0194	0.2695	2 Bacteria	1239 Firmicutes	91061 Bacilli	186826 Lactobacillales	1300 Streptococcaceae	1357 Lactococcus	1358 Lactococcus lactis
specI_v3_Cluster1301	25	445	animal	0.0197	0.2412	2 Bacteria	1239 Firmicutes	91061 Bacilli	186826 Lactobacillales	1300 Streptococcaceae	1357 Lactococcus	1358 Lactococcus lactis
specI_v3_Cluster1302	1	395	animal	0.0076	0.2684	2 Bacteria	1239 Firmicutes	91061 Bacilli	186826 Lactobacillales	1300 Streptococcaceae	1357 Lactococcus	1358 Lactococcus lactis
specI_v3_Cluster1303	32	355	animal	0.0024	0.5165	2 Bacteria	201174 Actinobacteria	1760 Actinobacteria	85004 Bifidobacteriales	31953 Bifidobacteriaceae	1678 Bifidobacterium	28025 Bifidobacterium animalis
specI_v3_Cluster1304	4	834	animal	0.0006	0.2504	2 Bacteria	203691 Spirochaetes	203692 Spirochaetia	1643686 Brachyspirales	143786 Brachyspiraceae	29521 Brachyspira	52584 Brachyspira pilosicoli
specI_v3_Cluster1305	2	1056	aquatic	0.0014	0.4301	2 Bacteria	976 Bacteroidetes	117743 Flavobacteriia	200644 Flavobacteriales	49546 Flavobacteriaceae	104267 Tenacibaculum	104268 Tenacibaculum mesophilum
specI_v3_Cluster1306	2	1156	aquatic	0	0.4392	2 Bacteria	976 Bacteroidetes	117743 Flavobacteriia	200644 Flavobacteriales	49546 Flavobacteriaceae	104267 Tenacibaculum	104270 Tenacibaculum ovolyticum
specI_v3_Cluster1308	1	1115	aquatic	0.0287	0.852	2157 Archaea	28890 Euryarchaeota	183968 Thermococci	2258 Thermococcales	2259 Thermococcaceae	2263 Thermococcus	227598 Thermococcus celericrescens
specI_v3_Cluster1311	2	1759	plant	0.0084	0.4815	2 Bacteria	201174 Actinobacteria	1760 Actinobacteria	85006 Micrococcales	85023 Microbacteriaceae	33882 Microbacterium	104336 Microbacterium foliorum/1736556 Microbacterium sp. Root553
specI_v3_Cluster1312	2	2420	plant	0.0157	0.4904	2 Bacteria	201174 Actinobacteria	1760 Actinobacteria	85006 Micrococcales	85023 Microbacteriaceae	33882 Microbacterium	273678 Microbacterium hydrocarbonoxydans
specI_v3_Cluster1315	3	2385	plant	0.0128	0.4458	2 Bacteria	201174 Actinobacteria	1760 Actinobacteria	85006 Micrococcales	85023 Microbacteriaceae	33882 Microbacterium	104336 Microbacterium foliorum/1587523 Microbacterium sp. MEJ108Y/1736281 Microbacterium sp. Leaf161
specI_v3_Cluster1317	2	1492	aquatic	0.004	0.2946	2 Bacteria	201174 Actinobacteria	1760 Actinobacteria	85006 Micrococcales	1042322 Demequinaceae	1217415 Lysinimicrobium	1043493 Lysinimicrobium mangrovi
specI_v3_Cluster1318	2	978	aquatic	0.0069	0.3318	2 Bacteria	201174 Actinobacteria	1760 Actinobacteria	85006 Micrococcales	1042322 Demequinaceae	1217415 Lysinimicrobium	1638980 Lysinimicrobium gelatinilyticum/1638989 Lysinimicrobium subtropicum
specI_v3_Cluster1319	1	1562	aquatic	0.0038	0.3451	2 Bacteria	201174 Actinobacteria	1760 Actinobacteria	85006 Micrococcales	1042322 Demequinaceae	1217415 Lysinimicrobium	1536641 Lysinimicrobium iriomotense
specI_v3_Cluster1320	1	1662	aquatic	0.0102	0.417	2 Bacteria	201174 Actinobacteria	1760 Actinobacteria	85006 Micrococcales	1042322 Demequinaceae	1217415 Lysinimicrobium	1638981 Lysinimicrobium flavum
specI_v3_Cluster1321	1	1589	aquatic	0.0076	0.4097	2 Bacteria	201174 Actinobacteria	1760 Actinobacteria	85006 Micrococcales	1042322 Demequinaceae	1217415 Lysinimicrobium	1638988 Lysinimicrobium luteum
specI_v3_Cluster1322	3	1627	aquatic	0.0068	0.3862	2 Bacteria	201174 Actinobacteria	1760 Actinobacteria	85006 Micrococcales	1042322 Demequinaceae	1217415 Lysinimicrobium	1638985 Lysinimicrobium rhizosphaerae
specI_v3_Cluster1323	3	1604	aquatic	0.0131	0.3996	2 Bacteria	201174 Actinobacteria	1760 Actinobacteria	85006 Micrococcales	1042322 Demequinaceae	1217415 Lysinimicrobium	1638982 Lysinimicrobium aestuarii
specI_v3_Cluster1324	1	1540	aquatic	0.0032	0.3519	2 Bacteria	201174 Actinobacteria	1760 Actinobacteria	85006 Micrococcales	1042322 Demequinaceae	1217415 Lysinimicrobium	1638987 Lysinimicrobium soli
specI_v3_Cluster1325	2	1872	plant	0.0048	0.4878	2 Bacteria	1224 Proteobacteria	1236 Gammaproteobacteria	91347 Enterobacterales	1903409 Erwiniaceae	551 Erwinia	65700 Erwinia tracheiphila
specI_v3_Cluster1326	4	83	animal	0.0281	0.3837	2 Bacteria	1239 Firmicutes	91061 Bacilli	186826 Lactobacillales	81850 Leuconostocaceae	46254 Oenococcus	336988 Oenococcus kitaharae
specI_v3_Cluster1327	2	519	aquatic	0.0371	0.3076	2 Bacteria	1239 Firmicutes	186801 Clostridia	186802 Clostridiales	2304686 Hungateiclostridiaceae	2304692 Hungateiclostridium	288965 Hungateiclostridium clariflavum
specI_v3_Cluster1328	1	1793	plant	0.0011	0.3871	2 Bacteria	201174 Actinobacteria	1760 Actinobacteria	85006 Micrococcales	1268 Micrococcaceae	1663 Arthrobacter	1045773 Arthrobacter cupressi
specI_v3_Cluster1330	1	1367	plant	0.0037	0.4316	2 Bacteria	1239 Firmicutes	91061 Bacilli	1385 Bacillales	186822 Paenibacillaceae	44249 Paenibacillus	1045775 Paenibacillus catalpae
specI_v3_Cluster1332	2	199	aquatic	0.0203	0.4118	2 Bacteria	1239 Firmicutes	91061 Bacilli	186826 Lactobacillales	81850 Leuconostocaceae	46255 Weissella	165096 Weissella koreensis
specI_v3_Cluster1333	24	763	animal	0.0026	0.267	2 Bacteria	203691 Spirochaetes	203692 Spirochaetia	1643686 Brachyspirales	143786 Brachyspiraceae	29521 Brachyspira	84377 Brachyspira intermedia/159 Brachyspira hyodysenteriae/381802 Brachyspira suanatina
specI_v3_Cluster1334	3	1189	animal	0.0044	0.2296	2 Bacteria	203691 Spirochaetes	203692 Spirochaetia	1643686 Brachyspirales	143786 Brachyspiraceae	29521 Brachyspira	1287055 Brachyspira hampsonii
specI_v3_Cluster1335	1	1414	animal	0.017	0.2397	2 Bacteria	203691 Spirochaetes	203692 Spirochaetia	1643686 Brachyspirales	143786 Brachyspiraceae	29521 Brachyspira	1287055 Brachyspira hampsonii
specI_v3_Cluster1343	7	432	animal	0.0171	0.351	2 Bacteria	1224 Proteobacteria	29547 Epsilonproteobacteria	213849 Campylobacterales	72293 Helicobacteraceae	209 Helicobacter	104628 Helicobacter suis
specI_v3_Cluster1344	2	246	plant	0	0.2114	2 Bacteria	204428 Chlamydiae	204429 Chlamydiia	51291 Chlamydiales	809 Chlamydiaceae	810 Chlamydia	1405396 Chlamydia ibidis/83554 Chlamydia psittaci
specI_v3_Cluster1345	3	495	plant	0.0685	0.4233	2 Bacteria	1239 Firmicutes	91061 Bacilli	186826 Lactobacillales	33958 Lactobacillaceae	1578 Lactobacillus	1618 Lactobacillus mali
specI_v3_Cluster1346	11	1570	aquatic	0.0546	0.6094	2 Bacteria	1224 Proteobacteria	1236 Gammaproteobacteria	72274 Pseudomonadales	468 Moraxellaceae	469 Acinetobacter	28090 Acinetobacter lwoffii/40214 Acinetobacter johnsonii/1795629 Acinetobacter sp. BMW17/1802006 Pseudomonadales bacterium RIFCSPHIGHO2_12_FULL_40_16/1960825 Acinetobacter sp. MF4642/1960826 Acinetobacter sp. MF4640
specI_v3_Cluster1348	34	612	animal	0.0376	0.5268	2 Bacteria	1239 Firmicutes	91061 Bacilli	186826 Lactobacillales	1300 Streptococcaceae	1301 Streptococcus	1308 Streptococcus thermophilus/1263110 Streptococcus thermophilus CAG:236
specI_v3_Cluster1349	5	653	animal	0.0336	0.5599	2 Bacteria	1239 Firmicutes	91061 Bacilli	186826 Lactobacillales	1300 Streptococcaceae	1301 Streptococcus	1304 Streptococcus salivarius/1316411 Streptococcus sp. HSISS2/1316412 Streptococcus sp. HSISS3/435842 Streptococcus sp. C150
specI_v3_Cluster1350	58	416	animal	0.0656	0.6006	2 Bacteria	1239 Firmicutes	91061 Bacilli	186826 Lactobacillales	1300 Streptococcaceae	1301 Streptococcus	1304 Streptococcus salivarius/1161417 Streptococcus sp. SR4/1263109 Streptococcus salivarius CAG:79/1313 Streptococcus pneumoniae/1316410 Streptococcus sp. HSISS1/1335 Streptococcus equinus/1343 Streptococcus vestibularis/1579339 Streptococcus sp. 449_SSPC/1579350 Streptococcus sp. 1004_SSPC/1581080 Streptococcus sp. HMSC10E12/1715051 Streptococcus sp. HMSC068F04/1715086 Streptococcus sp. HMSC078…
specI_v3_Cluster1351	2	1235	aquatic	0.0008	0.5228	2 Bacteria	1224 Proteobacteria	1236 Gammaproteobacteria	135622 Alteromonadales	72275 Alteromonadaceae	2742 Marinobacter	330734 Marinobacter psychrophilus/490759 Marinobacter sp. BSs20148
specI_v3_Cluster1352	1	1164	aquatic	0	0.5034	2 Bacteria	1224 Proteobacteria	1236 Gammaproteobacteria	135622 Alteromonadales	72275 Alteromonadaceae	2742 Marinobacter	209639 Marinobacter lipolyticus
specI_v3_Cluster1361	2	596	aquatic	0.0024	0.3887	2 Bacteria	1224 Proteobacteria	1236 Gammaproteobacteria	135613 Chromatiales	1046 Chromatiaceae	85076 Marichromatium	1048 Marichromatium gracile/37487 Marichromatium purpuratum
specI_v3_Cluster1363	23	1821	aquatic	0.1434	0.5314	2 Bacteria	1239 Firmicutes	91061 Bacilli	1385 Bacillales	186817 Bacillaceae	129337 Geobacillus	1048208 Geobacillus sp. FW23/1095383 Geobacillus sp. A8/33941 Geobacillus thermoleovorans/1462 Geobacillus kaustophilus/213419 Geobacillus zalihae/1233873 Geobacillus sp. GHH01/1408282 Geobacillus sp. MAS1/33938 Geobacillus thermocatenulatus/1482739 Geobacillus sp. CAMR5420/1547578 Geobacillus sp. BCO2/1659191 Geobacillus sp. T6/1813182 Geobacillus sp. JS12/1422 Geobacillus stearothermophilus/544…
specI_v3_Cluster1364	1	2737	aquatic	0.0168	0.494	2 Bacteria	1239 Firmicutes	91061 Bacilli	1385 Bacillales	186817 Bacillaceae	129337 Geobacillus	135517 Geobacillus vulcani
specI_v3_Cluster1365	1	2732	aquatic	0.0472	0.4074	2 Bacteria	1239 Firmicutes	91061 Bacilli	1385 Bacillales	186817 Bacillaceae	129337 Geobacillus	235932 Geobacillus jurassicus
specI_v3_Cluster1366	3	12	aquatic	0	0.5184	2 Bacteria	40117 Nitrospirae	203693 Nitrospira	189778 Nitrospirales	189779 Nitrospiraceae	179 Leptospirillum	178606 Leptospirillum ferriphilum/1159328 Leptospirillum sp. Group II 'C75'/1660083 Leptospirillum sp. Group II 'CF-1'
specI_v3_Cluster1370	2	3	animal	0	0.3333	2 Bacteria	544448 Tenericutes	31969 Mollicutes	2085 Mycoplasmatales	2092 Mycoplasmataceae	2093 Mycoplasma	2116 Mycoplasma iowae
specI_v3_Cluster1371	1	2066	aquatic	0.0102	0.2454	2 Bacteria	1239 Firmicutes	91061 Bacilli	1385 Bacillales	186823 Alicyclobacillaceae	29330 Alicyclobacillus	405212 Alicyclobacillus acidocaldarius
specI_v3_Cluster1372	1	1982	aquatic	0.003	0.3073	2 Bacteria	1239 Firmicutes	91061 Bacilli	1385 Bacillales	186823 Alicyclobacillaceae	29330 Alicyclobacillus	405212 Alicyclobacillus acidocaldarius
specI_v3_Cluster1373	1	2084	aquatic	0.0154	0.4726	2 Bacteria	1239 Firmicutes	91061 Bacilli	1385 Bacillales	186823 Alicyclobacillaceae	29330 Alicyclobacillus	405212 Alicyclobacillus acidocaldarius
specI_v3_Cluster1374	43	597	plant	0.0133	0.472	2 Bacteria	1239 Firmicutes	91061 Bacilli	1385 Bacillales	186817 Bacillaceae	1386 Bacillus	1049581 Bacillus cellulasensis/1408 Bacillus pumilus/1177926 Bacillus sp. M 2-6/1178537 Bacillus xiamenensis/293387 Bacillus altitudinis/293386 Bacillus stratosphericus/1380371 Bacillus sp. UNC125MFCrub1.1/1581034 Bacillus sp. FJAT-21955/1617024 Bacillus sp. L_1B0_12/1628211 Bacillus sp. LK10/1664037 Bacillus sp. TH007/1736222 Bacillus sp. Leaf49/1761765 Bacillus sp. nio-1130/1761768 Bacillus sp.…
specI_v3_Cluster1375	43	446	plant	0.0179	0.4954	2 Bacteria	1239 Firmicutes	91061 Bacilli	1385 Bacillales	186817 Bacillaceae	1386 Bacillus	1178540 Bacillus zhangzhouensis/561879 Bacillus safensis/1326968 Bacillus australimaris/1408 Bacillus pumilus/1706732 Bacillus sp. G1(2015b)/1736608 Bacillus sp. Root920/1739115 Bacillus sp. AM 13(2015)/1804208 Bacillus sp. P003/1857572 Bacillus sp. I-2/756828 Bacillus sp. WP8
specI_v3_Cluster1376	1	874	plant	0.0149	0.5103	2 Bacteria	1239 Firmicutes	91061 Bacilli	1385 Bacillales	186817 Bacillaceae	1386 Bacillus	1408 Bacillus pumilus
specI_v3_Cluster1377	2	2991	aquatic	0.0065	0.4027	2 Bacteria	203691 Spirochaetes	203692 Spirochaetia	1643688 Leptospirales	170 Leptospiraceae	171 Leptospira	1137606 Leptospira mayottensis
specI_v3_Cluster1378	36	2835	aquatic	0.0075	0.3399	2 Bacteria	203691 Spirochaetes	203692 Spirochaetia	1643688 Leptospirales	170 Leptospiraceae	171 Leptospira	174 Leptospira borgpetersenii/1242990 Leptospira sp. serovar Kenya
specI_v3_Cluster1379	1	2879	aquatic	0.0083	0.3373	2 Bacteria	203691 Spirochaetes	203692 Spirochaetia	1643688 Leptospirales	170 Leptospiraceae	171 Leptospira	174 Leptospira borgpetersenii
specI_v3_Cluster1380	2	1014	aquatic	0.0015	0.3083	2 Bacteria	203691 Spirochaetes	203692 Spirochaetia	1643688 Leptospirales	170 Leptospiraceae	171 Leptospira	29506 Leptospira inadai
specI_v3_Cluster1381	1	995	aquatic	0.004	0.2422	2 Bacteria	203691 Spirochaetes	203692 Spirochaetia	1643688 Leptospirales	170 Leptospiraceae	171 Leptospira	301541 Leptospira broomii
specI_v3_Cluster1382	4	1006	aquatic	0	0.3538	2 Bacteria	203691 Spirochaetes	203692 Spirochaetia	1643688 Leptospirales	170 Leptospiraceae	171 Leptospira	447106 Leptospira licerasiae
specI_v3_Cluster1383	40	2072	plant	0.0069	0.5389	2 Bacteria	201174 Actinobacteria	1760 Actinobacteria	85008 Micromonosporales	28056 Micromonosporaceae	168694 Salinispora	168697 Salinispora arenicola
specI_v3_Cluster1384	10	2116	plant	0.0147	0.5404	2 Bacteria	201174 Actinobacteria	1760 Actinobacteria	85008 Micromonosporales	28056 Micromonosporaceae	168694 Salinispora	168695 Salinispora tropica/168697 Salinispora arenicola
specI_v3_Cluster1385	16	1864	plant	0.0214	0.6249	2 Bacteria	201174 Actinobacteria	1760 Actinobacteria	85008 Micromonosporales	28056 Micromonosporaceae	168694 Salinispora	351187 Salinispora pacifica
specI_v3_Cluster1386	18	1278	plant	0.0408	0.6565	2 Bacteria	201174 Actinobacteria	1760 Actinobacteria	85008 Micromonosporales	28056 Micromonosporaceae	168694 Salinispora	351187 Salinispora pacifica
specI_v3_Cluster1387	10	4172	plant	0.0129	0.4413	2 Bacteria	1224 Proteobacteria	28211 Alphaproteobacteria	356 Rhizobiales	82115 Rhizobiaceae	357 Agrobacterium	358 Agrobacterium tumefaciens/1150775 Agrobacterium sp. 10MFCol1.1/1183401 Agrobacterium genomosp. 1/1560230 Rhizobium sp. TBD182/1736548 Rhizobium sp. Root491/1841651 Agrobacterium sp. 13-2099-1-2/861208 Agrobacterium sp. H13-3
specI_v3_Cluster1388	1	4327	plant	0.0134	0.4423	2 Bacteria	1224 Proteobacteria	28211 Alphaproteobacteria	356 Rhizobiales	82115 Rhizobiaceae	357 Agrobacterium	1585697 Agrobacterium arsenijevicii
specI_v3_Cluster1389	1	4067	plant	0.0074	0.4116	2 Bacteria	1224 Proteobacteria	28211 Alphaproteobacteria	356 Rhizobiales	82115 Rhizobiaceae	379 Rhizobium	1035271 Rhizobium nepotum
specI_v3_Cluster1390	14	3841	plant	0.0191	0.6532	2 Bacteria	1224 Proteobacteria	28211 Alphaproteobacteria	356 Rhizobiales	41294 Bradyrhizobiaceae/82115 Rhizobiaceae	374 Bradyrhizobium/357 Agrobacterium/379 Rhizobium	1183409 Agrobacterium genomosp. 2/136996 Bradyrhizobium lupini/1279031 Agrobacterium sp. 33MFTa1.1/1510041 Rhizobium sp. H41/1604021 Rhizobium sp. UR51a/1605895 Rhizobium sp. LMB-1/1805001 Rhizobium sp. GHKF11/1869170 Rhizobium sp. S41/358 Agrobacterium tumefaciens/424182 Rhizobium sp. IRBG74/648995 Rhizobium pusense
specI_v3_Cluster1391	1	3757	plant	0.012	0.6324	2 Bacteria	1224 Proteobacteria	28211 Alphaproteobacteria	356 Rhizobiales	82115 Rhizobiaceae	357 Agrobacterium	358 Agrobacterium tumefaciens
specI_v3_Cluster1392	2	4173	plant	0.02	0.4826	2 Bacteria	1224 Proteobacteria	28211 Alphaproteobacteria	356 Rhizobiales	82115 Rhizobiaceae	357 Agrobacterium	1183419 Agrobacterium genomosp. 13/358 Agrobacterium tumefaciens
specI_v3_Cluster1393	2	3913	plant	0.0168	0.4591	2 Bacteria	1224 Proteobacteria	28211 Alphaproteobacteria	356 Rhizobiales	82115 Rhizobiaceae	357 Agrobacterium	358 Agrobacterium tumefaciens/1183418 Agrobacterium genomosp. 5
specI_v3_Cluster1394	10	3680	plant	0.0247	0.5208	2 Bacteria	1224 Proteobacteria	28211 Alphaproteobacteria	356 Rhizobiales	82115 Rhizobiaceae	357 Agrobacterium	358 Agrobacterium tumefaciens/1167635 Agrobacterium sp. 224MFTsu3.1/1340437 Agrobacterium sp. UNC420CL41Cvi
specI_v3_Cluster1395	2	3355	plant	0.0131	0.634	2 Bacteria	1224 Proteobacteria	28211 Alphaproteobacteria	356 Rhizobiales	82115 Rhizobiaceae	357 Agrobacterium	1183413 Agrobacterium salinitolerans
specI_v3_Cluster1396	2	4005	plant	0.0121	0.6501	2 Bacteria	1224 Proteobacteria	28211 Alphaproteobacteria	356 Rhizobiales	82115 Rhizobiaceae	357 Agrobacterium	1674812 Rhizobiales bacterium Alpha_03/359 Agrobacterium rhizogenes
specI_v3_Cluster1397	12	3570	plant	0.0306	0.6341	2 Bacteria	1224 Proteobacteria	28211 Alphaproteobacteria	356 Rhizobiales	82115 Rhizobiaceae	357 Agrobacterium	1183412 Agrobacterium deltaense/358 Agrobacterium tumefaciens/1336742 Agrobacterium sp. JL28/1336743 Agrobacterium sp. D14/1923829 Agrobacterium sp. YIC 4121/439366 Agrobacterium sp. C13/477195 Agrobacterium sp. LY4/477196 Agrobacterium sp. TS43/477197 Agrobacterium sp. TS45
specI_v3_Cluster1401	2	389	animal	0.0321	0.6375	2 Bacteria	201174 Actinobacteria	1760 Actinobacteria	85009 Propionibacteriales	31957 Propionibacteriaceae	1912216 Cutibacterium	1574624 [Propionibacterium] namnetense
specI_v3_Cluster1402	2	17	aquatic	0	0.6066	2 Bacteria	1239 Firmicutes	186801 Clostridia	186802 Clostridiales	539000 Clostridiales Family XVII. Incertae Sedis	28033 Sulfobacillus	53633 Sulfobacillus acidophilus
specI_v3_Cluster1403	3	1525	aquatic	0.0066	0.5583	2 Bacteria	1224 Proteobacteria	1236 Gammaproteobacteria	135623 Vibrionales	641 Vibrionaceae	662 Vibrio	29497 Vibrio splendidus/391574 Vibrionales bacterium SWAT-3
specI_v3_Cluster1404	88	472	aquatic	0.014	0.5953	2 Bacteria	1224 Proteobacteria	1236 Gammaproteobacteria	135623 Vibrionales	641 Vibrionaceae	662 Vibrio	47951 Vibrio cyclitrophicus/246167 Vibrio crassostreae/29497 Vibrio splendidus/212663 Vibrio tasmaniensis/1191964 Vibrio sp. Vb278/1194427 Vibrio toranzoniae/136468 Vibrio lentus/1507970 Vibrio sp. J2-1/1507971 Vibrio sp. J2-3/1507973 Vibrio sp. J2-8/1507974 Vibrio sp. J2-6/1507975 Vibrio sp. J2-12/1507976 Vibrio sp. J2-15/1507977 Vibrio sp. J2-4/1507978 Vibrio sp. J2-26/1507979 Vibrio sp. J2-29/…
specI_v3_Cluster1406	77	457	plant	0.0287	0.2611	2 Bacteria	1239 Firmicutes	91061 Bacilli	186826 Lactobacillales	33958 Lactobacillaceae	1578 Lactobacillus	1582 Lactobacillus casei/1597 Lactobacillus paracasei/1581063 Lactobacillus sp. HMSC25A02
specI_v3_Cluster1407	26	362	plant	0.0485	0.4194	2 Bacteria	1239 Firmicutes	91061 Bacilli	186826 Lactobacillales	33958 Lactobacillaceae	1578 Lactobacillus	1613 Lactobacillus fermentum/1581062 Lactobacillus sp. HMSC24D01/1632 Lactobacillus oris
specI_v3_Cluster1408	7	1616	plant	0.009	0.4807	2 Bacteria	201174 Actinobacteria	1760 Actinobacteria	85007 Corynebacteriales	85025 Nocardiaceae	1827 Rhodococcus	1828 Rhodococcus fascians/1150676 Rhodococcus sp. 29MFTsu3.1/1172184 Rhodococcus sp. 114MFTsu3.1
specI_v3_Cluster1409	3	826	animal	0.0282	0.5427	2 Bacteria	1224 Proteobacteria	28216 Betaproteobacteria	206351 Neisseriales	481 Neisseriaceae	482 Neisseria	28091 Neisseria weaveri
specI_v3_Cluster1410	10	1851	plant	0.026	0.4976	2 Bacteria	201174 Actinobacteria	1760 Actinobacteria	85007 Corynebacteriales	85025 Nocardiaceae	1827 Rhodococcus	1828 Rhodococcus fascians/1305835 Rhodococcus sp. JG-3/1356405 Rhodococcus sp. PML026/1653479 Rhodococcus sp. PBTS 2/1736302 Rhodococcus sp. Leaf233
specI_v3_Cluster1411	2	1283	plant	0.0188	0.4553	2 Bacteria	201174 Actinobacteria	1760 Actinobacteria	85007 Corynebacteriales	85025 Nocardiaceae	1827 Rhodococcus	1828 Rhodococcus fascians/1564114 Rhodococcus sp. B7740
specI_v3_Cluster1412	5	1336	plant	0.0312	0.5528	2 Bacteria	201174 Actinobacteria	1760 Actinobacteria	85007 Corynebacteriales	85025 Nocardiaceae	1827 Rhodococcus	1828 Rhodococcus fascians/1736319 Rhodococcus sp. Leaf278
specI_v3_Cluster1414	2	199	plant	0.0452	0.402	2 Bacteria	1224 Proteobacteria	28211 Alphaproteobacteria	204441 Rhodospirillales	433 Acetobacteraceae	364409 Granulibacter	364410 Granulibacter bethesdensis
specI_v3_Cluster1415	7	188	plant	0.0311	0.3803	2 Bacteria	1224 Proteobacteria	28211 Alphaproteobacteria	204441 Rhodospirillales	433 Acetobacteraceae	364409 Granulibacter	364410 Granulibacter bethesdensis
specI_v3_Cluster1416	1	178	plant	0.0169	0.3539	2 Bacteria	1224 Proteobacteria	28211 Alphaproteobacteria	204441 Rhodospirillales	433 Acetobacteraceae	364409 Granulibacter	364410 Granulibacter bethesdensis
specI_v3_Cluster1417	2	1305	plant	0.0008	0.3851	2 Bacteria	201174 Actinobacteria	1760 Actinobacteria	1643682 Geodermatophilales	85030 Geodermatophilaceae	2183612 Klenkia	1225127 Klenkia taihuensis/333142 Klenkia brasiliensis
specI_v3_Cluster1418	1	1896	plant	0.0016	0.3613	2 Bacteria	201174 Actinobacteria	1760 Actinobacteria	1643682 Geodermatophilales	85030 Geodermatophilaceae	2183612 Klenkia	1960309 Klenkia marina
specI_v3_Cluster1419	1	1926	plant	0.0021	0.3229	2 Bacteria	201174 Actinobacteria	1760 Actinobacteria	1643682 Geodermatophilales	85030 Geodermatophilaceae	2183612 Klenkia	1052260 Klenkia soli
specI_v3_Cluster1420	3	1	aquatic	0	1	2157 Archaea	28889 Crenarchaeota	NA Crenarchaeota class incertae sedis	NA Crenarchaeota order incertae sedis	NA Crenarchaeota fam. incertae sedis	NA Crenarchaeota gen. incertae sedis	1052801 Crenarchaeota archaeon SCGC AAA471-B05/1052806 Crenarchaeota archaeon SCGC AAA471-O08/1415632 crenarchaeote JGI-OTU-1
specI_v3_Cluster1423	2	651	aquatic	0.0031	0.1598	2157 Archaea	28890 Euryarchaeota	183939 Methanococci	2182 Methanococcales	2183 Methanococcaceae	2184 Methanococcus	39152 Methanococcus maripaludis
specI_v3_Cluster1424	1	672	aquatic	0.0134	0.3199	2157 Archaea	28890 Euryarchaeota	183939 Methanococci	2182 Methanococcales	2183 Methanococcaceae	2184 Methanococcus	39152 Methanococcus maripaludis
specI_v3_Cluster1425	1	667	aquatic	0.0105	0.3808	2157 Archaea	28890 Euryarchaeota	183939 Methanococci	2182 Methanococcales	2183 Methanococcaceae	2184 Methanococcus	39152 Methanococcus maripaludis
specI_v3_Cluster1426	1	669	aquatic	0.0209	0.4305	2157 Archaea	28890 Euryarchaeota	183939 Methanococci	2182 Methanococcales	2183 Methanococcaceae	2184 Methanococcus	39152 Methanococcus maripaludis
specI_v3_Cluster1427	2	1330	soil	0.003	0.4423	2 Bacteria	201174 Actinobacteria	1760 Actinobacteria	85011 Streptomycetales	2062 Streptomycetaceae	228398 Streptacidiphilus	235985 Streptacidiphilus jiangxiensis
specI_v3_Cluster1428	3	989	soil	0.003	0.4631	2 Bacteria	201174 Actinobacteria	1760 Actinobacteria	85011 Streptomycetales	2062 Streptomycetaceae	228398 Streptacidiphilus	105420 Streptacidiphilus neutrinimicus/405782 Streptacidiphilus anmyonensis/411235 Streptacidiphilus melanogenes
specI_v3_Cluster1429	1	1406	soil	0.0028	0.4275	2 Bacteria	201174 Actinobacteria	1760 Actinobacteria	85011 Streptomycetales	2062 Streptomycetaceae	228398 Streptacidiphilus	405783 Streptacidiphilus rugosus
specI_v3_Cluster1432	1	3962	plant	0.0081	0.4874	2 Bacteria	201174 Actinobacteria	1760 Actinobacteria	85012 Streptosporangiales	2004 Streptosporangiaceae	1995 Microtetraspora	1463871 Streptomyces sp. NRRL F-5727/1996 Microtetraspora glauca
specI_v3_Cluster1434	3	3759	plant	0.0126	0.4797	2 Bacteria	201174 Actinobacteria	1760 Actinobacteria	85011 Streptomycetales	2062 Streptomycetaceae	1883 Streptomyces	1736535 Streptomyces sp. Root431/54571 Streptomyces venezuelae
specI_v3_Cluster1436	4	3174	plant	0.0176	0.4795	2 Bacteria	201174 Actinobacteria	1760 Actinobacteria	85011 Streptomycetales	2062 Streptomycetaceae	1883 Streptomyces	1703938 Streptomyces sp. CB02009/54571 Streptomyces venezuelae/68199 Streptomyces flavochromogenes
specI_v3_Cluster1437	2	4930	plant	0.014	0.4721	2 Bacteria	201174 Actinobacteria	1760 Actinobacteria	85011 Streptomycetales	2062 Streptomycetaceae	1883 Streptomyces	260742 Streptomyces sp. SS/43759 Streptomyces wedmorensis
specI_v3_Cluster1438	3	3244	plant	0.0156	0.4795	2 Bacteria	201174 Actinobacteria	1760 Actinobacteria	85011 Streptomycetales	2062 Streptomycetaceae	1883 Streptomyces	1703940 Streptomyces sp. CB02261/1905 Streptomyces exfoliatus/29306 Streptomyces griseoluteus
specI_v3_Cluster1439	7	3602	plant	0.0092	0.4742	2 Bacteria	201174 Actinobacteria	1760 Actinobacteria	85011 Streptomycetales	2062 Streptomycetaceae	1883 Streptomyces	1519495 Streptomyces sp. NRRL F-6491/1519497 Streptomyces sp. NRRL F-6492/1779145 Streptomyces sp. WAC04657/1896 Streptomyces bikiniensis
specI_v3_Cluster1440	3	3801	plant	0.0121	0.5124	2 Bacteria	201174 Actinobacteria	1760 Actinobacteria	85011 Streptomycetales	2062 Streptomycetaceae	1883 Streptomyces	1881019 Streptomyces sp. TLI_105/362257 Streptomyces vietnamensis/1908 Streptomyces globisporus
specI_v3_Cluster1442	1	3303	soil	0.0033	0.5086	2 Bacteria	201174 Actinobacteria	1760 Actinobacteria	85011 Streptomycetales	2062 Streptomycetaceae	1883 Streptomyces	1196353 Streptomyces wuyuanensis
specI_v3_Cluster1445	1	3510	plant	0.0066	0.4843	2 Bacteria	201174 Actinobacteria	1760 Actinobacteria	85011 Streptomycetales	2062 Streptomycetaceae	1883 Streptomyces	1951 Streptomyces purpureus
specI_v3_Cluster1446	1	2689	plant	0.0063	0.5143	2 Bacteria	201174 Actinobacteria	1760 Actinobacteria	85011 Streptomycetales	2062 Streptomycetaceae	1883 Streptomyces	285540 Streptomyces thermolilacinus
specI_v3_Cluster1447	1	2655	plant	0.0056	0.4953	2 Bacteria	201174 Actinobacteria	1760 Actinobacteria	85011 Streptomycetales	2062 Streptomycetaceae	1883 Streptomyces	285473 Streptomyces rubrolavendulae
specI_v3_Cluster1449	1	2701	soil	0.0074	0.5287	2 Bacteria	201174 Actinobacteria	1760 Actinobacteria	85011 Streptomycetales	2062 Streptomycetaceae	1883 Streptomyces	936756 Streptomyces kanasensis
specI_v3_Cluster1451	29	2818	plant	0.0068	0.5107	2 Bacteria	201174 Actinobacteria	1760 Actinobacteria	85011 Streptomycetales	2062 Streptomycetaceae	1883 Streptomyces	1265493 Streptomyces sp. LaPpAH-199/1415545 Streptomyces sp. MMG1522/1463829 Streptomyces sp. NRRL B-1381/1463839 Streptomyces sp. NRRL F-2202/1463847 Streptomyces sp. NRRL F-3218/1463869 Streptomyces sp. NRRL F-5681/1463870 Streptomyces sp. NRRL F-5702/1463924 Streptomyces sp. NRRL WC-3540/1464077 Streptomyces purpeochromogenes/1519477 Streptomyces sp. NRRL F-2295/1703935 Streptomyces sp. CB0236…
specI_v3_Cluster1452	51	1205	plant	0.018	0.5355	2 Bacteria	201174 Actinobacteria	1760 Actinobacteria	85011 Streptomycetales	2062 Streptomycetaceae	1883 Streptomyces/2063 Kitasatospora	1055352 Streptomyces sp. W007/1100827 Streptomyces sp. MnatMP-M77/1100828 Streptomyces sp. Ncost-T6T-1/1155715 Streptomyces sp. CcalMP-8W/1156841 Streptomyces sp. ScaeMP-e10/1157636 Streptomyces sp. SolWspMP-sol2th/1169156 Streptomyces sp. CNB091/1908 Streptomyces globisporus/68202 Streptomyces fulvissimus/1463916 Streptomyces sp. NRRL S-623/146819 Streptomyces europaeiscabiei/1506995 Streptomyce…
specI_v3_Cluster1453	13	2248	plant	0.0115	0.4947	2 Bacteria	201174 Actinobacteria	1760 Actinobacteria	85011 Streptomycetales	2062 Streptomycetaceae	1883 Streptomyces	1115567 Streptomyces sp. AmelKG-A3/1115570 Streptomyces sp. OspMP-M45/1155717 Streptomyces sp. DvalAA-83/1463925 Streptomyces sp. NRRL WC-3549/1487711 Streptomyces sp. NTK 937/1839769 Streptomyces sp. DpondAA-D4/1839770 Streptomyces sp. DpondAA-F4/1839771 Streptomyces sp. DpondAA-F4a/1839772 Streptomyces sp. PpalLS-921/1909 Streptomyces griseolus/1944 Streptomyces halstedii/862751 Streptomyces sp…
specI_v3_Cluster1455	11	1891	plant	0.0259	0.5956	2 Bacteria	201174 Actinobacteria	1760 Actinobacteria	85011 Streptomycetales	2062 Streptomycetaceae	1883 Streptomyces	1265601 Streptomyces sp. PAMC 26508/1463832 Streptomyces sp. NRRL B-24051/1463899 Streptomyces sp. NRRL S-325/1464011 [Kitasatospora] papulosa/1703921 Streptomyces sp. CB02058/47716 Streptomyces olivaceus/52258 Streptomyces flavovirens/1169025 Streptomyces pratensis/66370 Streptomyces flaveus/66869 Streptomyces atroolivaceus/66891 Streptomyces fulvoviridis
specI_v3_Cluster1457	1	3889	plant	0.01	0.4186	2 Bacteria	201174 Actinobacteria	1760 Actinobacteria	85011 Streptomycetales	2062 Streptomycetaceae	1883 Streptomyces	1911 Streptomyces griseus
specI_v3_Cluster1459	5	2936	plant	0.0089	0.4737	2 Bacteria	201174 Actinobacteria	1760 Actinobacteria	85011 Streptomycetales	2062 Streptomycetaceae	1883 Streptomyces	1172182 Streptomyces sp. 136MFCol5.1/1463889 Streptomyces sp. NRRL S-1824/1476876 Streptomyces sp. NRRL B-24720/1761905 Streptomyces sp. ok210/1893 Streptomyces atratus
specI_v3_Cluster1460	3	2749	plant	0.0107	0.5897	2 Bacteria	201174 Actinobacteria	1760 Actinobacteria	85011 Streptomycetales	2062 Streptomycetaceae	1883 Streptomyces	1839762 Streptomyces sp. DvalAA-43/1839774 Streptomyces sp. Ncost-T10-10d/1893 Streptomyces atratus
specI_v3_Cluster1465	2	3739	plant	0.0035	0.4864	2 Bacteria	1224 Proteobacteria	28216 Betaproteobacteria	80840 Burkholderiales	119060 Burkholderiaceae	1827195 Caballeronia	1777133 Caballeronia concitans/870478 Burkholderia sp. MR1
specI_v3_Cluster1466	1	3858	plant	0.0041	0.4762	2 Bacteria	1224 Proteobacteria	28216 Betaproteobacteria	80840 Burkholderiales	119060 Burkholderiaceae	1827195 Caballeronia	1071679 Caballeronia grimmiae
specI_v3_Cluster1467	3	4536	plant	0.0057	0.5066	2 Bacteria	1224 Proteobacteria	28216 Betaproteobacteria	80840 Burkholderiales	119060 Burkholderiaceae	1827195 Caballeronia	1097668 Burkholderia sp. YI23/1353886 Caballeronia cordobensis/1855726 Burkholderia sp. KK1/758796 Burkholderia sp. RPE67
specI_v3_Cluster1469	1	5338	plant	0.0049	0.4605	2 Bacteria	1224 Proteobacteria	28216 Betaproteobacteria	80840 Burkholderiales	119060 Burkholderiaceae	1827195 Caballeronia	1777140 Caballeronia hypogeia
specI_v3_Cluster1470	1	5892	plant	0.0095	0.4542	2 Bacteria	1224 Proteobacteria	28216 Betaproteobacteria	80840 Burkholderiales	119060 Burkholderiaceae	1827195 Caballeronia	1399969 Caballeronia megalochromosomata
specI_v3_Cluster1471	1	5665	plant	0.009	0.4335	2 Bacteria	1224 Proteobacteria	28216 Betaproteobacteria	80840 Burkholderiales	119060 Burkholderiaceae	1827195 Caballeronia	1458357 Caballeronia jiangsuensis
specI_v3_Cluster1472	1	5458	plant	0.0068	0.437	2 Bacteria	1224 Proteobacteria	28216 Betaproteobacteria	80840 Burkholderiales	119060 Burkholderiaceae	1827195 Caballeronia	1777134 Caballeronia turbans
specI_v3_Cluster1473	1	5931	plant	0.0027	0.4586	2 Bacteria	1224 Proteobacteria	28216 Betaproteobacteria	80840 Burkholderiales	119060 Burkholderiaceae	1827195 Caballeronia	1777141 Caballeronia pedi
specI_v3_Cluster1474	3	5406	plant	0.0129	0.513	2 Bacteria	1224 Proteobacteria	28216 Betaproteobacteria	80840 Burkholderiales	119060 Burkholderiaceae	1827195 Caballeronia	406819 Burkholderia sp. SJ98/871203 Caballeronia zhejiangensis
specI_v3_Cluster1475	1	5274	plant	0.0061	0.4365	2 Bacteria	1224 Proteobacteria	28216 Betaproteobacteria	80840 Burkholderiales	119060 Burkholderiaceae	1827195 Caballeronia	1777138 Caballeronia fortuita
specI_v3_Cluster1476	1	5728	plant	0.0068	0.3963	2 Bacteria	1224 Proteobacteria	28216 Betaproteobacteria	80840 Burkholderiales	119060 Burkholderiaceae	1827195 Caballeronia	1777137 Caballeronia temeraria
specI_v3_Cluster1477	1	5559	plant	0.005	0.5048	2 Bacteria	1224 Proteobacteria	28216 Betaproteobacteria	80840 Burkholderiales	119060 Burkholderiaceae	1827195 Caballeronia	1777143 Caballeronia glebae
specI_v3_Cluster1478	2	3011	plant	0.0072	0.489	2 Bacteria	1224 Proteobacteria	28216 Betaproteobacteria	80840 Burkholderiales	119060 Burkholderiaceae	1827195 Caballeronia/32008 Burkholderia	1777132 Caballeronia peredens/758793 Burkholderia insecticola
specI_v3_Cluster1479	1	5272	plant	0.004	0.4554	2 Bacteria	1224 Proteobacteria	28216 Betaproteobacteria	80840 Burkholderiales	119060 Burkholderiaceae	1827195 Caballeronia	1777144 Caballeronia ptereochthonis
specI_v3_Cluster1482	2	1254	aquatic	0.0004	0.3812	2 Bacteria	976 Bacteroidetes	117743 Flavobacteriia	200644 Flavobacteriales	49546 Flavobacteriaceae	111500 Muricauda	1055723 Muricauda antarctica
specI_v3_Cluster1487	2	1713	aquatic	0.0055	0.3917	2 Bacteria	1224 Proteobacteria	1236 Gammaproteobacteria	135623 Vibrionales	641 Vibrionaceae	657 Photobacterium	1056511 Photobacterium marinum/265901 Photobacterium sp. J15
specI_v3_Cluster1488	2	1662	aquatic	0.0045	0.4031	2 Bacteria	1224 Proteobacteria	1236 Gammaproteobacteria	135623 Vibrionales	641 Vibrionaceae	657 Photobacterium	1295392 Photobacterium gaetbulicola
specI_v3_Cluster1490	1	797	animal	0.005	0.5119	2 Bacteria	1224 Proteobacteria	1236 Gammaproteobacteria	135623 Vibrionales	641 Vibrionaceae	188143 Enterovibrio	294935 Enterovibrio coralii
specI_v3_Cluster1491	2	898	aquatic	0.0022	0.5086	2 Bacteria	1224 Proteobacteria	1236 Gammaproteobacteria	135623 Vibrionales	641 Vibrionaceae	246861 Grimontia	673 Grimontia hollisae
specI_v3_Cluster1492	3	632	animal	0.0159	0.5267	2 Bacteria	1224 Proteobacteria	1236 Gammaproteobacteria	135623 Vibrionales	641 Vibrionaceae	246861 Grimontia	1056512 Grimontia indica/1581149 Grimontia sp. AD028/1796497 Grimontia celer/646534 Grimontia marina
specI_v3_Cluster1494	4	1767	animal	0.1692	0.4723	2 Bacteria	1224 Proteobacteria	28216 Betaproteobacteria	206351 Neisseriales	481 Neisseriaceae	212742 Morococcus	1056807 Morococcus cerebrosus/1581049 Neisseria sp. HMSC03D10/1739257 Neisseria sp. HMSC071C03/1739362 Neisseria sp. HMSC073B07/1739546 Neisseria sp. HMSC071B12
specI_v3_Cluster1495	12	1424	animal	0.1337	0.4444	2 Bacteria	1224 Proteobacteria	28216 Betaproteobacteria	206351 Neisseriales	481 Neisseriaceae	482 Neisseria	490 Neisseria sicca/1581124 Neisseria sp. HMSC06F02/1608896 Neisseria sp. HMSC70E02/1715079 Neisseria sp. HMSC077D05/1715205 Neisseria sp. HMSC074B07/1739411 Neisseria sp. HMSC055H02/1739458 Neisseria sp. HMSC067H09/1739542 Neisseria sp. HMSC065D04/665946 Neisseria sp. GT4A_CT1/496 Neisseria macacae
specI_v3_Cluster1496	7	1616	animal	0.104	0.4555	2 Bacteria	1224 Proteobacteria	28216 Betaproteobacteria	206351 Neisseriales	481 Neisseriaceae	212742 Morococcus/482 Neisseria	1056807 Morococcus cerebrosus/1581104 Neisseria sp. HMSC15C08/1715048 Neisseria sp. HMSC059F02/1715117 Neisseria sp. HMSC055F11/1739440 Neisseria sp. HMSC064F04/1739527 Neisseria sp. HMSC070E12/488 Neisseria mucosa
specI_v3_Cluster1499	1	1937	animal	0.0687	0.492	2 Bacteria	1224 Proteobacteria	28216 Betaproteobacteria	206351 Neisseriales	481 Neisseriaceae	482 Neisseria	490 Neisseria sicca
specI_v3_Cluster1501	6	504	aquatic	0.0007	0.382	2 Bacteria	1224 Proteobacteria	1236 Gammaproteobacteria	1706369 Cellvibrionales	1706371 Cellvibrionaceae	2425 Teredinibacter	2426 Teredinibacter turnerae
specI_v3_Cluster1502	4	511	aquatic	0.0029	0.387	2 Bacteria	1224 Proteobacteria	1236 Gammaproteobacteria	1706369 Cellvibrionales	1706371 Cellvibrionaceae	2425 Teredinibacter	2426 Teredinibacter turnerae
specI_v3_Cluster1503	1	3202	plant	0.0119	0.4076	2 Bacteria	1224 Proteobacteria	28211 Alphaproteobacteria	356 Rhizobiales	82115 Rhizobiaceae	28105 Sinorhizobium	380 Sinorhizobium fredii
specI_v3_Cluster1504	1	3087	plant	0.0042	0.3997	2 Bacteria	1224 Proteobacteria	28211 Alphaproteobacteria	356 Rhizobiales	82115 Rhizobiaceae	28105 Sinorhizobium	380 Sinorhizobium fredii
specI_v3_Cluster1505	1	4079	plant	0.0245	0.4374	2 Bacteria	1224 Proteobacteria	28211 Alphaproteobacteria	356 Rhizobiales	82115 Rhizobiaceae	106591 Ensifer	1472378 Ensifer glycinis
specI_v3_Cluster1506	1	4358	plant	0.0067	0.4	2 Bacteria	1224 Proteobacteria	28211 Alphaproteobacteria	356 Rhizobiales	82115 Rhizobiaceae	28105 Sinorhizobium	380 Sinorhizobium fredii
specI_v3_Cluster1507	1	3946	plant	0.0117	0.4019	2 Bacteria	1224 Proteobacteria	28211 Alphaproteobacteria	356 Rhizobiales	82115 Rhizobiaceae	106591 Ensifer	1850094 Ensifer shofinae
specI_v3_Cluster1508	2	3001	plant	0.003	0.4444	2 Bacteria	1224 Proteobacteria	28211 Alphaproteobacteria	356 Rhizobiales	82115 Rhizobiaceae	28105 Sinorhizobium	194963 Sinorhizobium americanum
specI_v3_Cluster1511	3	892	aquatic	0.0003	0.3742	2 Bacteria	1224 Proteobacteria	28211 Alphaproteobacteria	204455 Rhodobacterales	31989 Rhodobacteraceae	1060 Rhodobacter	1061 Rhodobacter capsulatus
specI_v3_Cluster1512	7	866	aquatic	0	0.3877	2 Bacteria	1224 Proteobacteria	28211 Alphaproteobacteria	204455 Rhodobacterales	31989 Rhodobacteraceae	1060 Rhodobacter	1061 Rhodobacter capsulatus
specI_v3_Cluster1513	10	859	animal	0	0.4657	2 Bacteria	1224 Proteobacteria	28211 Alphaproteobacteria	204455 Rhodobacterales	31989 Rhodobacteraceae	1060 Rhodobacter	1063 Rhodobacter sphaeroides/1247725 Rhodobacter sp. AKP1/445629 Rhodobacter johrii
specI_v3_Cluster1514	10	867	plant	0.0001	0.1993	2 Bacteria	201174 Actinobacteria	1760 Actinobacteria	85013 Frankiales	74712 Frankiaceae	1854 Frankia	106370 Frankia casuarinae/1352929 Frankia sp. CcI6/1742262 Frankia sp. CgIM4/1745380 Frankia sp. CcI156/1745381 Frankia sp. CgIS1/258230 Frankia sp. CeD/683305 Frankia sp. BMG5.23/981405 Frankia sp. Allo2
specI_v3_Cluster1516	7	498	animal	0.006	0.3204	2 Bacteria	1239 Firmicutes	909932 Negativicutes	1843489 Veillonellales	31977 Veillonellaceae	906 Megasphaera	907 Megasphaera elsdenii/1263087 Megasphaera elsdenii CAG:570
specI_v3_Cluster1517	3	598	aquatic	0.0123	0.2787	2 Bacteria	201174 Actinobacteria	1760 Actinobacteria	85006 Micrococcales	85020 Dermabacteraceae	43668 Brachybacterium	173362 Brachybacterium paraconglomeratum/1704590 Brachybacterium sp. SW0106-09/1775432 Brachybacterium sp. sponge
specI_v3_Cluster1518	3	768	plant	0	0.0998	2 Bacteria	1224 Proteobacteria	28211 Alphaproteobacteria	204441 Rhodospirillales	41295 Rhodospirillaceae	191 Azospirillum	192 Azospirillum brasilense
specI_v3_Cluster1519	1	2704	plant	0.0059	0.4615	2 Bacteria	1224 Proteobacteria	28211 Alphaproteobacteria	356 Rhizobiales	82115 Rhizobiaceae	106591 Ensifer	106592 Ensifer adhaerens/1358416 Sinorhizobium sp. GL2/1736449 Ensifer sp. Root1298/1736453 Ensifer sp. Root1312/1736534 Ensifer sp. Root423/1736558 Ensifer sp. Root558/1736597 Ensifer sp. Root74/1736611 Ensifer sp. Root954/1855293 Ensifer sp. OV372/1855294 Ensifer sp. YR511/647869 Sinorhizobium sp. GW3
specI_v3_Cluster1522	4	3334	plant	0.0058	0.4422	2 Bacteria	1224 Proteobacteria	28211 Alphaproteobacteria	356 Rhizobiales	82115 Rhizobiaceae	106591 Ensifer	106592 Ensifer adhaerens/1358417 Sinorhizobium sp. Sb3/1566295 Sinorhizobium sp. NFACC03/1736509 Ensifer sp. Root278
specI_v3_Cluster1523	5	3965	plant	0.0063	0.4381	2 Bacteria	1224 Proteobacteria	28211 Alphaproteobacteria	356 Rhizobiales	82115 Rhizobiaceae	106591 Ensifer	106592 Ensifer adhaerens/1736438 Ensifer sp. Root1252/1736440 Ensifer sp. Root127/1736461 Ensifer sp. Root142/1736497 Ensifer sp. Root231/1736502 Ensifer sp. Root258/1736512 Ensifer sp. Root31/1911585 Ensifer sp. 1H6
specI_v3_Cluster1524	4	3125	plant	0.0111	0.4659	2 Bacteria	1224 Proteobacteria	28211 Alphaproteobacteria	356 Rhizobiales	82115 Rhizobiaceae	106591 Ensifer	106592 Ensifer adhaerens/1120652 Ensifer sp. LC163/1120653 Ensifer sp. LC384/1873715 Ensifer sp. LC54
specI_v3_Cluster1526	14	1769	aquatic	0.0258	0.4606	2 Bacteria	1224 Proteobacteria	1236 Gammaproteobacteria	135613 Chromatiales	72276 Ectothiorhodospiraceae	106633 Thioalkalivibrio	106634 Thioalkalivibrio versutus/1158153 Thioalkalivibrio sp. AKL3/1158154 Thioalkalivibrio sp. AKL6/1158155 Thioalkalivibrio sp. AKL7/1158156 Thioalkalivibrio sp. AKL8/1158157 Thioalkalivibrio sp. AKL9/1158158 Thioalkalivibrio sp. AKL10/1158159 Thioalkalivibrio sp. AKL12/1158163 Thioalkalivibrio sp. ALMg3/1158167 Thioalkalivibrio sp. ALMg13-2/1158184 Thioalkalivibrio sp. ALM2T/1265497 Thioalkali…
specI_v3_Cluster1528	4	1756	plant	0.0013	0.4497	2 Bacteria	201174 Actinobacteria	1760 Actinobacteria	85010 Pseudonocardiales	2070 Pseudonocardiaceae	1813 Amycolatopsis	1814 Amycolatopsis methanolica/84480 Amycolatopsis thermoflava/385957 Amycolatopsis sp. ATCC 39116
specI_v3_Cluster1529	2	599	aquatic	0	0.4449	2157 Archaea	28890 Euryarchaeota	183963 Halobacteria	2235 Halobacteriales	1963268 Haloarculaceae	203135 Halomicrobium	437163 Halomicrobium katesii/57705 Halomicrobium mukohataei
specI_v3_Cluster1530	2	327	aquatic	0.0014	0.2174	2157 Archaea	28890 Euryarchaeota	183939 Methanococci	2182 Methanococcales	196117 Methanocaldococcaceae	196118 Methanocaldococcus	667126 Methanocaldococcus villosus
specI_v3_Cluster1532	2	134	soil	0	0.4824	2 Bacteria	1239 Firmicutes	91061 Bacilli	1385 Bacillales	186821 Sporolactobacillaceae	2077 Sporolactobacillus	269673 Sporolactobacillus terrae
specI_v3_Cluster1534	5	1495	animal	0.1134	0.5588	2 Bacteria	1224 Proteobacteria	28216 Betaproteobacteria	206351 Neisseriales	481 Neisseriaceae	482 Neisseria	486 Neisseria lactamica
specI_v3_Cluster1535	1	1641	animal	0.0414	0.5155	2 Bacteria	1224 Proteobacteria	28216 Betaproteobacteria	206351 Neisseriales	481 Neisseriaceae	482 Neisseria	486 Neisseria lactamica
specI_v3_Cluster1536	1	1598	animal	0.1001	0.5207	2 Bacteria	1224 Proteobacteria	28216 Betaproteobacteria	206351 Neisseriales	481 Neisseriaceae	482 Neisseria	489 Neisseria polysaccharea
specI_v3_Cluster1537	1	1627	animal	0.0996	0.5298	2 Bacteria	1224 Proteobacteria	28216 Betaproteobacteria	206351 Neisseriales	481 Neisseriaceae	482 Neisseria	489 Neisseria polysaccharea
specI_v3_Cluster1538	375	1463	animal	0.04	0.5183	2 Bacteria	1224 Proteobacteria	28216 Betaproteobacteria	206351 Neisseriales	481 Neisseriaceae	482 Neisseria	485 Neisseria gonorrhoeae
specI_v3_Cluster1539	797	1042	animal	0.0872	0.4778	2 Bacteria	1224 Proteobacteria	28216 Betaproteobacteria	206351 Neisseriales	481 Neisseriaceae	482 Neisseria	487 Neisseria meningitidis/1739463 Neisseria sp. HMSC070F02
specI_v3_Cluster1540	2	515	animal	0.0623	0.5169	2 Bacteria	1224 Proteobacteria	28216 Betaproteobacteria	80840 Burkholderiales	506 Alcaligenaceae	507 Alcaligenes	511 Alcaligenes faecalis
specI_v3_Cluster1541	14	408	animal	0.0618	0.5246	2 Bacteria	1224 Proteobacteria	28216 Betaproteobacteria	80840 Burkholderiales	506 Alcaligenaceae	507 Alcaligenes/222 Achromobacter	1069631 Alcaligenes sp. HPC1271/511 Alcaligenes faecalis/1386079 Alcaligenes sp. EGD-AK7/85698 Achromobacter xylosoxidans
specI_v3_Cluster1542	2	561	aquatic	0	0.2718	2 Bacteria	1224 Proteobacteria	1553900 Oligoflexia	213481 Bdellovibrionales	213483 Bdellovibrionaceae	958 Bdellovibrio	959 Bdellovibrio bacteriovorus
specI_v3_Cluster1543	1	557	aquatic	0	0.2729	2 Bacteria	1224 Proteobacteria	1553900 Oligoflexia	213481 Bdellovibrionales	213483 Bdellovibrionaceae	958 Bdellovibrio	959 Bdellovibrio bacteriovorus
specI_v3_Cluster1544	2	2045	plant	0.002	0.3715	2 Bacteria	976 Bacteroidetes	117747 Sphingobacteriia	200666 Sphingobacteriales	84566 Sphingobacteriaceae	84567 Pedobacter	1069985 Pedobacter kyungheensis/390242 Pedobacter soli
specI_v3_Cluster1546	1	2575	plant	0.0054	0.6381	2 Bacteria	976 Bacteroidetes	117747 Sphingobacteriia	200666 Sphingobacteriales	84566 Sphingobacteriaceae	84567 Pedobacter	405671 Pedobacter terrae
specI_v3_Cluster1547	2	1772	plant	0.0083	0.5576	2 Bacteria	976 Bacteroidetes	117747 Sphingobacteriia	200666 Sphingobacteriales	84566 Sphingobacteriaceae	84567 Pedobacter	475254 Pedobacter borealis/687842 Pedobacter ginsenosidimutans
specI_v3_Cluster1549	1	2690	plant	0.0056	0.3985	2 Bacteria	976 Bacteroidetes	117747 Sphingobacteriia	200666 Sphingobacteriales	84566 Sphingobacteriaceae	84567 Pedobacter	947309 Pedobacter jeongneungensis
specI_v3_Cluster1550	1	2669	soil	0.003	0.4732	2 Bacteria	201174 Actinobacteria	1760 Actinobacteria	1643682 Geodermatophilales	85030 Geodermatophilaceae	1860 Geodermatophilus	1190417 Geodermatophilus telluris
specI_v3_Cluster1552	1	2574	soil	0.0054	0.3271	2 Bacteria	201174 Actinobacteria	1760 Actinobacteria	1643682 Geodermatophilales	85030 Geodermatophilaceae	1860 Geodermatophilus	1070870 Geodermatophilus nigrescens
specI_v3_Cluster1553	1	2566	soil	0.0023	0.378	2 Bacteria	201174 Actinobacteria	1760 Actinobacteria	1643682 Geodermatophilales	85030 Geodermatophilaceae	1860 Geodermatophilus	1861 Geodermatophilus obscurus
specI_v3_Cluster1554	3	2578	plant	0.0083	0.5566	2 Bacteria	1239 Firmicutes	91061 Bacilli	1385 Bacillales	186817 Bacillaceae	1386 Bacillus	119858 Bacillus sonorensis
specI_v3_Cluster1555	4	2389	plant	0.0057	0.5514	2 Bacteria	1239 Firmicutes	91061 Bacilli	1385 Bacillales	186817 Bacillaceae	1386 Bacillus	1609979 Bacillus sp. TH008/1664069 Bacillus glycinifermentans
specI_v3_Cluster1556	62	2014	plant	0.0086	0.5722	2 Bacteria	1239 Firmicutes	91061 Bacilli	1385 Bacillales	186817 Bacillaceae	1386 Bacillus	1071069 Bacillus sp. MSP5.4/1071079 Bacillus sp. SB47/1402 Bacillus licheniformis/1202457 Bacillus sp. CPSM8/1648923 Bacillus paralicheniformis/1856406 Bacillus sp. H15-1/1856563 Bacillus sp. CBA7126/1925021 Bacillus haynesii/665958 Bacillus sp. BT1B_CT2
specI_v3_Cluster1557	2	2503	plant	0.0032	0.1634	2 Bacteria	1239 Firmicutes	91061 Bacilli	1385 Bacillales	186817 Bacillaceae	1386 Bacillus	1925020 Bacillus swezeyi
specI_v3_Cluster1558	2	2570	plant	0.0056	0.2654	2 Bacteria	1239 Firmicutes	91061 Bacilli	1385 Bacillales	186817 Bacillaceae	1386 Bacillus	1071078 Bacillus sp. NSP9.1/119858 Bacillus sonorensis
specI_v3_Cluster1559	2	2407	soil	0.0015	0.2366	2 Bacteria	1239 Firmicutes	91061 Bacilli	1385 Bacillales	186822 Paenibacillaceae	55080 Brevibacillus	1071072 Bacillus sp. NSP2.1/1144311 Brevibacillus sp. CF112/51101 Brevibacillus agri
specI_v3_Cluster1560	1	2395	soil	0.0008	0.2422	2 Bacteria	1239 Firmicutes	91061 Bacilli	1385 Bacillales	186822 Paenibacillaceae	55080 Brevibacillus	54914 Brevibacillus parabrevis
specI_v3_Cluster1562	1	741	soil	0	0.3698	2 Bacteria	1239 Firmicutes	91061 Bacilli	1385 Bacillales	186817 Bacillaceae	482460 Sediminibacillus	482461 Sediminibacillus halophilus
specI_v3_Cluster1564	3	1399	soil	0.0131	0.4752	2 Bacteria	1239 Firmicutes	91061 Bacilli	186826 Lactobacillales	33958 Lactobacillaceae	1578 Lactobacillus	1581 Lactobacillus buchneri
specI_v3_Cluster1571	1	3052	aquatic	0.0092	0.4895	2 Bacteria	1224 Proteobacteria	1236 Gammaproteobacteria	135619 Oceanospirillales	28256 Halomonadaceae	2745 Halomonas	223527 Halomonas boliviensis
specI_v3_Cluster1574	2	134	animal	0	0.582	2 Bacteria	1224 Proteobacteria	28216 Betaproteobacteria	80840 Burkholderiales	506 Alcaligenaceae	1472344 Basilea	1472345 Basilea psittacipulmonis
specI_v3_Cluster1575	2	1219		0.0008	0.316	2 Bacteria	976 Bacteroidetes	117743 Flavobacteriia	200644 Flavobacteriales	49546 Flavobacteriaceae	111500 Muricauda	1073328 Muricauda zhangzhouensis
specI_v3_Cluster1577	2	2138	animal	0.1525	0.5185	2 Bacteria	976 Bacteroidetes	200643 Bacteroidia	171549 Bacteroidales	815 Bacteroidaceae	816 Bacteroides	28111 Bacteroides eggerthii
specI_v3_Cluster1578	2	1750	animal	0.0163	0.4549	2 Bacteria	976 Bacteroidetes	200643 Bacteroidia	171549 Bacteroidales	815 Bacteroidaceae	816 Bacteroides	626929 Bacteroides clarus
specI_v3_Cluster1579	4	1951	animal	0.1049	0.4579	2 Bacteria	976 Bacteroidetes	200643 Bacteroidia	171549 Bacteroidales	815 Bacteroidaceae	816 Bacteroides	46506 Bacteroides stercoris
specI_v3_Cluster1580	1	455	animal	0.022	0.3341	2 Bacteria	1224 Proteobacteria	29547 Epsilonproteobacteria	213849 Campylobacterales	72294 Campylobacteraceae	194 Campylobacter	204 Campylobacter showae
specI_v3_Cluster1581	1	467	animal	0.0171	0.4347	2 Bacteria	1224 Proteobacteria	29547 Epsilonproteobacteria	213849 Campylobacterales	72294 Campylobacteraceae	194 Campylobacter	204 Campylobacter showae
specI_v3_Cluster1582	1	495	animal	0.0404	0.4364	2 Bacteria	1224 Proteobacteria	29547 Epsilonproteobacteria	213849 Campylobacterales	72294 Campylobacteraceae	194 Campylobacter	204 Campylobacter showae
specI_v3_Cluster1583	1	430	animal	0.0093	0.6233	2 Bacteria	1224 Proteobacteria	29547 Epsilonproteobacteria	213849 Campylobacterales	72294 Campylobacteraceae	194 Campylobacter	203 Campylobacter rectus
specI_v3_Cluster1586	9	1309	animal	0.152	0.5192	2 Bacteria	1224 Proteobacteria	28216 Betaproteobacteria	206351 Neisseriales	481 Neisseriaceae	538 Eikenella	1715021 Eikenella sp. HMSC061C02/539 Eikenella corrodens
specI_v3_Cluster1587	1	1651	animal	0.0939	0.4107	2 Bacteria	1224 Proteobacteria	28216 Betaproteobacteria	206351 Neisseriales	481 Neisseriaceae	538 Eikenella	539 Eikenella corrodens
specI_v3_Cluster1589	3	1309	animal	0.0633	0.4475	2 Bacteria	976 Bacteroidetes	200643 Bacteroidia	171549 Bacteroidales	171552 Prevotellaceae	838 Prevotella	28133 Prevotella nigrescens
specI_v3_Cluster1590	5	547	animal	0.0203	0.4578	2 Bacteria	976 Bacteroidetes	200643 Bacteroidia	171549 Bacteroidales	171552 Prevotellaceae	838 Prevotella	28134 Prevotella oralis/1776388 Prevotella phocaeensis
specI_v3_Cluster1591	32	681	animal	0.044	0.5251	2 Bacteria	1239 Firmicutes	91061 Bacilli	186826 Lactobacillales	1300 Streptococcaceae	1301 Streptococcus	1305 Streptococcus sanguinis/1768777 Streptococcus sp. CCH8-C6/45634 Streptococcus cristatus/936577 Streptococcus sp. AS14
specI_v3_Cluster1592	1	1360	animal	0.0199	0.55	2 Bacteria	1239 Firmicutes	91061 Bacilli	186826 Lactobacillales	1300 Streptococcaceae	1301 Streptococcus	1305 Streptococcus sanguinis
specI_v3_Cluster1594	6	864	animal	0.052	0.365	2 Bacteria	1239 Firmicutes	186801 Clostridia	186802 Clostridiales	186803 Lachnospiraceae	572511 Blautia	33038 [Ruminococcus] gnavus/1263106 [Ruminococcus] gnavus CAG:126/1697785 Clostridia bacterium UC5.1-2D9/658082 Lachnospiraceae bacterium 2_1_58FAA
specI_v3_Cluster1595	2	968	animal	0.0964	0.4111	2 Bacteria	1239 Firmicutes	186801 Clostridia	186802 Clostridiales	541000 Ruminococcaceae	1263 Ruminococcus	46228 Ruminococcus lactaris
specI_v3_Cluster1596	2	328	animal	0	0.2729	2 Bacteria	204428 Chlamydiae/976 Bacteroidetes	204429 Chlamydiia/200643 Bacteroidia	51291 Chlamydiales/171549 Bacteroidales	809 Chlamydiaceae/815 Bacteroidaceae	810 Chlamydia/816 Bacteroides	1457153 Chlamydia gallinacea/817 Bacteroides fragilis
specI_v3_Cluster1597	71	1643	animal	0.0554	0.4081	2 Bacteria	976 Bacteroidetes	200643 Bacteroidia	171549 Bacteroidales	815 Bacteroidaceae	816 Bacteroides	817 Bacteroides fragilis/246787 Bacteroides cellulosilyticus/457392 Bacteroides sp. 3_2_5
specI_v3_Cluster1598	10	1666	animal	0.1052	0.4422	2 Bacteria	976 Bacteroidetes	200643 Bacteroidia	171549 Bacteroidales	815 Bacteroidaceae	816 Bacteroides	817 Bacteroides fragilis/1450439 Bacteroides sp. UW
specI_v3_Cluster1599	2	495	animal	0.0061	0.3903	2 Bacteria	1239 Firmicutes	91061 Bacilli	186826 Lactobacillales	186828 Carnobacteriaceae	2747 Carnobacterium	1073423 Carnobacterium iners
specI_v3_Cluster1600	1	506	animal	0.002	0.3972	2 Bacteria	1239 Firmicutes	91061 Bacilli	186826 Lactobacillales	186828 Carnobacteriaceae	2747 Carnobacterium	2752 Carnobacterium funditum
specI_v3_Cluster1602	4	2644		0.0015	0.3655	2 Bacteria	1239 Firmicutes	91061 Bacilli	1385 Bacillales	186822 Paenibacillaceae	44249 Paenibacillus	483937 Paenibacillus riograndensis/682956 Paenibacillus jilunlii
specI_v3_Cluster1603	1	3347	plant	0.0027	0.3439	2 Bacteria	1239 Firmicutes	91061 Bacilli	1385 Bacillales	186822 Paenibacillaceae	44249 Paenibacillus	189425 Paenibacillus graminis
specI_v3_Cluster1604	15	496	animal	0.0001	0.4928	2 Bacteria	1239 Firmicutes	91061 Bacilli	186826 Lactobacillales	1300 Streptococcaceae	1301 Streptococcus	1310 Streptococcus sobrinus
specI_v3_Cluster1605	172	583	animal	0.0122	0.4667	2 Bacteria	1239 Firmicutes	91061 Bacilli	186826 Lactobacillales	1300 Streptococcaceae	1301 Streptococcus	1309 Streptococcus mutans
specI_v3_Cluster1606	52	336	animal	0.0048	0.4571	2 Bacteria	1239 Firmicutes	186801 Clostridia	186802 Clostridiales	31979 Clostridiaceae	1485 Clostridium	1502 Clostridium perfringens
specI_v3_Cluster1607	14	240	plant	0.0423	0.4084	2 Bacteria	1239 Firmicutes	91061 Bacilli	186826 Lactobacillales	33958 Lactobacillaceae	1578 Lactobacillus	1599 Lactobacillus sakei
specI_v3_Cluster1608	12	260	plant	0.0556	0.3933	2 Bacteria	1239 Firmicutes	91061 Bacilli	186826 Lactobacillales	33958 Lactobacillaceae	1578 Lactobacillus	28038 Lactobacillus curvatus
specI_v3_Cluster1609	1	214	plant	0	0.4486	2 Bacteria	1239 Firmicutes	91061 Bacilli	186826 Lactobacillales	33958 Lactobacillaceae	1578 Lactobacillus	60519 Lactobacillus graminis
specI_v3_Cluster1610	1	1318	plant	0.0015	0.283	2 Bacteria	1239 Firmicutes	91061 Bacilli	186826 Lactobacillales	33958 Lactobacillaceae	1578 Lactobacillus	1074467 Lactobacillus heilongjiangensis
specI_v3_Cluster1611	1	1344	plant	0.0022	0.2723	2 Bacteria	1239 Firmicutes	91061 Bacilli	186826 Lactobacillales	33958 Lactobacillaceae	1578 Lactobacillus	305793 Lactobacillus nantensis
specI_v3_Cluster1612	6	2086	aquatic	0.0305	0.4778	2 Bacteria	1224 Proteobacteria	28211 Alphaproteobacteria	204457 Sphingomonadales	41297 Sphingomonadaceae	165695 Sphingobium	13690 Sphingobium yanoikuyae/1229484 alpha proteobacterium LLX12A/1884366 Sphingobium sp. YR657
specI_v3_Cluster1614	32	880	aquatic	0.0129	0.3185	2 Bacteria	201174 Actinobacteria	1760 Actinobacteria	85007 Corynebacteriales	1653 Corynebacteriaceae	1716 Corynebacterium	1718 Corynebacterium glutamicum/92706 [Brevibacterium] flavum/168810 Corynebacterium crenatum
specI_v3_Cluster1615	103	910	animal	0.0296	0.4477	2 Bacteria	1224 Proteobacteria	1236 Gammaproteobacteria	135625 Pasteurellales	712 Pasteurellaceae	745 Pasteurella	747 Pasteurella multocida
specI_v3_Cluster1616	131	350	soil	0.0026	0.4287	2 Bacteria	1239 Firmicutes	186801 Clostridia	186802 Clostridiales	31979 Clostridiaceae	1485 Clostridium	1509 Clostridium sporogenes/1491 Clostridium botulinum
specI_v3_Cluster1617	2	403	soil	0.0541	0.3787	2 Bacteria	1239 Firmicutes	186801 Clostridia	186802 Clostridiales	31979 Clostridiaceae	1485 Clostridium	1924269 Clostridium sp. DSM 18688/1962263 Clostridium tepidum
specI_v3_Cluster1619	2	2467	plant	0.002	0.3493	2 Bacteria	1224 Proteobacteria	28211 Alphaproteobacteria	356 Rhizobiales	41294 Bradyrhizobiaceae	1073 Rhodopseudomonas	1076 Rhodopseudomonas palustris
specI_v3_Cluster1620	1	2532	plant	0.0158	0.3594	2 Bacteria	1224 Proteobacteria	28211 Alphaproteobacteria	356 Rhizobiales	41294 Bradyrhizobiaceae	1073 Rhodopseudomonas	1076 Rhodopseudomonas palustris
specI_v3_Cluster1622	8	2384	plant	0.0157	0.3789	2 Bacteria	1224 Proteobacteria	1236 Gammaproteobacteria	91347 Enterobacterales	1903410 Pectobacteriaceae	122277 Pectobacterium	1905730 Pectobacterium parmentieri/55208 Pectobacterium wasabiae
specI_v3_Cluster1623	2	3063	animal	0.0124	0.3066	2 Bacteria	1224 Proteobacteria	1236 Gammaproteobacteria	91347 Enterobacterales	1903410 Pectobacteriaceae	122277 Pectobacterium	55207 Pectobacterium betavasculorum
specI_v3_Cluster1624	39	1439	plant	0.0131	0.3654	2 Bacteria	1224 Proteobacteria	1236 Gammaproteobacteria	91347 Enterobacterales	1903410 Pectobacteriaceae	122277 Pectobacterium	554 Pectobacterium carotovorum
specI_v3_Cluster1625	1	3010	animal	0.012	0.3777	2 Bacteria	1224 Proteobacteria	1236 Gammaproteobacteria	91347 Enterobacterales	1903410 Pectobacteriaceae	122277 Pectobacterium	554 Pectobacterium carotovorum
specI_v3_Cluster1626	1	2874	animal	0.0038	0.4701	2 Bacteria	1224 Proteobacteria	1236 Gammaproteobacteria	91347 Enterobacterales	1903410 Pectobacteriaceae	122277 Pectobacterium	554 Pectobacterium carotovorum
specI_v3_Cluster1632	1	1003	plant	0.005	0.3829	2 Bacteria	1239 Firmicutes	91061 Bacilli	1385 Bacillales	186817 Bacillaceae	1386 Bacillus	79883 Bacillus horikoshii
specI_v3_Cluster1633	1	913	plant	0.0088	0.4053	2 Bacteria	1239 Firmicutes	91061 Bacilli	1385 Bacillales	186817 Bacillaceae	1386 Bacillus	79883 Bacillus horikoshii
specI_v3_Cluster1636	1	530	aquatic	0	0.3547	2 Bacteria	976 Bacteroidetes	1853228 Chitinophagia	1853229 Chitinophagales	563835 Chitinophagaceae	1774131 Hydrobacter	1235997 Hydrobacter penzbergensis
specI_v3_Cluster1638	3	2281	soil	0.0254	0.4316	2 Bacteria	1224 Proteobacteria	1236 Gammaproteobacteria	135614 Xanthomonadales	1775411 Rhodanobacteraceae	75309 Rhodanobacter	1076523 Rhodanobacter sp. OR87/1076524 Rhodanobacter sp. OR92/666685 Rhodanobacter denitrificans
specI_v3_Cluster1639	2	2238	soil	0.0178	0.4151	2 Bacteria	1224 Proteobacteria	1236 Gammaproteobacteria	135614 Xanthomonadales	1775411 Rhodanobacteraceae	75309 Rhodanobacter	416169 Rhodanobacter thiooxydans
specI_v3_Cluster1642	4	1421	animal	0.0059	0.4472	2 Bacteria	1224 Proteobacteria	1236 Gammaproteobacteria	91347 Enterobacterales	1903409 Erwiniaceae	53335 Pantoea	1526743 Pantoea sp. NGS-ED-1003/1964541 Pantoea latae/472695 Pantoea septica
specI_v3_Cluster1644	8	1949	animal	0.0107	0.3786	2 Bacteria	1224 Proteobacteria	1236 Gammaproteobacteria	91347 Enterobacterales	543 Enterobacteriaceae	547 Enterobacter	1144320 Pantoea sp. GM01/1144341 Pantoea sp. YR343/1681195 Pantoea sp. RIT-PI-b/1884370 Pantoea sp. YR512/1884372 Pantoea sp. YR525/299767 Enterobacter ludwigii
specI_v3_Cluster1645	1	3325	animal	0.0054	0.5546	2 Bacteria	1224 Proteobacteria	1236 Gammaproteobacteria	91347 Enterobacterales	1903409 Erwiniaceae	53335 Pantoea	1076549 Pantoea rodasii/1560356 Type-D symbiont of Plautia stali/470934 Pantoea vagans
specI_v3_Cluster1646	1	3341	animal	0.0093	0.4157	2 Bacteria	1224 Proteobacteria	1236 Gammaproteobacteria	91347 Enterobacterales	1903409 Erwiniaceae/543 Enterobacteriaceae	53335 Pantoea/547 Enterobacter	1076550 Pantoea rwandensis/1560357 Type-E symbiont of Plautia stali/1628190 Pantoea sp. BL1/1628192 Pantoea sp. SM3/69218 Enterobacter cancerogenus
specI_v3_Cluster1647	1	3608	animal	0.0078	0.579	2 Bacteria	1224 Proteobacteria	1236 Gammaproteobacteria	91347 Enterobacterales	1903409 Erwiniaceae	53335 Pantoea	1076550 Pantoea rwandensis
specI_v3_Cluster1648	1	3211	animal	0.009	0.3908	2 Bacteria	1224 Proteobacteria	1236 Gammaproteobacteria	91347 Enterobacterales	1903409 Erwiniaceae	53335 Pantoea	1076549 Pantoea rodasii
specI_v3_Cluster1650	1	3732	animal	0.0032	0.3583	2 Bacteria	1224 Proteobacteria	1236 Gammaproteobacteria	91347 Enterobacterales	1903409 Erwiniaceae	53335 Pantoea	55209 Pantoea cypripedii
specI_v3_Cluster1651	1	2375	plant	0.032	0.4669	2 Bacteria	1224 Proteobacteria	1236 Gammaproteobacteria	91347 Enterobacterales	1903409 Erwiniaceae	53335 Pantoea	1484158 Pantoea sp. PSNIH1/1890373 Pantoea sp. Ae16/472693 Pantoea eucrina
specI_v3_Cluster1652	11	3329	plant	0.0041	0.3479	2 Bacteria	1224 Proteobacteria	1236 Gammaproteobacteria	91347 Enterobacterales	1903409 Erwiniaceae	53335 Pantoea	59814 Pantoea dispersa/1560355 Type-C symbiont of Plautia stali/891974 Plautia stali symbiont
specI_v3_Cluster1653	1	2905	plant	0.0065	0.3573	2 Bacteria	1224 Proteobacteria	1236 Gammaproteobacteria	91347 Enterobacterales	1903409 Erwiniaceae	53335 Pantoea	1076551 Pantoea wallisii
specI_v3_Cluster1654	2	1259	animal	0.008	0.3229	2 Bacteria	1224 Proteobacteria	28211 Alphaproteobacteria	204441 Rhodospirillales	433 Acetobacteraceae	434 Acetobacter	1076596 Acetobacter persici
specI_v3_Cluster1655	4	834	animal	0.0193	0.3642	2 Bacteria	1224 Proteobacteria	28211 Alphaproteobacteria	204441 Rhodospirillales	433 Acetobacteraceae	434 Acetobacter	178900 Acetobacter cerevisiae/178901 Acetobacter malorum
specI_v3_Cluster1656	5	1301	plant	0.0146	0.6282	2 Bacteria	1224 Proteobacteria	1236 Gammaproteobacteria	72274 Pseudomonadales	135621 Pseudomonadaceae	286 Pseudomonas	1076620 Pseudomonas zeshuii/1203578 Pseudomonas sp. HPB0071/47886 Pseudomonas luteola/243924 Pseudomonas lutea
specI_v3_Cluster1657	16	1603	animal	0.098	0.4524	2 Bacteria	976 Bacteroidetes	200643 Bacteroidia	171549 Bacteroidales	815 Bacteroidaceae	816 Bacteroides	674529 Bacteroides faecis/818 Bacteroides thetaiotaomicron/1739298 Bacteroides sp. HMSC067B03/1739319 Bacteroides sp. HMSC068A09/469585 Bacteroides sp. 1_1_14/93974 Bacteroides sp. AR20
specI_v3_Cluster1658	3	2248	animal	0.0172	0.4477	2 Bacteria	1239 Firmicutes	91061 Bacilli	186826 Lactobacillales	81852 Enterococcaceae	1350 Enterococcus	155617 Enterococcus moraviensis
specI_v3_Cluster1659	2	1906	animal	0.0282	0.5	2 Bacteria	1239 Firmicutes	91061 Bacilli	186826 Lactobacillales	81852 Enterococcaceae	1350 Enterococcus	118060 Enterococcus rotai/1834167 Enterococcus sp. 12C11_DIV0727
specI_v3_Cluster1660	3	2220	animal	0.0158	0.548	2 Bacteria	1239 Firmicutes	91061 Bacilli	186826 Lactobacillales	81852 Enterococcaceae	1350 Enterococcus	317735 Enterococcus caccae
specI_v3_Cluster1662	2	2319	animal	0.0179	0.4666	2 Bacteria	1239 Firmicutes	91061 Bacilli	186826 Lactobacillales	81852 Enterococcaceae	1350 Enterococcus	332949 Enterococcus silesiacus
specI_v3_Cluster1663	2	2469	animal	0.0148	0.4611	2 Bacteria	1239 Firmicutes	91061 Bacilli	186826 Lactobacillales	81852 Enterococcaceae	1350 Enterococcus	1417988 Enterococcus sp. TR/332950 Enterococcus termitis
specI_v3_Cluster1664	3	2265	animal	0.0243	0.5535	2 Bacteria	1239 Firmicutes	91061 Bacilli	186826 Lactobacillales	81852 Enterococcaceae	1350 Enterococcus	155618 Enterococcus haemoperoxidus
specI_v3_Cluster1665	1	1983	animal	0.0348	0.5845	2 Bacteria	1239 Firmicutes	91061 Bacilli	186826 Lactobacillales	81852 Enterococcaceae	1350 Enterococcus	1077675 Enterococcus plantarum
specI_v3_Cluster1666	1	2226	animal	0.0234	0.6033	2 Bacteria	1239 Firmicutes	91061 Bacilli	186826 Lactobacillales	81852 Enterococcaceae	1350 Enterococcus	903984 Enterococcus ureasiticus
specI_v3_Cluster1667	1	2104	animal	0.0323	0.4677	2 Bacteria	1239 Firmicutes	91061 Bacilli	186826 Lactobacillales	81852 Enterococcaceae	1350 Enterococcus	1131292 Enterococcus ureilyticus
specI_v3_Cluster1668	2	1829	animal	0.0098	0.4449	2 Bacteria	1239 Firmicutes	91061 Bacilli	186826 Lactobacillales	81852 Enterococcaceae	1350 Enterococcus	903983 Enterococcus quebecensis
specI_v3_Cluster1670	2	1018	soil	0	0.4165	2 Bacteria	976 Bacteroidetes	768503 Cytophagia	768507 Cytophagales	1853232 Hymenobacteraceae	323449 Pontibacter	1077936 Pontibacter lucknowensis/1144253 Pontibacter sp. BAB1700
specI_v3_Cluster1671	2	969	aquatic	0	0.4411	2 Bacteria	1224 Proteobacteria	28211 Alphaproteobacteria	204455 Rhodobacterales	31989 Rhodobacteraceae	238783 Pseudorhodobacter	1077947 Pseudorhodobacter antarcticus
specI_v3_Cluster1674	1	2450	plant	0.0029	0.3955	2 Bacteria	201174 Actinobacteria	1760 Actinobacteria	85006 Micrococcales	1268 Micrococcaceae	1663 Arthrobacter	1665 Arthrobacter globiformis
specI_v3_Cluster1677	8	171	plant	0	0.2469	2 Bacteria	1224 Proteobacteria	1236 Gammaproteobacteria	91347 Enterobacterales	1903409 Erwiniaceae	32199 Buchnera	9 Buchnera aphidicola
specI_v3_Cluster1678	6	785	animal	0.0196	0.2633	2 Bacteria	1239 Firmicutes	91061 Bacilli	1385 Bacillales	90964 Staphylococcaceae	1279 Staphylococcus	1078083 Staphylococcus sp. HGB0015/1295 Staphylococcus schleiferi
specI_v3_Cluster1680	3	1640	animal	0.0703	0.2874	2 Bacteria	976 Bacteroidetes	200643 Bacteroidia	171549 Bacteroidales	2005525 Tannerellaceae	375288 Parabacteroides	1078087 Parabacteroides sp. HGS0025/574930 Parabacteroides gordonii
specI_v3_Cluster1681	1	1524	animal	0.0059	0.2231	2 Bacteria	976 Bacteroidetes	200643 Bacteroidia	171549 Bacteroidales	2005525 Tannerellaceae	375288 Parabacteroides	1871013 Parabacteroides timonensis
specI_v3_Cluster1682	3	1847	animal	0.0779	0.3903	2 Bacteria	976 Bacteroidetes	200643 Bacteroidia	171549 Bacteroidales	815 Bacteroidaceae	816 Bacteroides	1078089 Bacteroides sp. HPS0048/291645 Bacteroides nordii/1896973 Bacteroides sp. 41_26
specI_v3_Cluster1684	3	829	plant	0.0016	0.4433	2 Bacteria	1239 Firmicutes	91061 Bacilli	1385 Bacillales	186822 Paenibacillaceae	44249 Paenibacillus	1078505 Paenibacillus sp. HGH0039/79263 Paenibacillus chitinolyticus/944559 Paenibacillus sp. HGF7
specI_v3_Cluster1685	37	392	animal	0.0522	0.3865	2 Bacteria	201174 Actinobacteria	1760 Actinobacteria	85007 Corynebacteriales	1653 Corynebacteriaceae	1716 Corynebacterium	1078764 Corynebacterium sp. HFH0082/1487956 Corynebacterium sp. ATCC 6931/1581090 Corynebacterium sp. HMSC11H10/1581098 Corynebacterium sp. HMSC14B06/1581103 Corynebacterium sp. HMSC14H10/1715027 Corynebacterium sp. HMSC055G02/1715042 Corynebacterium sp. HMSC077G07/1715093 Corynebacterium sp. HMSC074C11/1715130 Corynebacterium sp. HMSC063A05/1715136 Corynebacterium sp. HMSC072B08/1715160 Coryneba…
specI_v3_Cluster1686	1	486	animal	0.0556	0.3704	2 Bacteria	201174 Actinobacteria	1760 Actinobacteria	85007 Corynebacteriales	1653 Corynebacteriaceae	1716 Corynebacterium	38305 Corynebacterium vitaeruminis
specI_v3_Cluster1687	3	279	plant	0	0.4415	2 Bacteria	1224 Proteobacteria	28211 Alphaproteobacteria	356 Rhizobiales	45401 Hyphomicrobiaceae	59282 Blastochloris	1079 Blastochloris viridis
specI_v3_Cluster1689	2	5654	soil	0.0103	0.517	2 Bacteria	1224 Proteobacteria	28211 Alphaproteobacteria	356 Rhizobiales	41294 Bradyrhizobiaceae	374 Bradyrhizobium	1297865 Bradyrhizobium sp. OHSU_III/29448 Bradyrhizobium elkanii
specI_v3_Cluster1690	1	6377	soil	0.0052	0.4468	2 Bacteria	1224 Proteobacteria	28211 Alphaproteobacteria	356 Rhizobiales	41294 Bradyrhizobiaceae	374 Bradyrhizobium	1437360 Bradyrhizobium erythrophlei
specI_v3_Cluster1691	1	6153	soil	0.0179	0.4575	2 Bacteria	1224 Proteobacteria	28211 Alphaproteobacteria	356 Rhizobiales	41294 Bradyrhizobiaceae	374 Bradyrhizobium	630921 Bradyrhizobium embrapense
specI_v3_Cluster1692	10	5011	soil	0.0066	0.4193	2 Bacteria	1224 Proteobacteria	28211 Alphaproteobacteria	356 Rhizobiales	41294 Bradyrhizobiaceae	374 Bradyrhizobium	29448 Bradyrhizobium elkanii/1783512 Bradyrhizobium sp. UFLA 03-321/1855320 Bradyrhizobium sp. R5/280333 Bradyrhizobium pachyrhizi
specI_v3_Cluster1693	2	4692	soil	0.0227	0.4496	2 Bacteria	1224 Proteobacteria	28211 Alphaproteobacteria	356 Rhizobiales	41294 Bradyrhizobiaceae	374 Bradyrhizobium	1654716 Bradyrhizobium viridifuturi/312253 Bradyrhizobium tropiciagri
specI_v3_Cluster1694	1	6148	soil	0.0128	0.4423	2 Bacteria	1224 Proteobacteria	28211 Alphaproteobacteria	356 Rhizobiales	41294 Bradyrhizobiaceae	374 Bradyrhizobium	1904807 Bradyrhizobium mercantei
specI_v3_Cluster1698	3	804	animal	0.0097	0.3277	2 Bacteria	201174 Actinobacteria	1760 Actinobacteria	85006 Micrococcales	85023 Microbacteriaceae	55968 Leucobacter	1079994 Leucobacter chromiiresistens
specI_v3_Cluster1699	402	928	plant	0.1346	0.4537	2 Bacteria	1224 Proteobacteria	1236 Gammaproteobacteria	118969 Legionellales	444 Legionellaceae	445 Legionella	446 Legionella pneumophila
specI_v3_Cluster1700	4	1104	plant	0.085	0.3717	2 Bacteria	1224 Proteobacteria	1236 Gammaproteobacteria	118969 Legionellales	444 Legionellaceae	445 Legionella	446 Legionella pneumophila
specI_v3_Cluster1701	18	933	plant	0.0903	0.3974	2 Bacteria	1224 Proteobacteria	1236 Gammaproteobacteria	118969 Legionellales	444 Legionellaceae	445 Legionella	446 Legionella pneumophila
specI_v3_Cluster1708	2	780	plant	0.0038	0.2938	2 Bacteria	203691 Spirochaetes	203692 Spirochaetia	136 Spirochaetales	1643685 Borreliaceae	64895 Borreliella	1674146 Borrelia mayonii
specI_v3_Cluster1709	13	778	plant	0.0041	0.6622	2 Bacteria	203691 Spirochaetes	203692 Spirochaetia	136 Spirochaetales	1643685 Borreliaceae	64895 Borreliella	139 Borreliella burgdorferi
specI_v3_Cluster1710	1	787	plant	0	0.6201	2 Bacteria	203691 Spirochaetes	203692 Spirochaetia	136 Spirochaetales	1643685 Borreliaceae	64895 Borreliella	64897 Borreliella bissettii
specI_v3_Cluster1711	7	782	plant	0.0013	0.3069	2 Bacteria	203691 Spirochaetes	203692 Spirochaetia	136 Spirochaetales	1643685 Borreliaceae	64895 Borreliella	29519 Borreliella garinii/664662 Borreliella bavariensis
specI_v3_Cluster1712	7	799	plant	0.0125	0.4441	2 Bacteria	203691 Spirochaetes	203692 Spirochaetia	136 Spirochaetales	1643685 Borreliaceae	64895 Borreliella	29518 Borreliella afzelii
specI_v3_Cluster1713	1	782	plant	0.009	0.4706	2 Bacteria	203691 Spirochaetes	203692 Spirochaetia	136 Spirochaetales	1643685 Borreliaceae	64895 Borreliella	88916 Borreliella spielmanii
specI_v3_Cluster1714	1	794	plant	0.0013	0.3589	2 Bacteria	203691 Spirochaetes	203692 Spirochaetia	136 Spirochaetales	1643685 Borreliaceae	64895 Borreliella	62088 Borreliella valaisiana
specI_v3_Cluster1716	2	627	animal	0.0807	0.469	2 Bacteria	976 Bacteroidetes	200643 Bacteroidia	171549 Bacteroidales	171552 Prevotellaceae	838 Prevotella	407975 Prevotella pleuritidis
specI_v3_Cluster1717	1	607	plant	0.0297	0.3114	2 Bacteria	1224 Proteobacteria	28211 Alphaproteobacteria	204441 Rhodospirillales	41295 Rhodospirillaceae	85265 Phaeospirillum	1082 Phaeospirillum fulvum
specI_v3_Cluster1718	1	567	plant	0.0229	0.3263	2 Bacteria	1224 Proteobacteria	28211 Alphaproteobacteria	204441 Rhodospirillales	41295 Rhodospirillaceae	85265 Phaeospirillum	1082 Phaeospirillum fulvum
specI_v3_Cluster1719	1	605	plant	0.0083	0.3868	2 Bacteria	1224 Proteobacteria	28211 Alphaproteobacteria	204441 Rhodospirillales	41295 Rhodospirillaceae	85265 Phaeospirillum	1083 Phaeospirillum molischianum
specI_v3_Cluster1720	6	1029	plant	0.0245	0.4766	2 Bacteria	1224 Proteobacteria	1236 Gammaproteobacteria	91347 Enterobacterales	1903410 Pectobacteriaceae	1082702 Lonsdalea	1082703 Lonsdalea iberica/71657 Lonsdalea quercina
specI_v3_Cluster1721	2	1474	plant	0.0164	0.509	2 Bacteria	1224 Proteobacteria	1236 Gammaproteobacteria	91347 Enterobacterales	1903410 Pectobacteriaceae	1082702 Lonsdalea	1172565 Lonsdalea populi
specI_v3_Cluster1722	2	1409	plant	0.0321	0.5407	2 Bacteria	1224 Proteobacteria	1236 Gammaproteobacteria	91347 Enterobacterales	1903410 Pectobacteriaceae	1082702 Lonsdalea	1082704 Lonsdalea britannica
specI_v3_Cluster1723	2	440	aquatic	0.0091	0.3675	2 Bacteria	1224 Proteobacteria	28211 Alphaproteobacteria	356 Rhizobiales	45401 Hyphomicrobiaceae	1082930 Pelagibacterium	531813 Pelagibacterium halotolerans/1881069 Pelagibacterium sp. H642
specI_v3_Cluster1725	3	2639	plant	0.0037	0.4221	2 Bacteria	1224 Proteobacteria	1236 Gammaproteobacteria	135614 Xanthomonadales	32033 Xanthomonadaceae	338 Xanthomonas	48664 Xanthomonas fragariae
specI_v3_Cluster1726	26	2945	plant	0.0108	0.4162	2 Bacteria	1224 Proteobacteria	1236 Gammaproteobacteria	135614 Xanthomonadales	32033 Xanthomonadaceae	338 Xanthomonas	339 Xanthomonas campestris
specI_v3_Cluster1727	29	3027	plant	0.0308	0.4528	2 Bacteria	1224 Proteobacteria	1236 Gammaproteobacteria	135614 Xanthomonadales	32033 Xanthomonadaceae	338 Xanthomonas	56448 Xanthomonas arboricola/339 Xanthomonas campestris
specI_v3_Cluster1728	12	3187	plant	0.0201	0.41	2 Bacteria	1224 Proteobacteria	1236 Gammaproteobacteria	135614 Xanthomonadales	32033 Xanthomonadaceae	338 Xanthomonas	56454 Xanthomonas hortorum/90270 Xanthomonas gardneri
specI_v3_Cluster1730	3	3444	plant	0.0186	0.5226	2 Bacteria	1224 Proteobacteria	1236 Gammaproteobacteria	135614 Xanthomonadales	32033 Xanthomonadaceae	338 Xanthomonas	56460 Xanthomonas vesicatoria
specI_v3_Cluster1732	11	3103	plant	0.0146	0.5134	2 Bacteria	1224 Proteobacteria	1236 Gammaproteobacteria	135614 Xanthomonadales	32033 Xanthomonadaceae	338 Xanthomonas	339 Xanthomonas campestris/56459 Xanthomonas vasicola
specI_v3_Cluster1733	28	2902	plant	0.0265	0.5303	2 Bacteria	1224 Proteobacteria	1236 Gammaproteobacteria	135614 Xanthomonadales	32033 Xanthomonadaceae	338 Xanthomonas	347 Xanthomonas oryzae
specI_v3_Cluster1734	62	3371	plant	0.0454	0.6101	2 Bacteria	1224 Proteobacteria	1236 Gammaproteobacteria	135614 Xanthomonadales	32033 Xanthomonadaceae	338 Xanthomonas	1985254 Xanthomonas phaseoli
specI_v3_Cluster1735	173	2480	plant	0.0614	0.6623	2 Bacteria	1224 Proteobacteria	1236 Gammaproteobacteria	135614 Xanthomonadales	32033 Xanthomonadaceae	338 Xanthomonas	346 Xanthomonas citri/53413 Xanthomonas axonopodis/456327 Xanthomonas euvesicatoria/1985254 Xanthomonas phaseoli/442694 Xanthomonas perforans/339 Xanthomonas campestris
specI_v3_Cluster1736	1	3008	plant	0.0103	0.5688	2 Bacteria	1224 Proteobacteria	1236 Gammaproteobacteria	135614 Xanthomonadales	32033 Xanthomonadaceae	338 Xanthomonas	53413 Xanthomonas axonopodis
specI_v3_Cluster1737	1	3315	plant	0.0157	0.5315	2 Bacteria	1224 Proteobacteria	1236 Gammaproteobacteria	135614 Xanthomonadales	32033 Xanthomonadaceae	338 Xanthomonas	56449 Xanthomonas bromi
specI_v3_Cluster1738	1	3441	plant	0.0294	0.5042	2 Bacteria	1224 Proteobacteria	1236 Gammaproteobacteria	135614 Xanthomonadales	32033 Xanthomonadaceae	338 Xanthomonas	56450 Xanthomonas cassavae
specI_v3_Cluster1739	1	3431	plant	0.0099	0.5031	2 Bacteria	1224 Proteobacteria	1236 Gammaproteobacteria	135614 Xanthomonadales	32033 Xanthomonadaceae	338 Xanthomonas	1843580 Xanthomonas floridensis
specI_v3_Cluster1740	3	3158	plant	0.0125	0.4274	2 Bacteria	1224 Proteobacteria	1236 Gammaproteobacteria	135614 Xanthomonadales	32033 Xanthomonadaceae	338 Xanthomonas	1885674 Xanthomonas cannabis
specI_v3_Cluster1741	1	3369	plant	0.0196	0.5886	2 Bacteria	1224 Proteobacteria	1236 Gammaproteobacteria	135614 Xanthomonadales	32033 Xanthomonadaceae	338 Xanthomonas	1843581 Xanthomonas nasturtii
specI_v3_Cluster1742	1	1790	plant	0.0034	0.4235	2 Bacteria	976 Bacteroidetes	117743 Flavobacteriia	200644 Flavobacteriales	49546 Flavobacteriaceae	237 Flavobacterium	229204 Flavobacterium frigoris
specI_v3_Cluster1743	1	1727	plant	0.0023	0.4273	2 Bacteria	976 Bacteroidetes	117743 Flavobacteriia	200644 Flavobacteriales	49546 Flavobacteriaceae	237 Flavobacterium	229203 Flavobacterium degerlachei
specI_v3_Cluster1744	3	1294	plant	0.0191	0.3592	2 Bacteria	1239 Firmicutes	91061 Bacilli	1385 Bacillales	NA Bacillales fam. incertae sedis	33986 Exiguobacterium	132920 Exiguobacterium antarcticum/1914536 Exiguobacterium sp. KRL4
specI_v3_Cluster1745	3	1665	plant	0.0356	0.6222	2 Bacteria	1239 Firmicutes	91061 Bacilli	1385 Bacillales	NA Bacillales fam. incertae sedis	33986 Exiguobacterium	169177 Exiguobacterium undae
specI_v3_Cluster1746	2	1019	plant	0.0392	0.3295	2 Bacteria	1239 Firmicutes	91061 Bacilli	1385 Bacillales	NA Bacillales fam. incertae sedis	33986 Exiguobacterium	332410 Exiguobacterium sibiricum
specI_v3_Cluster1747	1	1694	plant	0.0118	0.0821	2 Bacteria	1239 Firmicutes	91061 Bacilli	1385 Bacillales	NA Bacillales fam. incertae sedis	33986 Exiguobacterium	223958 Exiguobacterium oxidotolerans
specI_v3_Cluster1748	6	431	animal	0.0277	0.4023	2 Bacteria	1239 Firmicutes	91061 Bacilli	186826 Lactobacillales	186828 Carnobacteriaceae	2747 Carnobacterium	2751 Carnobacterium maltaromaticum
specI_v3_Cluster1749	28	1753	animal	0.0025	0.5568	2 Bacteria	1224 Proteobacteria	1236 Gammaproteobacteria	135623 Vibrionales	641 Vibrionaceae	511678 Aliivibrio	668 Aliivibrio fischeri
specI_v3_Cluster1750	3	2141	animal	0.0058	0.5905	2 Bacteria	1224 Proteobacteria	1236 Gammaproteobacteria	135623 Vibrionales	641 Vibrionaceae	511678 Aliivibrio	688 Aliivibrio logei/40269 Aliivibrio salmonicida
specI_v3_Cluster1752	6	2139	animal	0.0089	0.3167	2 Bacteria	1224 Proteobacteria	1236 Gammaproteobacteria	135623 Vibrionales	641 Vibrionaceae	511678 Aliivibrio	80852 Aliivibrio wodanis
specI_v3_Cluster1753	1	2290	animal	0.0162	0.3432	2 Bacteria	1224 Proteobacteria	1236 Gammaproteobacteria	135623 Vibrionales	641 Vibrionaceae	511678 Aliivibrio	80852 Aliivibrio wodanis
specI_v3_Cluster1755	2	1136	plant	0.0102	0.4342	2 Bacteria	1224 Proteobacteria	28211 Alphaproteobacteria	204457 Sphingomonadales	41297 Sphingomonadaceae	165696 Novosphingobium	205844 Novosphingobium pentaromativorans/702113 Novosphingobium sp. PP1Y
specI_v3_Cluster1756	8	2776	plant	0.0095	0.4023	2 Bacteria	1224 Proteobacteria	1236 Gammaproteobacteria	91347 Enterobacterales	1903410 Pectobacteriaceae	204037 Dickeya	1089444 Dickeya solani/1224145 Dickeya sp. MK7/1778540 Dickeya fangzhongdai/1577887 Dickeya sp. 2B12/556 Dickeya chrysanthemi/568766 Dickeya sp. NCPPB 3274
specI_v3_Cluster1757	5	3298	plant	0.013	0.4168	2 Bacteria	1224 Proteobacteria	1236 Gammaproteobacteria	91347 Enterobacterales	1903410 Pectobacteriaceae	204037 Dickeya	204039 Dickeya dianthicola
specI_v3_Cluster1758	15	2471	plant	0.0108	0.4205	2 Bacteria	1224 Proteobacteria	1236 Gammaproteobacteria	91347 Enterobacterales	1903410 Pectobacteriaceae	204037 Dickeya	1089444 Dickeya solani/204038 Dickeya dadantii
specI_v3_Cluster1759	5	3106	plant	0.0119	0.4271	2 Bacteria	1224 Proteobacteria	1236 Gammaproteobacteria	91347 Enterobacterales	1903410 Pectobacteriaceae	204037 Dickeya	556 Dickeya chrysanthemi
specI_v3_Cluster1760	10	2409	plant	0.0082	0.4277	2 Bacteria	1224 Proteobacteria	1236 Gammaproteobacteria	91347 Enterobacterales	1903410 Pectobacteriaceae	204037 Dickeya	204042 Dickeya zeae
specI_v3_Cluster1762	6	944	animal	0.0329	0.4529	2 Bacteria	201174 Actinobacteria	1760 Actinobacteria	85007 Corynebacteriales	85026 Gordoniaceae	2053 Gordonia	36823 Gordonia sputi/122202 Gordonia jacobaea/1834090 Gordonia sp. 852002-50395_SCH5434458/1834091 Gordonia sp. 852002-50816_SCH5313054-a/1834093 Gordonia sp. 852002-50816_SCH5313054-c/1834101 Gordonia sp. 852002-51296_SCH5728562-b
specI_v3_Cluster1763	1	1301	animal	0.0354	0.3997	2 Bacteria	201174 Actinobacteria	1760 Actinobacteria	85007 Corynebacteriales	85026 Gordoniaceae	2053 Gordonia	249058 Gordonia otitidis
specI_v3_Cluster1764	1	1358	animal	0.0295	0.4286	2 Bacteria	201174 Actinobacteria	1760 Actinobacteria	85007 Corynebacteriales	85026 Gordoniaceae	2053 Gordonia	36820 Gordonia aichiensis
specI_v3_Cluster1765	6	1792	plant	0.0071	0.4113	2 Bacteria	201174 Actinobacteria	1760 Actinobacteria	85010 Pseudonocardiales	2070 Pseudonocardiaceae	1813 Amycolatopsis	112413 Amycolatopsis rubida/31958 Amycolatopsis orientalis/1463846 Streptomyces sp. NRRL F-3213/1825094 Amycolatopsis sp. M39/591158 Streptomyces sp. AA4
specI_v3_Cluster1766	1	2663	plant	0.0011	0.3646	2 Bacteria	201174 Actinobacteria	1760 Actinobacteria	85010 Pseudonocardiales	2070 Pseudonocardiaceae	1813 Amycolatopsis	346045 Amycolatopsis benzoatilytica
specI_v3_Cluster1767	1	2465	soil	0.0024	0.4458	2 Bacteria	201174 Actinobacteria	1760 Actinobacteria	85010 Pseudonocardiales	2070 Pseudonocardiaceae	1813 Amycolatopsis	330084 Amycolatopsis jejuensis
specI_v3_Cluster1768	7	5804	plant	0.0062	0.4191	2 Bacteria	201174 Actinobacteria	1760 Actinobacteria	85010 Pseudonocardiales	2070 Pseudonocardiaceae	1813 Amycolatopsis	33910 Amycolatopsis mediterranei
specI_v3_Cluster1769	2	3481	plant	0.0144	0.512	2 Bacteria	201174 Actinobacteria	1760 Actinobacteria	85010 Pseudonocardiales	2070 Pseudonocardiaceae	1813 Amycolatopsis	208444 Amycolatopsis vancoresmycina/208445 Amycolatopsis tolypomycina
specI_v3_Cluster1770	1	5613	plant	0.0071	0.4887	2 Bacteria	201174 Actinobacteria	1760 Actinobacteria	85010 Pseudonocardiales	2070 Pseudonocardiaceae	1813 Amycolatopsis	287986 Amycolatopsis rifamycinica
specI_v3_Cluster1771	1	5585	plant	0.0048	0.338	2 Bacteria	201174 Actinobacteria	1760 Actinobacteria	85010 Pseudonocardiales	2070 Pseudonocardiaceae	1813 Amycolatopsis	208443 Amycolatopsis balhimycina
specI_v3_Cluster1772	1	5784	plant	0.0054	0.2778	2 Bacteria	201174 Actinobacteria	1760 Actinobacteria	85010 Pseudonocardiales	2070 Pseudonocardiaceae	1813 Amycolatopsis	218821 Amycolatopsis pretoriensis
specI_v3_Cluster1773	1	5531	plant	0.0061	0.3155	2 Bacteria	201174 Actinobacteria	1760 Actinobacteria	85010 Pseudonocardiales	2070 Pseudonocardiaceae	1813 Amycolatopsis	546364 Amycolatopsis australiensis
specI_v3_Cluster1774	1	1344	plant	0	0.1704	2 Bacteria	201174 Actinobacteria	1760 Actinobacteria	622450 Actinopolysporales	622451 Actinopolysporaceae	1849 Actinopolyspora	1850 Actinopolyspora halophila
specI_v3_Cluster1775	1	1312	plant	0	0.1654	2 Bacteria	201174 Actinobacteria	1760 Actinobacteria	622450 Actinopolysporales	622451 Actinopolysporaceae	1849 Actinopolyspora	995062 Actinopolyspora saharensis
specI_v3_Cluster1777	1	183	aquatic	0.0765	0.4863	2 Bacteria	1239 Firmicutes	91061 Bacilli	1385 Bacillales	539003 Bacillales Family X. Incertae Sedis	94008 Thermicanus	94009 Thermicanus aegyptius
specI_v3_Cluster1778	2	107	soil	0.1315	0.5258	2 Bacteria	1239 Firmicutes	186801 Clostridia	68295 Thermoanaerobacterales	186814 Thermoanaerobacteraceae	140458 Thermacetogenium	85874 Thermacetogenium phaeum
specI_v3_Cluster1780	3	1946		0.0859	0.6077	2 Bacteria	1224 Proteobacteria	1236 Gammaproteobacteria	72274 Pseudomonadales	468 Moraxellaceae	469 Acinetobacter	70346 Acinetobacter variabilis/1217710 Acinetobacter sp. NIPH 899/1501691 Acinetobacter sp. YZS-X1-1
specI_v3_Cluster1781	7	1678	aquatic	0.0612	0.655	2 Bacteria	1224 Proteobacteria	1236 Gammaproteobacteria	72274 Pseudomonadales	468 Moraxellaceae	469 Acinetobacter	108981 Acinetobacter schindleri/1144661 Acinetobacter sp. CIP 101934/1173062 Acinetobacter sp. HA/1675902 Acinetobacter sp. VT 511/1914307 Acinetobacter sp. LCT-H3
specI_v3_Cluster1783	6	2814	plant	0.0131	0.4358	2 Bacteria	1224 Proteobacteria	1236 Gammaproteobacteria	135614 Xanthomonadales	32033 Xanthomonadaceae	40323 Stenotrophomonas	40324 Stenotrophomonas maltophilia/1470590 Stenotrophomonas sp. RIT309/1761901 Stenotrophomonas sp. 92mfcol6.1/1896671 Stenotrophomonas sp. SC-N050
specI_v3_Cluster1784	4	2771	plant	0.0121	0.3762	2 Bacteria	1224 Proteobacteria	1236 Gammaproteobacteria	135614 Xanthomonadales	32033 Xanthomonadaceae	40323 Stenotrophomonas	40324 Stenotrophomonas maltophilia
specI_v3_Cluster1785	2	2809	plant	0.0184	0.4092	2 Bacteria	1224 Proteobacteria	1236 Gammaproteobacteria	135614 Xanthomonadales	32033 Xanthomonadaceae	40323 Stenotrophomonas	40324 Stenotrophomonas maltophilia
specI_v3_Cluster1786	94	889	plant	0.0572	0.4385	2 Bacteria	1224 Proteobacteria	1236 Gammaproteobacteria	135614 Xanthomonadales	32033 Xanthomonadaceae	40323 Stenotrophomonas/NA Xanthomonadaceae gen. incertae sedis	40324 Stenotrophomonas maltophilia/86188 [Pseudomonas] geniculata/1581082 Stenotrophomonas sp. HMSC10F07/1609637 Stenotrophomonas sp. DDT-1/1641707 Stenotrophomonas sp. TD3/1663558 Stenotrophomonas sp. MB339/391601 Stenotrophomonas sp. SKA14/487698 Stenotrophomonas pavanii
specI_v3_Cluster1787	1	2758	plant	0.0069	0.4431	2 Bacteria	1224 Proteobacteria	1236 Gammaproteobacteria	135614 Xanthomonadales	32033 Xanthomonadaceae	40323 Stenotrophomonas	40324 Stenotrophomonas maltophilia
specI_v3_Cluster1788	1	2855	plant	0.0133	0.3468	2 Bacteria	1224 Proteobacteria	1236 Gammaproteobacteria	135614 Xanthomonadales	32033 Xanthomonadaceae	40323 Stenotrophomonas	40324 Stenotrophomonas maltophilia
specI_v3_Cluster1789	7	1150	plant	0.0363	0.4564	2 Bacteria	1224 Proteobacteria	28211 Alphaproteobacteria/1236 Gammaproteobacteria	204457 Sphingomonadales/135614 Xanthomonadales	41297 Sphingomonadaceae/32033 Xanthomonadaceae	13687 Sphingomonas/NA Xanthomonadaceae gen. incertae sedis	152682 Sphingomonas melonis/86188 [Pseudomonas] geniculata/1549858 Sphingomonas taxi/1961362 Sphingomonas sp. NIC1
specI_v3_Cluster1791	1	1179	plant	0.0008	0.4266	2 Bacteria	1224 Proteobacteria	28211 Alphaproteobacteria	204457 Sphingomonadales	41297 Sphingomonadaceae	13687 Sphingomonas	1549858 Sphingomonas taxi
specI_v3_Cluster1792	2	599	aquatic	0	0.2113	2 Bacteria	1239 Firmicutes	186801 Clostridia	186802 Clostridiales	186807 Peptococcaceae	36853 Desulfitobacterium	146907 Desulfitobacterium sp. PCE1/36854 Desulfitobacterium dehalogenans
specI_v3_Cluster1793	7	611	soil	0.0051	0.227	2 Bacteria	1239 Firmicutes	186801 Clostridia	186802 Clostridiales	186807 Peptococcaceae	36853 Desulfitobacterium	49338 Desulfitobacterium hafniense
specI_v3_Cluster1794	1	665	soil	0	0.2135	2 Bacteria	1239 Firmicutes	186801 Clostridia	186802 Clostridiales	186807 Peptococcaceae	36853 Desulfitobacterium	51616 Desulfitobacterium chlororespirans
specI_v3_Cluster1795	3	301	animal	0	0.4917	2 Bacteria	1239 Firmicutes	91061 Bacilli	186826 Lactobacillales	81852 Enterococcaceae	33969 Melissococcus	33970 Melissococcus plutonius
specI_v3_Cluster1796	5	125	plant	0	0.4944	2 Bacteria	1224 Proteobacteria	28216 Betaproteobacteria	80840 Burkholderiales	506 Alcaligenaceae	29574 Taylorella	29575 Taylorella equigenitalis
specI_v3_Cluster1797	1	426	aquatic	0	0.284	2 Bacteria	1090 Chlorobi	191410 Chlorobia	191411 Chlorobiales	191412 Chlorobiaceae	1091 Chlorobium	1092 Chlorobium limicola
specI_v3_Cluster1798	1	521	aquatic	0	0.3186	2 Bacteria	1090 Chlorobi	191410 Chlorobia	191411 Chlorobiales	191412 Chlorobiaceae	1091 Chlorobium	1092 Chlorobium limicola
specI_v3_Cluster1799	29	377	animal	0.0169	0.4613	2 Bacteria	1224 Proteobacteria	29547 Epsilonproteobacteria	213849 Campylobacterales	72294 Campylobacteraceae	194 Campylobacter	196 Campylobacter fetus
specI_v3_Cluster1800	20	372	animal	0.0031	0.471	2 Bacteria	1224 Proteobacteria	29547 Epsilonproteobacteria	213849 Campylobacterales	72294 Campylobacteraceae	194 Campylobacter	196 Campylobacter fetus
specI_v3_Cluster1801	584	455	animal	0.0458	0.4258	2 Bacteria	1224 Proteobacteria	29547 Epsilonproteobacteria	213849 Campylobacterales	72294 Campylobacteraceae	194 Campylobacter	195 Campylobacter coli/197 Campylobacter jejuni
specI_v3_Cluster1802	124	435	animal	0.0056	0.3927	2 Bacteria	1224 Proteobacteria	29547 Epsilonproteobacteria	213849 Campylobacterales	72294 Campylobacteraceae	194 Campylobacter	195 Campylobacter coli
specI_v3_Cluster1804	804	688	animal	0.1192	0.4243	2 Bacteria	1224 Proteobacteria	29547 Epsilonproteobacteria	213849 Campylobacterales	72294 Campylobacteraceae	194 Campylobacter	197 Campylobacter jejuni/1903284 Campylobacter sp. BCW_6871/1903285 Campylobacter sp. BCW_6872/1903286 Campylobacter sp. BCW_6873/1903287 Campylobacter sp. BCW_6874/1903288 Campylobacter sp. BCW_6875/1903289 Campylobacter sp. BCW_6876/1903290 Campylobacter sp. BCW_6877/1903291 Campylobacter sp. BCW_6878/1903292 Campylobacter sp. BCW_6879/1903293 Campylobacter sp. BCW_6889/1903294 Campylobacter sp…
specI_v3_Cluster1805	1	904	animal	0.0088	0.2323	2 Bacteria	1224 Proteobacteria	29547 Epsilonproteobacteria	213849 Campylobacterales	72294 Campylobacteraceae	194 Campylobacter	197 Campylobacter jejuni
specI_v3_Cluster1806	7	483	aquatic	0.0461	0.2566	2 Bacteria	1239 Firmicutes	186801 Clostridia	186802 Clostridiales	2304686 Hungateiclostridiaceae	2304692 Hungateiclostridium	1515 Hungateiclostridium thermocellum
specI_v3_Cluster1807	5	786	aquatic	0.0199	0.3142	2 Bacteria	1224 Proteobacteria	1236 Gammaproteobacteria	135619 Oceanospirillales	224372 Alcanivoracaceae	59753 Alcanivorax	1094342 Alcanivorax xenomutans/1380387 Alcanivorax sp. 43B_GOM-46m/1397526 Alcanivorax sp. PN-3/1817793 Alcanivorax sp. KX64203/285091 Alcanivorax dieselolei
specI_v3_Cluster1808	1	818	aquatic	0	0.3178	2 Bacteria	1224 Proteobacteria	1236 Gammaproteobacteria	135619 Oceanospirillales	224372 Alcanivoracaceae	59753 Alcanivorax	285091 Alcanivorax dieselolei
specI_v3_Cluster1809	1	1096	animal	0.0018	0.3495	2 Bacteria	1224 Proteobacteria	28211 Alphaproteobacteria	356 Rhizobiales	772 Bartonellaceae	773 Bartonella	155194 Bartonella bovis
specI_v3_Cluster1810	1	1070	animal	0.0009	0.3346	2 Bacteria	1224 Proteobacteria	28211 Alphaproteobacteria	356 Rhizobiales	772 Bartonellaceae	773 Bartonella	155194 Bartonella bovis
specI_v3_Cluster1811	3	1034	animal	0.0026	0.302	2 Bacteria	1224 Proteobacteria	28211 Alphaproteobacteria	356 Rhizobiales	772 Bartonellaceae	773 Bartonella	165694 Bartonella schoenbuchensis/291176 Bartonella melophagi
specI_v3_Cluster1814	2	1066	animal	0	0.4252	2 Bacteria	1224 Proteobacteria	28211 Alphaproteobacteria	356 Rhizobiales	772 Bartonellaceae	773 Bartonella	33047 Bartonella vinsonii
specI_v3_Cluster1815	3	1142	animal	0.0055	0.4449	2 Bacteria	1224 Proteobacteria	28211 Alphaproteobacteria	356 Rhizobiales	772 Bartonellaceae	773 Bartonella	33047 Bartonella vinsonii
specI_v3_Cluster1816	3	338	aquatic	0.028	0.3295	2 Bacteria	1239 Firmicutes	186801 Clostridia	68295 Thermoanaerobacterales	543371 Thermoanaerobacterales Family III. Incertae Sedis	28895 Thermoanaerobacterium	28896 Thermoanaerobacterium saccharolyticum/47490 Thermoanaerobacterium aotearoense
specI_v3_Cluster1818	1	359	aquatic	0.0056	0.2451	2 Bacteria	1239 Firmicutes	186801 Clostridia	68295 Thermoanaerobacterales	543371 Thermoanaerobacterales Family III. Incertae Sedis	28895 Thermoanaerobacterium	29329 Thermoanaerobacterium xylanolyticum
specI_v3_Cluster1819	5	1154	animal	0.0069	0.6178	2 Bacteria	1224 Proteobacteria	28211 Alphaproteobacteria	356 Rhizobiales	772 Bartonellaceae	773 Bartonella	111504 Bartonella birtlesii
specI_v3_Cluster1820	3	1073	animal	0.0084	0.4415	2 Bacteria	1224 Proteobacteria	28211 Alphaproteobacteria	356 Rhizobiales	772 Bartonellaceae	773 Bartonella	33044 Bartonella doshiae
specI_v3_Cluster1821	4	1173	animal	0.0034	0.4712	2 Bacteria	1224 Proteobacteria	28211 Alphaproteobacteria	356 Rhizobiales	772 Bartonellaceae	773 Bartonella	807 Bartonella elizabethae
specI_v3_Cluster1822	2	1467	animal	0.0078	0.4691	2 Bacteria	1224 Proteobacteria	28211 Alphaproteobacteria	356 Rhizobiales	772 Bartonellaceae	773 Bartonella	85701 Bartonella tribocorum
specI_v3_Cluster1823	1	1116	animal	0.017	0.4892	2 Bacteria	1224 Proteobacteria	28211 Alphaproteobacteria	356 Rhizobiales	772 Bartonellaceae	773 Bartonella	481138 Bartonella queenslandensis
specI_v3_Cluster1824	2	1159	animal	0.0022	0.451	2 Bacteria	1224 Proteobacteria	28211 Alphaproteobacteria	356 Rhizobiales	772 Bartonellaceae	773 Bartonella	270250 Bartonella rattimassiliensis
specI_v3_Cluster1825	2	252	animal	0	0.7063	2 Bacteria	1224 Proteobacteria	28211 Alphaproteobacteria	356 Rhizobiales	772 Bartonellaceae	773 Bartonella	373638 Bartonella tamiae
specI_v3_Cluster1828	2	1107	animal	0.0009	0.4151	2 Bacteria	1224 Proteobacteria	28211 Alphaproteobacteria	356 Rhizobiales	772 Bartonellaceae	773 Bartonella	186739 Bartonella washoeensis
specI_v3_Cluster1829	3	1952	aquatic	0.052	0.4358	2 Bacteria	1224 Proteobacteria	1236 Gammaproteobacteria	118969 Legionellales	444 Legionellaceae	461 Fluoribacter	463 Fluoribacter dumoffii
specI_v3_Cluster1830	4	2867	animal	0.0017	0.2089	2 Bacteria	1239 Firmicutes	186801 Clostridia	186802 Clostridiales	186803 Lachnospiraceae	1506553 Lachnoclostridium	29370 [Clostridium] sphenoides/1304866 Clostridium sp. ASBs410/58134 [Desulfotomaculum] guttoideum
specI_v3_Cluster1831	1	2417	animal	0	0.2007	2 Bacteria	1239 Firmicutes	186801 Clostridia	186802 Clostridiales	186803 Lachnospiraceae	1506553 Lachnoclostridium	29354 [Clostridium] celerecrescens
specI_v3_Cluster1833	2	2683	animal	0.0024	0.1998	2 Bacteria	1239 Firmicutes	186801 Clostridia	186802 Clostridiales	186803 Lachnospiraceae	1506553 Lachnoclostridium	81424 [Clostridium] methoxybenzovorans/69825 [Clostridium] indolis
specI_v3_Cluster1834	1	2449	animal	0.0024	0.2115	2 Bacteria	1239 Firmicutes	186801 Clostridia	186802 Clostridiales	186803 Lachnospiraceae	1506553 Lachnoclostridium	84030 [Clostridium] saccharolyticum
specI_v3_Cluster1835	2	985	animal	0.0162	0.5096	2 Bacteria	1224 Proteobacteria	1236 Gammaproteobacteria	135625 Pasteurellales	712 Pasteurellaceae	724 Haemophilus	736 Haemophilus paraphrohaemolyticus
specI_v3_Cluster1836	3	844	animal	0.0075	0.5178	2 Bacteria	1224 Proteobacteria	1236 Gammaproteobacteria	135625 Pasteurellales	712 Pasteurellaceae	724 Haemophilus	735 Haemophilus parahaemolyticus
specI_v3_Cluster1837	26	249	animal	0.0049	0.3717	2 Bacteria	32066 Fusobacteria	203490 Fusobacteriia	203491 Fusobacteriales	203492 Fusobacteriaceae	848 Fusobacterium	859 Fusobacterium necrophorum
specI_v3_Cluster1838	2	791	animal	0.0055	0.5219	2 Bacteria	1224 Proteobacteria	1236 Gammaproteobacteria	135625 Pasteurellales	712 Pasteurellaceae	745 Pasteurella/75984 Mannheimia	752 Pasteurella bettyae/1604354 Mannheimia massilioguelmaensis
specI_v3_Cluster1839	2	350	animal	0.0153	0.277	2 Bacteria	1239 Firmicutes	186801 Clostridia	186802 Clostridiales	186803 Lachnospiraceae	1164882 Lachnoanaerobaculum	467210 Lachnoanaerobaculum saburreum
specI_v3_Cluster1840	3	1259	animal	0.033	0.3938	2 Bacteria	976 Bacteroidetes	200643 Bacteroidia	171549 Bacteroidales	171552 Prevotellaceae	838 Prevotella	28137 Prevotella veroralis
specI_v3_Cluster1842	2	1014	animal	0.0314	0.2019	2 Bacteria	1239 Firmicutes	1737404 Tissierellia	1737405 Tissierellales	1570339 Peptoniphilaceae	162289 Peptoniphilus	1268254 Peptoniphilus timonensis/1720298 Peptoniphilus phoceensis
specI_v3_Cluster1843	2	2564	plant	0.014	0.4272	2 Bacteria	1224 Proteobacteria	1236 Gammaproteobacteria	91347 Enterobacterales	1903409 Erwiniaceae	53335 Pantoea	553 Pantoea ananatis/66269 Pantoea stewartii
specI_v3_Cluster1844	2	2598	plant	0.0062	0.413	2 Bacteria	1224 Proteobacteria	1236 Gammaproteobacteria	91347 Enterobacterales	1903409 Erwiniaceae	53335 Pantoea	1835724 Pantoea sp. OXWO6B1/574096 Pantoea allii
specI_v3_Cluster1845	5	2653	plant	0.0063	0.4203	2 Bacteria	1224 Proteobacteria	1236 Gammaproteobacteria	91347 Enterobacterales	1903409 Erwiniaceae	53335 Pantoea	553 Pantoea ananatis
specI_v3_Cluster1847	3	2798	plant	0.003	0.4257	2 Bacteria	1224 Proteobacteria	1236 Gammaproteobacteria	91347 Enterobacterales	1903409 Erwiniaceae	53335 Pantoea	1560358 Type-F symbiont of Plautia stali/470931 Pantoea anthophila/593105 Pantoea sp. Sc1
specI_v3_Cluster1848	8	1332	plant	0.0066	0.4531	2 Bacteria	1224 Proteobacteria	1236 Gammaproteobacteria	91347 Enterobacterales	1903409 Erwiniaceae	53335 Pantoea	549 Pantoea agglomerans/1500896 Pantoea sp. 9140/1562889 Pantoea sp. MBLJ3/1690502 Pantoea sp. CFSAN033090/1881036 Pantoea sp. OV426/470934 Pantoea vagans/517433 Pantoea sp. aB/553 Pantoea ananatis
specI_v3_Cluster1849	2	1685	soil	0.0036	0.6555	2157 Archaea	28890 Euryarchaeota	183963 Halobacteria	1644060 Natrialbales	1644061 Natrialbaceae	134813 Natronorubrum	63128 Natronorubrum tibetense
specI_v3_Cluster1851	49	37	animal	0	0.3571	2 Bacteria	203691 Spirochaetes	203692 Spirochaetia	136 Spirochaetales	137 Spirochaetaceae	157 Treponema	160 Treponema pallidum/53435 Treponema paraluiscuniculi
specI_v3_Cluster1852	3	1611	plant	0.007	0.3106	2 Bacteria	201174 Actinobacteria	1760 Actinobacteria	85006 Micrococcales	1268 Micrococcaceae	1742989 Glutamicibacter	257984 Glutamicibacter mysorens/1913445 Glutamicibacter sp. 0426/490910 Arthrobacter sp. W1
specI_v3_Cluster1853	1	1677	plant	0.0095	0.3274	2 Bacteria	201174 Actinobacteria	1760 Actinobacteria	85006 Micrococcales	1268 Micrococcaceae	1742989 Glutamicibacter	256701 Glutamicibacter arilaitensis
specI_v3_Cluster1856	1	1682	plant	0.0107	0.305	2 Bacteria	201174 Actinobacteria	1760 Actinobacteria	85006 Micrococcales	1268 Micrococcaceae	1742989 Glutamicibacter	1933880 Glutamicibacter halophytocola
specI_v3_Cluster1860	835	607	animal	0.058	0.4922	2 Bacteria	1239 Firmicutes	91061 Bacilli	186826 Lactobacillales	1300 Streptococcaceae	1301 Streptococcus	1311 Streptococcus agalactiae/1319 Streptococcus sp. 'group B'/1581086 Streptococcus sp. HMSC11C05/1715050 Streptococcus sp. HMSC069D09/1715058 Streptococcus sp. HMSC056D01/1715077 Streptococcus sp. HMSC076E03/1715078 Streptococcus sp. HMSC068H01/1715081 Streptococcus sp. HMSC063D10/1715102 Streptococcus sp. HMSC078E08/1715110 Streptococcus sp. HMSC036H09/1715115 Streptococcus sp. HMSC064H02/1715…
specI_v3_Cluster1861	22	1068	aquatic	0.0333	0.4365	2 Bacteria	1224 Proteobacteria	1236 Gammaproteobacteria	135622 Alteromonadales	267888 Pseudoalteromonadaceae	53246 Pseudoalteromonas	43660 Pseudoalteromonas undina/1175295 Pseudoalteromonas sp. PAMC 22718/1380359 Pseudoalteromonas sp. 6BO_GOM-1096m/1380373 Pseudoalteromonas sp. 23_GOM-1509m/1380381 Colwellia sp. 8_GOM-1096m/1461766 Pseudoalteromonas sp. SCSIO_11900/152297 Pseudoalteromonas issachenkonii/1523412 Pseudoalteromonas sp. A2/1535421 Pseudoalteromonas sp. ND6B/162157 Pseudoalteromonas spiralis/1723757 Pseudoalteromon…
specI_v3_Cluster1862	8	1611	aquatic	0.02	0.4459	2 Bacteria	1224 Proteobacteria	1236 Gammaproteobacteria	135622 Alteromonadales	267888 Pseudoalteromonadaceae	53246 Pseudoalteromonas	176102 Pseudoalteromonas agarivorans/162160 Pseudoalteromonas telluritireducens/1715254 Pseudoalteromonas sp. P1-11/1723755 Pseudoalteromonas sp. P1-7a/1723756 Pseudoalteromonas sp. P1-13-1a/1723758 Pseudoalteromonas sp. P1-25/1723760 Pseudoalteromonas sp. P1-30
specI_v3_Cluster1864	2	2233	aquatic	0.0054	0.4153	2 Bacteria	1224 Proteobacteria	1236 Gammaproteobacteria	135622 Alteromonadales	267888 Pseudoalteromonadaceae	53246 Pseudoalteromonas	166935 Pseudoalteromonas translucida/228 Pseudoalteromonas haloplanktis
specI_v3_Cluster1865	8	1430	aquatic	0.0266	0.4651	2 Bacteria	1224 Proteobacteria	1236 Gammaproteobacteria	135622 Alteromonadales	267888 Pseudoalteromonadaceae	53246 Pseudoalteromonas	267375 Pseudoalteromonas marina/1348394 Pseudoalteromonas sp. H100/1348395 Pseudoalteromonas sp. H71/1580062 Pseudoalteromonas sp. ECSMB14103/1761890 Pseudoalteromonas sp. 10-33/1761891 Pseudoalteromonas sp. 13-15/386428 Pseudoalteromonas sp. BSi20480
specI_v3_Cluster1866	12	1302	aquatic	0.0471	0.5836	2 Bacteria	1224 Proteobacteria	1236 Gammaproteobacteria	135622 Alteromonadales	267888 Pseudoalteromonadaceae	53246 Pseudoalteromonas	1097676 Pseudoalteromonas sp. BSi20429/394751 Pseudoalteromonas arctica/137779 Pseudoalteromonas flavipulchra/1333519 Pseudoalteromonas sp. S8-38/1333520 Pseudoalteromonas sp. S8-8/1938368 Pseudoalteromonas sp. EB27/1938596 Pseudoalteromonas sp. TAE56/1938597 Pseudoalteromonas sp. TAE79/1938599 Pseudoalteromonas sp. TB13/283699 Pseudoalteromonas sp. Bsw20308/386429 Pseudoalteromonas sp. BSi20495/…
specI_v3_Cluster1868	1	2435	aquatic	0.0119	0.4895	2 Bacteria	1224 Proteobacteria	1236 Gammaproteobacteria	135622 Alteromonadales	267888 Pseudoalteromonadaceae	53246 Pseudoalteromonas	247523 Pseudoalteromonas aliena
specI_v3_Cluster1869	3	1792	aquatic	0.0135	0.4087	2 Bacteria	1224 Proteobacteria	1236 Gammaproteobacteria	135622 Alteromonadales	267888 Pseudoalteromonadaceae	53246 Pseudoalteromonas	1840331 Pseudoalteromonas neustonica/187330 Pseudoalteromonas porphyrae
specI_v3_Cluster1870	2	1926	aquatic	0.0244	0.3955	2 Bacteria	1224 Proteobacteria	1236 Gammaproteobacteria	135622 Alteromonadales	267888 Pseudoalteromonadaceae	53246 Pseudoalteromonas	228 Pseudoalteromonas haloplanktis/206042 Pseudoalteromonas mariniglutinosa
specI_v3_Cluster1873	2	412	plant	0.0753	0.4162	2 Bacteria	201174 Actinobacteria	1760 Actinobacteria	85006 Micrococcales	85023 Microbacteriaceae	1573 Clavibacter	28447 Clavibacter michiganensis
specI_v3_Cluster1874	8	332	plant	0.053	0.5037	2 Bacteria	201174 Actinobacteria	1760 Actinobacteria	85006 Micrococcales	85023 Microbacteriaceae	1573 Clavibacter	28447 Clavibacter michiganensis/1291006 Clavibacter cf. michiganensis LMG 26808
specI_v3_Cluster1875	1	434	plant	0.0415	0.477	2 Bacteria	201174 Actinobacteria	1760 Actinobacteria	85006 Micrococcales	85023 Microbacteriaceae	1573 Clavibacter	28447 Clavibacter michiganensis
specI_v3_Cluster1876	2	274	animal	0.0255	0.4215	2 Bacteria	1239 Firmicutes	91061 Bacilli	186826 Lactobacillales	33958 Lactobacillaceae	1578 Lactobacillus	116089 Lactobacillus psittaci
specI_v3_Cluster1877	5	283	animal	0.0212	0.4076	2 Bacteria	1239 Firmicutes	91061 Bacilli	186826 Lactobacillales	33958 Lactobacillaceae	1578 Lactobacillus	109790 Lactobacillus jensenii
specI_v3_Cluster1878	8	277	animal	0.0036	0.4586	2 Bacteria	1239 Firmicutes	91061 Bacilli	186826 Lactobacillales	33958 Lactobacillaceae	1578 Lactobacillus	109790 Lactobacillus jensenii
specI_v3_Cluster1882	5	4106	plant	0.0048	0.4236	2 Bacteria	201174 Actinobacteria	1760 Actinobacteria	85011 Streptomycetales	2062 Streptomycetaceae	1883 Streptomyces	68570 Streptomyces albulus/387846 Streptomyces ahygroscopicus
specI_v3_Cluster1883	3	4028	plant	0.0055	0.4224	2 Bacteria	201174 Actinobacteria	1760 Actinobacteria	85011 Streptomycetales	2062 Streptomycetaceae	1883 Streptomyces	1262452 Streptomyces sp. 769/156453 Streptomyces yunnanensis/1971 Streptomyces noursei
specI_v3_Cluster1887	2	4270	plant	0.0058	0.434	2 Bacteria	201174 Actinobacteria	1760 Actinobacteria	85011 Streptomycetales	2062 Streptomycetaceae	1883 Streptomyces	47763 Streptomyces lydicus/66876 Streptomyces chattanoogensis
specI_v3_Cluster1888	3	3869	plant	0.007	0.4348	2 Bacteria	201174 Actinobacteria	1760 Actinobacteria	85011 Streptomycetales	2062 Streptomycetaceae	1883 Streptomyces	68242 Streptomyces natalensis/553510 Streptomyces gilvosporeus
specI_v3_Cluster1889	3	4142	plant	0.0094	0.4052	2 Bacteria	201174 Actinobacteria	1760 Actinobacteria	85011 Streptomycetales	2062 Streptomycetaceae	1883 Streptomyces	114687 Streptomyces auratus/1881024 Streptomyces sp. 2112.2/1881025 Streptomyces sp. 2314.4
specI_v3_Cluster1890	4	3352	plant	0.014	0.4493	2 Bacteria	201174 Actinobacteria	1760 Actinobacteria	85011 Streptomycetales	2062 Streptomycetaceae	1883 Streptomyces	1100824 Streptomyces sp. SceaMP-e96/1157640 Streptomyces sp. FxanaC1/1546107 Streptomyces sp. NBRC 110027/58346 Streptomyces platensis
specI_v3_Cluster1891	6	2933	plant	0.0156	0.4803	2 Bacteria	201174 Actinobacteria	1760 Actinobacteria	85011 Streptomycetales	2062 Streptomycetaceae	1883 Streptomyces	1463888 Streptomyces sp. NRRL S-1813/1855350 Streptomyces sp. KS_16/1881020 Streptomyces sp. 2224.1/1881021 Streptomyces sp. 2133.1/1881023 Streptomyces sp. 2112.3/249567 Streptomyces decoyicus
specI_v3_Cluster1893	4	4253	plant	0.0082	0.4212	2 Bacteria	201174 Actinobacteria	1760 Actinobacteria	85011 Streptomycetales	2062 Streptomycetaceae	1883 Streptomyces	1961713 Streptomyces sp. MOE7/47763 Streptomyces lydicus
specI_v3_Cluster1895	1	2801	plant	0.0061	0.5109	2 Bacteria	201174 Actinobacteria	1760 Actinobacteria	85011 Streptomycetales	2062 Streptomycetaceae	1883 Streptomyces	66875 Streptomyces catenulae
specI_v3_Cluster1896	1	3820	plant	0.0068	0.478	2 Bacteria	201174 Actinobacteria	1760 Actinobacteria	85011 Streptomycetales	2062 Streptomycetaceae	1883 Streptomyces	58344 Streptomyces celluloflavus
specI_v3_Cluster1897	28	2624	plant	0.0052	0.5366	2 Bacteria	201174 Actinobacteria	1760 Actinobacteria	85011 Streptomycetales	2062 Streptomycetaceae	1883 Streptomyces/2063 Kitasatospora	1927 Streptomyces rimosus/1463826 Streptomyces sp. NRRL B-11253/1463929 Streptomyces sp. NRRL WC-3702/1463930 Streptomyces sp. NRRL WC-3703/1464056 Streptomyces capuensis/1894 Kitasatospora aureofaciens/1950 Streptomyces peucetius/1914 Streptomyces lavendulae
specI_v3_Cluster1899	2	2931	plant	0.0131	0.5051	2 Bacteria	201174 Actinobacteria	1760 Actinobacteria	85011 Streptomycetales	2062 Streptomycetaceae	1883 Streptomyces	47761 Streptomyces ochraceiscleroticus/66377 Streptomyces violens
specI_v3_Cluster1900	1	3128	plant	0.0249	0.4725	2 Bacteria	201174 Actinobacteria	1760 Actinobacteria	85011 Streptomycetales	2062 Streptomycetaceae	1883 Streptomyces	1957 Streptomyces sclerotialus
specI_v3_Cluster1901	1	3231	plant	0.0149	0.4754	2 Bacteria	201174 Actinobacteria	1760 Actinobacteria	85011 Streptomycetales	2062 Streptomycetaceae	1883 Streptomyces	66373 Streptomyces niger
specI_v3_Cluster1904	2	2317	animal	0.0218	0.3646	2 Bacteria	1224 Proteobacteria	28211 Alphaproteobacteria	204455 Rhodobacterales	31989 Rhodobacteraceae	265 Paracoccus	1101189 Paracoccus sp. N5/34004 Paracoccus aminovorans
specI_v3_Cluster1905	1	2234	animal	0.0049	0.3612	2 Bacteria	1224 Proteobacteria	28211 Alphaproteobacteria	204455 Rhodobacterales	31989 Rhodobacteraceae	265 Paracoccus	34004 Paracoccus aminovorans
specI_v3_Cluster1907	3	1036	soil	0.0093	0.3654	2 Bacteria	1224 Proteobacteria	28211 Alphaproteobacteria	204441 Rhodospirillales	433 Acetobacteraceae	441 Gluconobacter	38308 Gluconobacter frateurii/376620 Gluconobacter japonicus
specI_v3_Cluster1908	2	1354	soil	0.0081	0.2991	2 Bacteria	1224 Proteobacteria	28211 Alphaproteobacteria	204441 Rhodospirillales	433 Acetobacteraceae	441 Gluconobacter	442 Gluconobacter oxydans/38308 Gluconobacter frateurii/257438 Gluconobacter thailandicus
specI_v3_Cluster1909	1	1317	soil	0.019	0.3622	2 Bacteria	1224 Proteobacteria	28211 Alphaproteobacteria	204441 Rhodospirillales	433 Acetobacteraceae	441 Gluconobacter	376620 Gluconobacter japonicus
specI_v3_Cluster1910	2	1100	animal	0.0073	0.2092	2 Bacteria	201174 Actinobacteria	1760 Actinobacteria	85006 Micrococcales	85017 Promicromonosporaceae	254250 Isoptericola	1203556 Actinomyces sp. HPA0247/139208 Isoptericola variabilis
specI_v3_Cluster1911	7	572	animal	0.0248	0.2634	2 Bacteria	201174 Actinobacteria	1760 Actinobacteria	2037 Actinomycetales/85006 Micrococcales	2049 Actinomycetaceae/85017 Promicromonosporaceae/145360 Sanguibacteraceae	2529408 Schaalia/186188 Xylanimonas/60919 Sanguibacter	1660 Schaalia odontolytica/1739406 Actinomyces sp. HMSC035G02/186189 Xylanimonas cellulosilytica/60920 Sanguibacter keddieii/936549 Actinomyces sp. ICM54
specI_v3_Cluster1915	1	1023	animal	0.0039	0.2424	2 Bacteria	201174 Actinobacteria	1760 Actinobacteria	2037 Actinomycetales	2049 Actinomycetaceae	1654 Actinomyces	1852361 Actinomyces bouchesdurhonensis
specI_v3_Cluster1916	2	321	animal	0.0295	0.3132	2 Bacteria	1239 Firmicutes	186801 Clostridia	186802 Clostridiales	31979 Clostridiaceae	1485 Clostridium	1105031 Clostridium sp. MSTE9/1414721 Clostridium jeddahense
specI_v3_Cluster1918	2	2297	animal	0.0013	0.4725	2 Bacteria	201174 Actinobacteria	1760 Actinobacteria	85007 Corynebacteriales	1762 Mycobacteriaceae	1763 Mycobacterium	110505 Mycobacterium heckeshornense
specI_v3_Cluster1919	3	3008	animal	0.0095	0.4724	2 Bacteria	201174 Actinobacteria	1760 Actinobacteria	85007 Corynebacteriales	1762 Mycobacteriaceae	1763 Mycobacterium	1789 Mycobacterium xenopi
specI_v3_Cluster1923	2	1257	soil	0.0036	0.3492	2 Bacteria	976 Bacteroidetes	117743 Flavobacteriia	200644 Flavobacteriales	49546 Flavobacteriaceae	237 Flavobacterium	1341165 Flavobacterium enshiense
specI_v3_Cluster1924	14	431	plant	0.0164	0.3129	2 Bacteria	1239 Firmicutes	91061 Bacilli	186826 Lactobacillales	81850 Leuconostocaceae	1243 Leuconostoc	1245 Leuconostoc mesenteroides/1511761 Leuconostoc suionicum
specI_v3_Cluster1925	6	588	plant	0.0098	0.3007	2 Bacteria	1239 Firmicutes	91061 Bacilli	186826 Lactobacillales	81850 Leuconostocaceae	1243 Leuconostoc	33964 Leuconostoc citreum
specI_v3_Cluster1927	2	688	plant	0.0109	0.5112	2 Bacteria	201174 Actinobacteria	1760 Actinobacteria	85006 Micrococcales	85023 Microbacteriaceae	110934 Agreia	110935 Agreia bicolorata/123316 Agreia sp. VKM Ac-2052
specI_v3_Cluster1929	1	703	plant	0.0171	0.4794	2 Bacteria	201174 Actinobacteria	1760 Actinobacteria	85006 Micrococcales	85023 Microbacteriaceae	110934 Agreia	150121 Agreia pratensis
specI_v3_Cluster1932	2	2939	plant	0.014	0.4356	2 Bacteria	1224 Proteobacteria	1236 Gammaproteobacteria	72274 Pseudomonadales	135621 Pseudomonadaceae	286 Pseudomonas	271420 Pseudomonas xanthomarina
specI_v3_Cluster1933	1	2878	aquatic	0.0024	0.4156	2 Bacteria	1224 Proteobacteria	1236 Gammaproteobacteria	72274 Pseudomonadales	135621 Pseudomonadaceae	286 Pseudomonas	316 Pseudomonas stutzeri
specI_v3_Cluster1934	1	130	aquatic	0.0154	0.5077	2 Bacteria	1224 Proteobacteria	28211 Alphaproteobacteria	204441 Rhodospirillales	41295 Rhodospirillaceae	171436 Tistrella	171437 Tistrella mobilis
specI_v3_Cluster1935	2	48	animal	0	0.2422	2 Bacteria	544448 Tenericutes	31969 Mollicutes	2085 Mycoplasmatales	2092 Mycoplasmataceae	2093 Mycoplasma	2110 Mycoplasma agalactiae
specI_v3_Cluster1936	1	49	animal	0	0.2245	2 Bacteria	544448 Tenericutes	31969 Mollicutes	2085 Mycoplasmatales	2092 Mycoplasmataceae	2093 Mycoplasma	2110 Mycoplasma agalactiae
specI_v3_Cluster1937	2	545	animal	0.0091	0.4462	2 Bacteria	201174 Actinobacteria	1760 Actinobacteria	85007 Corynebacteriales	1653 Corynebacteriaceae	1716 Corynebacterium	160386 Corynebacterium casei
specI_v3_Cluster1938	9	666	animal	0.0262	0.4173	2 Bacteria	1239 Firmicutes	909932 Negativicutes	1843489 Veillonellales	31977 Veillonellaceae	29465 Veillonella	29466 Veillonella parvula/450749 Veillonella sp. 6_1_27/457416 Veillonella sp. 3_1_44
specI_v3_Cluster1939	2	1056	animal	0.0148	0.3892	2 Bacteria	1239 Firmicutes	909932 Negativicutes	1843489 Veillonellales	31977 Veillonellaceae	29465 Veillonella	423477 Veillonella rogosae/671228 Veillonella sp. oral taxon 158
specI_v3_Cluster1940	2	746	animal	0.0409	0.3118	2 Bacteria	1239 Firmicutes	909932 Negativicutes	1843489 Veillonellales	31977 Veillonellaceae	29465 Veillonella	39778 Veillonella dispar
specI_v3_Cluster1941	8	766	animal	0.0201	0.224	2 Bacteria	1239 Firmicutes	909932 Negativicutes	1843489 Veillonellales	31977 Veillonellaceae	29465 Veillonella	39777 Veillonella atypica/1203593 Veillonella sp. HPA0037/936588 Veillonella sp. ACP1/936591 Veillonella sp. ICM51a
specI_v3_Cluster1943	4	3240	plant	0.001	0.3686	2 Bacteria	201174 Actinobacteria	1760 Actinobacteria	85007 Corynebacteriales	85025 Nocardiaceae	1817 Nocardia	53431 Nocardia salmonicida/1736458 Nocardia sp. Root136
specI_v3_Cluster1944	1	3180	plant	0.0013	0.3758	2 Bacteria	201174 Actinobacteria	1760 Actinobacteria	85007 Corynebacteriales	85025 Nocardiaceae	1817 Nocardia	225051 Nocardia alba
specI_v3_Cluster1945	3	3160	soil	0.008	0.501	2 Bacteria	201174 Actinobacteria	1760 Actinobacteria	85007 Corynebacteriales/85008 Micromonosporales	85025 Nocardiaceae/28056 Micromonosporaceae	1817 Nocardia/53370 Pilimelia	1824 Nocardia asteroides/53371 Pilimelia anulata
specI_v3_Cluster1946	3	2107	plant	0.0066	0.3206	2 Bacteria	201174 Actinobacteria	1760 Actinobacteria	85007 Corynebacteriales	85025 Nocardiaceae	1817 Nocardia	356147 Nocardia coubleae/184756 Nocardia caishijiensis/145285 Nocardia ignorata
specI_v3_Cluster1947	1	3110	plant	0.0064	0.4228	2 Bacteria	201174 Actinobacteria	1760 Actinobacteria	85007 Corynebacteriales	85025 Nocardiaceae	1817 Nocardia	53431 Nocardia salmonicida
specI_v3_Cluster1948	2	694	aquatic	0	0.5173	2 Bacteria	1224 Proteobacteria	28216 Betaproteobacteria	80840 Burkholderiales	80864 Comamonadaceae	28065 Rhodoferax	81479 Rhodoferax antarcticus
specI_v3_Cluster1949	6	108	animal	0.0567	0.4204	2 Bacteria	1239 Firmicutes	909932 Negativicutes	1843488 Acidaminococcales	909930 Acidaminococcaceae	904 Acidaminococcus	1111120 Acidaminococcus sp. BV3L6/187327 Acidaminococcus intestini/1203555 Acidaminococcus sp. HPA0509/1263033 Acidaminococcus intestini CAG:325
specI_v3_Cluster1951	3	30	animal	0.0317	0.3525	2 Bacteria	508458 Synergistetes	649775 Synergistia	649776 Synergistales	649777 Synergistaceae	428711 Jonquetella	1111126 Jonquetella sp. BV3C21/428712 Jonquetella anthropi
specI_v3_Cluster1952	3	532	animal	0.0997	0.494	2 Bacteria	976 Bacteroidetes	200643 Bacteroidia	171549 Bacteroidales	171552 Prevotellaceae	838 Prevotella	1111130 Prevotella sp. BV3P1/28127 Prevotella buccalis
specI_v3_Cluster1953	1	635	animal	0.1323	0.5087	2 Bacteria	976 Bacteroidetes	200643 Bacteroidia	171549 Bacteroidales	171552 Prevotellaceae	838 Prevotella	28127 Prevotella buccalis
specI_v3_Cluster1954	2	116	animal	0.0767	0.4243	2 Bacteria	201174 Actinobacteria	1760 Actinobacteria	85009 Propionibacteriales	31957 Propionibacteriaceae	203133 Propionimicrobium	1111131 Propionimicrobium sp. BV2F7/33012 Propionimicrobium lymphophilum
specI_v3_Cluster1955	2	339	animal	0.196	0.4554	2 Bacteria	1239 Firmicutes	1737404 Tissierellia	1737405 Tissierellales	1570339 Peptoniphilaceae	162289 Peptoniphilus	1111133 Peptoniphilus sp. BV3AC2/507750 Peptoniphilus duerdenii
specI_v3_Cluster1956	2	200	animal	0.0275	0.5375	2 Bacteria	201174 Actinobacteria	84998 Coriobacteriia	84999 Coriobacteriales	84107 Coriobacteriaceae	1979843 Olegusella	1111135 Coriobacteriaceae bacterium BV3Ac1/1776381 Olegusella massiliensis
specI_v3_Cluster1958	2	127	animal	0	0.419	2 Bacteria	201174 Actinobacteria	84998 Coriobacteriia	1643822 Eggerthellales	1643826 Eggerthellaceae	84108 Slackia	1111137 Slackia sp. CM382/84109 Slackia exigua
specI_v3_Cluster1959	1	731	plant	0	0.5609	2 Bacteria	976 Bacteroidetes	117743 Flavobacteriia	200644 Flavobacteriales	49546 Flavobacteriaceae	237 Flavobacterium	271155 Flavobacterium antarcticum
specI_v3_Cluster1960	1	801	aquatic	0.0112	0.563	2 Bacteria	976 Bacteroidetes	117743 Flavobacteriia	200644 Flavobacteriales	49546 Flavobacteriaceae	237 Flavobacterium	150172 Flavobacterium tegetincola
specI_v3_Cluster1961	2	1328	plant	0	0.4555	2 Bacteria	201174 Actinobacteria	1760 Actinobacteria	85014 Glycomycetales	85034 Glycomycetaceae	58113 Glycomyces	58116 Glycomyces tenuis
specI_v3_Cluster1962	1	1223	soil	0	0.4595	2 Bacteria	201174 Actinobacteria	1760 Actinobacteria	85014 Glycomycetales	85034 Glycomycetaceae	58113 Glycomyces	256035 Glycomyces arizonensis
specI_v3_Cluster1963	6	415	animal	0.0165	0.1497	2 Bacteria	201174 Actinobacteria	1760 Actinobacteria	85009 Propionibacteriales	31957 Propionibacteriaceae	1912215 Acidipropionibacterium	1748 Acidipropionibacterium acidipropionici
specI_v3_Cluster1964	1	1048	animal	0.0258	0.4427	2 Bacteria	1224 Proteobacteria	28211 Alphaproteobacteria	204457 Sphingomonadales	41297 Sphingomonadaceae	13687 Sphingomonas	59803 Sphingomonas echinoides
specI_v3_Cluster1969	76	4	animal	0	0.4377	2 Bacteria	544448 Tenericutes	31969 Mollicutes	2085 Mycoplasmatales	2092 Mycoplasmataceae	2093 Mycoplasma	2104 Mycoplasma pneumoniae
specI_v3_Cluster1970	4	1439	aquatic	0.0042	0.2737	2 Bacteria	1224 Proteobacteria	1236 Gammaproteobacteria	135619 Oceanospirillales	224372 Alcanivoracaceae	59753 Alcanivorax	1113728 Alcanivorax sp. NBRC 101098/1113897 Alcanivorax sp. NBRC 102028/1435973 Alcanivorax sp. 97CO-5/59754 Alcanivorax borkumensis
specI_v3_Cluster1972	1	1519	aquatic	0.0059	0.2495	2 Bacteria	1224 Proteobacteria	1236 Gammaproteobacteria	135619 Oceanospirillales	224372 Alcanivoracaceae	59753 Alcanivorax	64988 Alcanivorax jadensis
specI_v3_Cluster1973	3	2843	plant	0.0168	0.714	2 Bacteria	976 Bacteroidetes	117743 Flavobacteriia	200644 Flavobacteriales	49546 Flavobacteriaceae	237 Flavobacterium	1202532 Flavobacterium sp. F52/459526 Flavobacterium anhuiense/986 Flavobacterium johnsoniae
specI_v3_Cluster1974	1	3141	plant	0.0124	0.6746	2 Bacteria	976 Bacteroidetes	117743 Flavobacteriia	200644 Flavobacteriales	49546 Flavobacteriaceae	237 Flavobacterium	739143 Flavobacterium phragmitis
specI_v3_Cluster1978	3	3322		0.0147	0.522	2 Bacteria	976 Bacteroidetes	117743 Flavobacteriia	200644 Flavobacteriales	49546 Flavobacteriaceae	237 Flavobacterium	986 Flavobacterium johnsoniae
specI_v3_Cluster1979	1	3272	soil	0.0162	0.5086	2 Bacteria	976 Bacteroidetes	117743 Flavobacteriia	200644 Flavobacteriales	49546 Flavobacteriaceae	237 Flavobacterium	370979 Flavobacterium defluvii
specI_v3_Cluster1981	1	2796	aquatic	0.0064	0.672	2 Bacteria	976 Bacteroidetes	117743 Flavobacteriia	200644 Flavobacteriales	49546 Flavobacteriaceae	237 Flavobacterium	554283 Flavobacterium chungangense
specI_v3_Cluster1983	2	2715	aquatic	0.0144	0.6	2 Bacteria	976 Bacteroidetes	117743 Flavobacteriia	200644 Flavobacteriales	49546 Flavobacteriaceae	237 Flavobacterium	1229487 Flavobacterium sp. WG21/1278819 Flavobacterium spartansii
specI_v3_Cluster1984	2	3310	aquatic	0.0076	0.5995	2 Bacteria	976 Bacteroidetes	117743 Flavobacteriia	200644 Flavobacteriales	49546 Flavobacteriaceae	237 Flavobacterium	946677 Flavobacterium chilense
specI_v3_Cluster1987	1	3403	aquatic	0.0088	0.5098	2 Bacteria	976 Bacteroidetes	117743 Flavobacteriia	200644 Flavobacteriales	49546 Flavobacteriaceae	237 Flavobacterium	986 Flavobacterium johnsoniae
specI_v3_Cluster1988	2	3107	aquatic	0.013	0.5885	2 Bacteria	976 Bacteroidetes	117743 Flavobacteriia	200644 Flavobacteriales	49546 Flavobacteriaceae	237 Flavobacterium	1587524 Flavobacterium sp. MEB061/29533 Flavobacterium pectinovorum
specI_v3_Cluster1989	2	1915	aquatic	0.0336	0.7388	2 Bacteria	976 Bacteroidetes	117743 Flavobacteriia	200644 Flavobacteriales	49546 Flavobacteriaceae	237 Flavobacterium	1298868 Flavobacterium sp. URHB0058/362413 Flavobacterium aquidurense
specI_v3_Cluster1991	1	3135	aquatic	0.0201	0.749	2 Bacteria	976 Bacteroidetes	117743 Flavobacteriia	200644 Flavobacteriales	49546 Flavobacteriaceae	237 Flavobacterium	29534 Flavobacterium saccharophilum
specI_v3_Cluster1992	2	1965	aquatic	0.0232	0.5297	2 Bacteria	976 Bacteroidetes	117743 Flavobacteriia	200644 Flavobacteriales	49546 Flavobacteriaceae	237 Flavobacterium	1736238 Flavobacterium sp. Leaf82/362413 Flavobacterium aquidurense
specI_v3_Cluster1993	2	3239	aquatic	0.0148	0.5597	2 Bacteria	976 Bacteroidetes	117743 Flavobacteriia	200644 Flavobacteriales	49546 Flavobacteriaceae	237 Flavobacterium	1114874 Flavobacterium piscis/1179672 Flavobacterium sp. KBS0721
specI_v3_Cluster1994	1	3301	aquatic	0.0145	0.5526	2 Bacteria	976 Bacteroidetes	117743 Flavobacteriia	200644 Flavobacteriales	49546 Flavobacteriaceae	237 Flavobacterium	262320 Flavobacterium frigidimaris
specI_v3_Cluster1996	1	3121	aquatic	0.0186	0.5873	2 Bacteria	976 Bacteroidetes	117743 Flavobacteriia	200644 Flavobacteriales	49546 Flavobacteriaceae	237 Flavobacterium	37752 Flavobacterium hibernum
specI_v3_Cluster1999	1	2968	aquatic	0.0125	0.6135	2 Bacteria	976 Bacteroidetes	117743 Flavobacteriia	200644 Flavobacteriales	49546 Flavobacteriaceae	237 Flavobacterium	362418 Flavobacterium reichenbachii
specI_v3_Cluster2001	2	2176	plant	0.0037	0.3481	2 Bacteria	201174 Actinobacteria	1760 Actinobacteria	85010 Pseudonocardiales	2070 Pseudonocardiaceae	1851 Saccharomonospora	40988 Saccharomonospora azurea
specI_v3_Cluster2004	1	2057	aquatic	0.1556	0.5352	2 Bacteria	1224 Proteobacteria	28211 Alphaproteobacteria	204457 Sphingomonadales	41297 Sphingomonadaceae	165695 Sphingobium	1332080 Sphingobium baderi
specI_v3_Cluster2005	1	2000	aquatic	0.0955	0.538	2 Bacteria	1224 Proteobacteria	28211 Alphaproteobacteria	204457 Sphingomonadales	41297 Sphingomonadaceae	165695 Sphingobium	1332080 Sphingobium baderi
specI_v3_Cluster2006	2	278	plant	0.0484	0.5665	2 Bacteria	1239 Firmicutes	91061 Bacilli	186826 Lactobacillales	33958 Lactobacillaceae	1578 Lactobacillus	231049 Lactobacillus rossiae
specI_v3_Cluster2007	2	126	animal	0	0.0398	2 Bacteria	544448 Tenericutes	31969 Mollicutes	186328 Entomoplasmatales	2131 Spiroplasmataceae	2132 Spiroplasma	315358 Spiroplasma eriocheiris
specI_v3_Cluster2008	3	123	animal	0	0.0434	2 Bacteria	544448 Tenericutes	31969 Mollicutes	186328 Entomoplasmatales	2131 Spiroplasmataceae	2132 Spiroplasma	1114980 Spiroplasma atrichopogonis/2144 Spiroplasma mirum
specI_v3_Cluster2009	2	2395	animal	0.0118	0.531	2 Bacteria	1224 Proteobacteria	1236 Gammaproteobacteria	91347 Enterobacterales	543 Enterobacteriaceae	1903434 Atlantibacter/570 Klebsiella	565 Atlantibacter hermannii/548 Klebsiella aerogenes
specI_v3_Cluster2010	5	2980	plant	0.0047	0.4172	2 Bacteria	201174 Actinobacteria	1760 Actinobacteria	85006 Micrococcales	1268 Micrococcaceae	1742992 Paenarthrobacter	1151118 Arthrobacter sp. 161MFSha2.1/1279032 Arthrobacter sp. 31Cvi3.1E/1534409 Arthrobacter sp. MWB30/1736274 Arthrobacter sp. Leaf145/29320 Paenarthrobacter nicotinovorans
specI_v3_Cluster2011	3	3028	plant	0.0078	0.4001	2 Bacteria	201174 Actinobacteria	1760 Actinobacteria	85006 Micrococcales	1268 Micrococcaceae	1742992 Paenarthrobacter	29320 Paenarthrobacter nicotinovorans/1502752 Arthrobacter sp. UNCCL28
specI_v3_Cluster2014	2	3074	plant	0.0148	0.5663	2 Bacteria	201174 Actinobacteria	1760 Actinobacteria	85006 Micrococcales	1268 Micrococcaceae	1742992 Paenarthrobacter	1118963 Arthrobacter sp. Rue61a/43663 Paenarthrobacter aurescens
specI_v3_Cluster2017	2	750	animal	0.0293	0.4768	2 Bacteria	201174 Actinobacteria	1760 Actinobacteria	2037 Actinomycetales	2049 Actinomycetaceae	1654 Actinomyces	544581 Actinomyces johnsonii/653385 Actinomyces sp. oral taxon 849
specI_v3_Cluster2018	20	691	animal	0.0315	0.4288	2 Bacteria	201174 Actinobacteria	1760 Actinobacteria	2037 Actinomycetales	2049 Actinomycetaceae	1654 Actinomyces	1655 Actinomyces naeslundii
specI_v3_Cluster2019	22	466	animal	0.0203	0.5018	2 Bacteria	201174 Actinobacteria	1760 Actinobacteria	2037 Actinomycetales	2049 Actinomycetaceae	1654 Actinomyces	1581133 Actinomyces sp. HMSC08A09/1739387 Actinomyces sp. HMSC075C01/544580 Actinomyces oris/1656 Actinomyces viscosus/706438 Actinomyces sp. oral taxon 171/712119 Actinomyces sp. oral taxon 175
specI_v3_Cluster2021	3	747	animal	0.092	0.5153	2 Bacteria	976 Bacteroidetes	200643 Bacteroidia	171549 Bacteroidales	171552 Prevotellaceae	838 Prevotella	305719 Prevotella baroniae
specI_v3_Cluster2022	2	607	plant	0	0.4135	2 Bacteria	1224 Proteobacteria	28216 Betaproteobacteria	32003 Nitrosomonadales	32011 Methylophilaceae	359407 Methylotenera	1055487 Methylotenera versatilis/1165096 Methylotenera sp. 73s
specI_v3_Cluster2023	6	30	soil	0	0.2316	2 Bacteria	544448 Tenericutes	31969 Mollicutes	2085 Mycoplasmatales	2092 Mycoplasmataceae	2093 Mycoplasma	2099 Mycoplasma hyopneumoniae
specI_v3_Cluster2024	3	480	animal	0	0.2777	2 Bacteria	1224 Proteobacteria	28211 Alphaproteobacteria	766 Rickettsiales	942 Anaplasmataceae	953 Wolbachia	955 Wolbachia pipientis/116598 Wolbachia endosymbiont of Diaphorina citri/77038 Wolbachia endosymbiont of Drosophila simulans/1605993 Wolbachia endosymbiont of Dactylopius coccus/1620420 Wolbachia endosymbiont of Operophtera brumata/368602 Wolbachia endosymbiont of Laodelphax striatella/263437 Wolbachia endosymbiont of Culex quinquefasciatus
specI_v3_Cluster2026	4	3984	plant	0.006	0.6281	2 Bacteria	201174 Actinobacteria	1760 Actinobacteria	85011 Streptomycetales	2062 Streptomycetaceae	1883 Streptomyces	42234 Streptomyces acidiscabies
specI_v3_Cluster2027	5	773	aquatic	0.0005	0.4186	2 Bacteria	1239 Firmicutes	91061 Bacilli	1385 Bacillales	186822 Paenibacillaceae	44249 Paenibacillus	44250 Paenibacillus alvei/1449062 Paenibacillus sp. UNC217MF/1605994 Paenibacillus sp. NAIST15-1/1761878 Paenibacillus sp. cl6col
specI_v3_Cluster2028	1	773	aquatic	0	0.4075	2 Bacteria	1239 Firmicutes	91061 Bacilli	1385 Bacillales	186822 Paenibacillaceae	44249 Paenibacillus	44250 Paenibacillus alvei
specI_v3_Cluster2030	8	1072	aquatic	0.0034	0.3885	2 Bacteria	1224 Proteobacteria	1236 Gammaproteobacteria	135622 Alteromonadales	267888 Pseudoalteromonadaceae	53246 Pseudoalteromonas	43662 Pseudoalteromonas piscicida/137779 Pseudoalteromonas flavipulchra/1874619 Pseudoalteromonas sp. BMB/493915 Pseudoalteromonas sp. NJ631/81037 Pseudoalteromonas elyakovii
specI_v3_Cluster2031	2	1090	aquatic	0.005	0.3442	2 Bacteria	1224 Proteobacteria	1236 Gammaproteobacteria	135622 Alteromonadales	267888 Pseudoalteromonadaceae	53246 Pseudoalteromonas	43658 Pseudoalteromonas rubra
specI_v3_Cluster2032	2	796	aquatic	0.0088	0.3488	2 Bacteria	1224 Proteobacteria	1236 Gammaproteobacteria	135622 Alteromonadales	267888 Pseudoalteromonadaceae	53246 Pseudoalteromonas	1709477 Pseudoalteromonas sp. R3/43658 Pseudoalteromonas rubra
specI_v3_Cluster2033	2	611	aquatic	0	0.4799	2 Bacteria	1224 Proteobacteria	1236 Gammaproteobacteria	135622 Alteromonadales	267888 Pseudoalteromonadaceae	53246 Pseudoalteromonas	298657 Pseudoalteromonas spongiae/1710354 Pseudoalteromonas sp. P1-9
specI_v3_Cluster2034	1	683	aquatic	0.0015	0.4744	2 Bacteria	1224 Proteobacteria	1236 Gammaproteobacteria	135622 Alteromonadales	267888 Pseudoalteromonadaceae	53246 Pseudoalteromonas	1348114 Pseudoalteromonas piratica
specI_v3_Cluster2035	30	719	soil	0.0161	0.5092	2 Bacteria	1224 Proteobacteria	1236 Gammaproteobacteria	135625 Pasteurellales	712 Pasteurellaceae	2094023 Glaesserella	738 Glaesserella parasuis
specI_v3_Cluster2036	6	44	animal	0	0.3194	2 Bacteria	544448 Tenericutes	31969 Mollicutes	2085 Mycoplasmatales	2092 Mycoplasmataceae	2093 Mycoplasma	29555 Mycoplasma canis
specI_v3_Cluster2037	55	352	animal	0.0156	0.6269	2 Bacteria	976 Bacteroidetes	117743 Flavobacteriia	200644 Flavobacteriales	49546 Flavobacteriaceae	308865 Elizabethkingia	1117645 Elizabethkingia anophelis/172045 Elizabethkingia miricola/1756149 Elizabethkingia bruuniana/1756150 Elizabethkingia ursingii/1867263 Elizabethkingia occulta/1883430 Elizabethkingia sp. HvH-WGS333
specI_v3_Cluster2038	2	297	aquatic	0	0.5497	2 Bacteria	1224 Proteobacteria	1236 Gammaproteobacteria	1706369 Cellvibrionales	1706371 Cellvibrionaceae	447467 Simiduia	447471 Simiduia agarivorans
specI_v3_Cluster2039	1	996	aquatic	0.006	0.5773	2 Bacteria	1224 Proteobacteria	1236 Gammaproteobacteria	135623 Vibrionales	641 Vibrionaceae	662 Vibrio	1117707 Vibrio quintilis
specI_v3_Cluster2040	1	977	aquatic	0.0072	0.5763	2 Bacteria	1224 Proteobacteria	1236 Gammaproteobacteria	135623 Vibrionales	641 Vibrionaceae	662 Vibrio	92172 Vibrio aerogenes
specI_v3_Cluster2041	4	266	animal	0.0122	0.4179	2 Bacteria	201174 Actinobacteria	1760 Actinobacteria	2037 Actinomycetales/85011 Streptomycetales	2049 Actinomycetaceae/2062 Streptomycetaceae	1069494 Trueperella/1883 Streptomyces	1118058 Actinomyces sp. ph3/712121 Actinomyces sp. oral taxon 181/1661 Trueperella pyogenes/29303 Streptomyces cattleya
specI_v3_Cluster2044	1	1835	plant	0.0022	0.4561	2 Bacteria	1224 Proteobacteria	1236 Gammaproteobacteria	135614 Xanthomonadales	32033 Xanthomonadaceae	40323 Stenotrophomonas	216778 Stenotrophomonas rhizophila
specI_v3_Cluster2045	4	1836	plant	0.0124	0.4371	2 Bacteria	1224 Proteobacteria	1236 Gammaproteobacteria	135614 Xanthomonadales	32033 Xanthomonadaceae	40323 Stenotrophomonas	40324 Stenotrophomonas maltophilia/1581081 Stenotrophomonas sp. HMSC10F06/1904944 Stenotrophomonas sp. LM091
specI_v3_Cluster2046	1	1954	plant	0.0046	0.4626	2 Bacteria	1224 Proteobacteria	1236 Gammaproteobacteria	135614 Xanthomonadales	32033 Xanthomonadaceae	40323 Stenotrophomonas	216778 Stenotrophomonas rhizophila
specI_v3_Cluster2047	1	1701	plant	0.0276	0.4198	2 Bacteria	1224 Proteobacteria	1236 Gammaproteobacteria	135614 Xanthomonadales	32033 Xanthomonadaceae	40323 Stenotrophomonas	40324 Stenotrophomonas maltophilia
specI_v3_Cluster2048	3	3056	aquatic	0.0288	0.4202	2 Bacteria	201174 Actinobacteria	1760 Actinobacteria	85007 Corynebacteriales	1762 Mycobacteriaceae	1073531 Mycolicibacter	1545692 Mycobacterium sp. UM_Kg17/342002 Mycolicibacter arupensis
specI_v3_Cluster2049	1	3078	aquatic	0.0013	0.4032	2 Bacteria	201174 Actinobacteria	1760 Actinobacteria	85007 Corynebacteriales	1762 Mycobacteriaceae	1073531 Mycolicibacter	1118379 Mycolicibacter minnesotensis
specI_v3_Cluster2050	6	19	soil	0	0.7415	2 Bacteria	544448 Tenericutes	31969 Mollicutes	2085 Mycoplasmatales	2092 Mycoplasmataceae	2093 Mycoplasma	2100 Mycoplasma hyorhinis
specI_v3_Cluster2051	2	90	plant	0.0272	0.4995	2 Bacteria	1239 Firmicutes	186801 Clostridia	68295 Thermoanaerobacterales	186814 Thermoanaerobacteraceae	129957 Carboxydothermus	54265 Carboxydothermus ferrireducens/129958 Carboxydothermus hydrogenoformans
specI_v3_Cluster2055	2	1556	aquatic	0.0273	0.5043	2 Bacteria	1224 Proteobacteria	1236 Gammaproteobacteria	72274 Pseudomonadales	468 Moraxellaceae	497 Psychrobacter	1926477 Psychrobacter sp. C 20.9/554343 Psychrobacter piscatorii
specI_v3_Cluster2056	2	1684	aquatic	0.0241	0.5215	2 Bacteria	1224 Proteobacteria	1236 Gammaproteobacteria	72274 Pseudomonadales	468 Moraxellaceae	497 Psychrobacter	112002 Psychrobacter pacificensis/1720344 Psychrobacter sp. AntiMn-1
specI_v3_Cluster2057	1	2131	soil	0.0028	0.5101	2 Bacteria	201174 Actinobacteria	1760 Actinobacteria	85011 Streptomycetales	2062 Streptomycetaceae	2063 Kitasatospora	58347 Kitasatospora azatica
specI_v3_Cluster2058	1	2118	soil	0.0047	0.5104	2 Bacteria	201174 Actinobacteria	1760 Actinobacteria	85011 Streptomycetales	2062 Streptomycetaceae	2063 Kitasatospora	58352 Kitasatospora mediocidica
specI_v3_Cluster2062	2	2889	soil	0.004	0.6265	2 Bacteria	201174 Actinobacteria	1760 Actinobacteria	85011 Streptomycetales	2062 Streptomycetaceae	2063 Kitasatospora	1444769 Kitasatospora sp. MBT66/1855352 Streptomyces sp. TLI_053/67352 Kitasatospora purpeofusca
specI_v3_Cluster2064	2	3162	soil	0.0131	0.3586	2 Bacteria	201174 Actinobacteria	1760 Actinobacteria	85011 Streptomycetales	2062 Streptomycetaceae	2063 Kitasatospora/1883 Streptomyces	1463838 Streptomyces sp. NRRL B-5680/1894 Kitasatospora aureofaciens/48665 Streptomyces viridifaciens/68178 Streptomyces avellaneus
specI_v3_Cluster2065	2	2376	soil	0.0148	0.2868	2 Bacteria	201174 Actinobacteria	1760 Actinobacteria	85011 Streptomycetales	2062 Streptomycetaceae	1883 Streptomyces	1703924 Streptomyces sp. CB02056/68244 Streptomyces novaecaesareae/68260 Streptomyces pyridomyceticus
specI_v3_Cluster2069	3	1341	soil	0.0033	0.524	2 Bacteria	201174 Actinobacteria	1760 Actinobacteria	85011 Streptomycetales	2062 Streptomycetaceae	2063 Kitasatospora	81942 Kitasatospora cheerisanensis/1463875 Streptomyces sp. NRRL F-6133/1703930 Kitasatospora sp. CB01950/2064 Kitasatospora griseola
specI_v3_Cluster2073	2	2763	soil	0.0045	0.3622	2 Bacteria	1239 Firmicutes	91061 Bacilli	1385 Bacillales	186822 Paenibacillaceae	44249 Paenibacillus	1705110 Bacillus sp. FJAT-18019/1705565 Paenibacillus solani
specI_v3_Cluster2074	5	3018	soil	0.004	0.4	2 Bacteria	1239 Firmicutes	91061 Bacilli	1385 Bacillales	186822 Paenibacillaceae	44249 Paenibacillus	1227076 Paenibacillus sp. FSL R5-808/59843 Paenibacillus glucanolyticus/71995 Paenibacillus vortex
specI_v3_Cluster2076	2	2396	soil	0.0119	0.4213	2 Bacteria	1239 Firmicutes	91061 Bacilli	1385 Bacillales	186822 Paenibacillaceae	44249 Paenibacillus	1120679 Paenibacillus sp. LC231/1401 Paenibacillus lautus
specI_v3_Cluster2081	2	284	aquatic	0	0.2887	2 Bacteria	NA Bacteria phylum incertae sedis	NA Bacteria class incertae sedis	NA Bacteria order incertae sedis	NA Bacteria fam. incertae sedis	NA Bacteria gen. incertae sedis	1120746 bacterium MS4
specI_v3_Cluster2084	2	4427	aquatic	0.0266	0.5194	2 Bacteria	201174 Actinobacteria	1760 Actinobacteria	85007 Corynebacteriales	1762 Mycobacteriaceae	1866885 Mycolicibacterium	1370121 Mycobacterium sp. UM_WWY/146020 Mycolicibacterium brisbanense
specI_v3_Cluster2086	1	4539	aquatic	0.0064	0.4834	2 Bacteria	201174 Actinobacteria	1760 Actinobacteria	85007 Corynebacteriales	1762 Mycobacteriaceae	1763 Mycobacterium	1927124 Mycobacterium aquaticum
specI_v3_Cluster2087	8	1419	plant	0.0291	0.5816	2 Bacteria	1224 Proteobacteria	1236 Gammaproteobacteria	72274 Pseudomonadales	468 Moraxellaceae	469 Acinetobacter	487316 Acinetobacter soli/1579345 Acinetobacter sp. 243_ASPC/1661746 Acinetobacter sp. C15
specI_v3_Cluster2088	5	1482	plant	0.0092	0.5722	2 Bacteria	1224 Proteobacteria	1236 Gammaproteobacteria	72274 Pseudomonadales	468 Moraxellaceae	469 Acinetobacter	202950 Acinetobacter baylyi/62977 Acinetobacter sp. ADP1
specI_v3_Cluster2089	3	1759	aquatic	0.0063	0.5095	2 Bacteria	1224 Proteobacteria	1236 Gammaproteobacteria	72274 Pseudomonadales	468 Moraxellaceae	469 Acinetobacter	202951 Acinetobacter bouvetii
specI_v3_Cluster2090	3	1643	aquatic	0.0426	0.5697	2 Bacteria	1224 Proteobacteria	1236 Gammaproteobacteria	72274 Pseudomonadales	468 Moraxellaceae	469 Acinetobacter	202952 Acinetobacter gerneri
specI_v3_Cluster2091	3	1306	aquatic	0.0555	0.6151	2 Bacteria	1224 Proteobacteria	1236 Gammaproteobacteria	72274 Pseudomonadales	468 Moraxellaceae	469 Acinetobacter	202956 Acinetobacter towneri/1209355 Acinetobacter sp. MDS7A
specI_v3_Cluster2092	3	535	soil	0	0.549	2 Bacteria	201174 Actinobacteria	1760 Actinobacteria	85010 Pseudonocardiales	2070 Pseudonocardiaceae	65496 Actinoalloteichus	65497 Actinoalloteichus cyanogriseus
specI_v3_Cluster2093	23	942	animal	0.0124	0.5059	2 Bacteria	1224 Proteobacteria	1236 Gammaproteobacteria	135625 Pasteurellales	712 Pasteurellaceae	713 Actinobacillus	715 Actinobacillus pleuropneumoniae
specI_v3_Cluster2094	7	724	animal	0.034	0.5052	2 Bacteria	1224 Proteobacteria	1236 Gammaproteobacteria	135625 Pasteurellales	712 Pasteurellaceae	713 Actinobacillus	718 Actinobacillus equuli/716 Actinobacillus suis/723 Actinobacillus ureae
specI_v3_Cluster2095	1	1179	animal	0.0263	0.4869	2 Bacteria	1224 Proteobacteria	1236 Gammaproteobacteria	135625 Pasteurellales	712 Pasteurellaceae	713 Actinobacillus	717 Actinobacillus capsulatus
specI_v3_Cluster2096	2	149	animal	0	0.2256	2 Bacteria	201174 Actinobacteria	1760 Actinobacteria	2037 Actinomycetales	2049 Actinomycetaceae	1653174 Actinotignum	59505 Actinotignum schaalii
specI_v3_Cluster2097	1	151	animal	0	0.1987	2 Bacteria	201174 Actinobacteria	1760 Actinobacteria	2037 Actinomycetales	2049 Actinomycetaceae	1653174 Actinotignum	59505 Actinotignum schaalii
specI_v3_Cluster2098	1	685	animal	0.0088	0.4584	2 Bacteria	201174 Actinobacteria	1760 Actinobacteria	2037 Actinomycetales	2049 Actinomycetaceae	1654 Actinomyces	272548 Actinomyces dentalis
specI_v3_Cluster2100	1	439	animal	0.0159	0.3895	2 Bacteria	201174 Actinobacteria	1760 Actinobacteria	2037 Actinomycetales	2049 Actinomycetaceae	2529408 Schaalia/1654 Actinomyces	52768 Schaalia georgiae/1227263 Actinomyces sp. oral taxon 877/178339 Actinomyces hongkongensis/710238 Actinomyces sp. oral taxon 178
specI_v3_Cluster2101	5	180	animal	0.0654	0.4764	2 Bacteria	201174 Actinobacteria	1760 Actinobacteria	2037 Actinomycetales	2049 Actinomycetaceae	1654 Actinomyces	33007 Actinomyces neuii/1581120 Actinomyces sp. HMSC06A08/1739339 Actinomyces sp. HMSC072A03/1739355 Actinomyces sp. HMSC064C12
specI_v3_Cluster2102	1	2123	soil	0.0005	0.2845	2 Bacteria	201174 Actinobacteria	1760 Actinobacteria	85008 Micromonosporales	28056 Micromonosporaceae	1865 Actinoplanes	113565 Actinoplanes globisporus
specI_v3_Cluster2103	1	2075	plant	0.001	0.2892	2 Bacteria	201174 Actinobacteria	1760 Actinobacteria	85008 Micromonosporales	28056 Micromonosporaceae	1865 Actinoplanes	543632 Actinoplanes subtropicus
specI_v3_Cluster2104	10	98	animal	0.0992	0.4354	2 Bacteria	1239 Firmicutes/201174 Actinobacteria	91061 Bacilli/1760 Actinobacteria	186826 Lactobacillales/85011 Streptomycetales	186827 Aerococcaceae/2062 Streptomycetaceae	1375 Aerococcus/1883 Streptomyces	51665 Aerococcus urinaeequi/1377 Aerococcus viridans/132473 Streptomyces alboniger/1579347 Carnobacterium sp. 1290_CSPC
specI_v3_Cluster2105	2	210	plant	0.0115	0.5504	2 Bacteria	201174 Actinobacteria	1760 Actinobacteria	85006 Micrococcales	85023 Microbacteriaceae	46352 Agrococcus	341722 Agrococcus lahaulensis/1346502 Agrococcus pavilionensis
specI_v3_Cluster2106	2	980	soil	0.0036	0.367	2 Bacteria	201174 Actinobacteria	1760 Actinobacteria	85006 Micrococcales	85023 Microbacteriaceae	33877 Agromyces	1736467 Agromyces sp. Root1464/33878 Agromyces cerinus
specI_v3_Cluster2108	1	1594	soil	0.0038	0.3526	2 Bacteria	201174 Actinobacteria	1760 Actinobacteria	85006 Micrococcales	85023 Microbacteriaceae	33877 Agromyces	293890 Agromyces subbeticus
specI_v3_Cluster2109	1	1198	aquatic	0.0008	0.3614	2 Bacteria	976 Bacteroidetes	768503 Cytophagia	768507 Cytophagales	563798 Cyclobacteriaceae	246875 Algoriphagus	264027 Algoriphagus marincola
specI_v3_Cluster2110	1	1199	aquatic	0	0.3678	2 Bacteria	976 Bacteroidetes	768503 Cytophagia	768507 Cytophagales	563798 Cyclobacteriaceae	246875 Algoriphagus	264027 Algoriphagus marincola
specI_v3_Cluster2112	1	418	plant	0.0215	0.5742	2 Bacteria	1224 Proteobacteria	1236 Gammaproteobacteria	72274 Pseudomonadales	468 Moraxellaceae	222991 Alkanindiges	197183 Alkanindiges illinoisensis
specI_v3_Cluster2114	9	203	animal	0.0065	0.6816	2 Bacteria	201174 Actinobacteria	1760 Actinobacteria	85004 Bifidobacteriales	31953 Bifidobacteriaceae	419014 Alloscardovia	419015 Alloscardovia omnicolens/1739413 Alloscardovia sp. HMSC034E08
specI_v3_Cluster2116	2	37	aquatic	0.0658	0.3402	2 Bacteria	508458 Synergistetes	649775 Synergistia	649776 Synergistales	649777 Synergistaceae	49894 Acetomicrobium	1120986 Acetomicrobium thermoterrenum/649746 Acetomicrobium hydrogeniformans
specI_v3_Cluster2117	1	54	aquatic	0	0.4444	2 Bacteria	1239 Firmicutes	186801 Clostridia	186802 Clostridiales	1491775 Proteinivoraceae	42447 Anaerobranca	182411 Anaerobranca californiensis
specI_v3_Cluster2122	2	522	soil	0	0.4075	2 Bacteria	1224 Proteobacteria	1236 Gammaproteobacteria	135614 Xanthomonadales	32033 Xanthomonadaceae	490567 Arenimonas	370776 Arenimonas composti
specI_v3_Cluster2123	2	499	soil	0	0.4584	2 Bacteria	1224 Proteobacteria	1236 Gammaproteobacteria	135614 Xanthomonadales	32033 Xanthomonadaceae	490567 Arenimonas	498055 Arenimonas oryziterrae
specI_v3_Cluster2126	2	789	animal	0.0006	0.4062	2 Bacteria	1224 Proteobacteria	28211 Alphaproteobacteria	204458 Caulobacterales	76892 Caulobacteraceae	76890 Asticcacaulis	347481 Asticcacaulis benevestitus
specI_v3_Cluster2127	2	890	plant	0.1074	0.4401	2 Bacteria	1224 Proteobacteria	28211 Alphaproteobacteria	356 Rhizobiales	255475 Aurantimonadaceae	414371 Aureimonas	370622 Aureimonas altamirensis
specI_v3_Cluster2128	1	894	plant	0.0996	0.443	2 Bacteria	1224 Proteobacteria	28211 Alphaproteobacteria	356 Rhizobiales	255475 Aurantimonadaceae	414371 Aureimonas	370622 Aureimonas altamirensis
specI_v3_Cluster2129	4	645	plant	0.0448	0.3835	2 Bacteria	1224 Proteobacteria	28211 Alphaproteobacteria	356 Rhizobiales	255475 Aurantimonadaceae	182269 Aurantimonas	182270 Aurantimonas coralicida/651183 Aurantimonas manganoxydans
specI_v3_Cluster2130	2	1229	plant	0	0.3411	2 Bacteria	1224 Proteobacteria	28211 Alphaproteobacteria	356 Rhizobiales	255475 Aurantimonadaceae	414371 Aureimonas	401562 Aureimonas ureilytica
specI_v3_Cluster2131	19	432	plant	0.0077	0.5564	2 Bacteria	1239 Firmicutes	91061 Bacilli	1385 Bacillales	186817 Bacillaceae	1386 Bacillus	1398 Bacillus coagulans
specI_v3_Cluster2132	6	722	aquatic	0.0002	0.4864	2 Bacteria	1239 Firmicutes	91061 Bacilli	1385 Bacillales	186817 Bacillaceae	1386 Bacillus	135735 Bacillus endophyticus/1402861 Bacillus filamentosus/1590026 Bacillus sp. REN51N
specI_v3_Cluster2133	2	1249	animal	0.0591	0.4567	2 Bacteria	976 Bacteroidetes	200643 Bacteroidia	171549 Bacteroidales	815 Bacteroidaceae	816 Bacteroides	376804 Bacteroides barnesiae
specI_v3_Cluster2134	2	863	aquatic	0.0006	0.4651	2 Bacteria	976 Bacteroidetes	200643 Bacteroidia	171549 Bacteroidales	815 Bacteroidaceae	816 Bacteroides	477666 Bacteroides graminisolvens/1674817 Bacteroidales bacterium Bact_03
specI_v3_Cluster2135	3	1553	animal	0.1773	0.5475	2 Bacteria	976 Bacteroidetes	200643 Bacteroidia	171549 Bacteroidales	815 Bacteroidaceae	816 Bacteroides	204516 Bacteroides massiliensis
specI_v3_Cluster2137	2	277	aquatic	0.0036	0.5624	2 Bacteria	976 Bacteroidetes	200643 Bacteroidia	171549 Bacteroidales	815 Bacteroidaceae	816 Bacteroides	392838 Bacteroides propionicifaciens
specI_v3_Cluster2138	3	1336	animal	0.0012	0.463	2 Bacteria	976 Bacteroidetes	200643 Bacteroidia	171549 Bacteroidales	815 Bacteroidaceae	816 Bacteroides	310300 Bacteroides pyogenes
specI_v3_Cluster2139	2	1328	animal	0.0102	0.47	2 Bacteria	976 Bacteroidetes	200643 Bacteroidia	171549 Bacteroidales	815 Bacteroidaceae	816 Bacteroides	310300 Bacteroides pyogenes
specI_v3_Cluster2140	4	1799	animal	0.0961	0.4015	2 Bacteria	976 Bacteroidetes	200643 Bacteroidia	171549 Bacteroidales	815 Bacteroidaceae	816 Bacteroides	291644 Bacteroides salyersiae
specI_v3_Cluster2143	3	409	animal	0.0041	0.4902	2 Bacteria	201174 Actinobacteria	1760 Actinobacteria	85004 Bifidobacteriales	31953 Bifidobacteriaceae	1678 Bifidobacterium	35760 Bifidobacterium choerinum
specI_v3_Cluster2145	3	324	animal	0.0062	0.4938	2 Bacteria	201174 Actinobacteria	1760 Actinobacteria	85004 Bifidobacteriales	31953 Bifidobacteriaceae	1678 Bifidobacterium	1692 Bifidobacterium magnum
specI_v3_Cluster2146	3	340	animal	0	0.5216	2 Bacteria	201174 Actinobacteria	1760 Actinobacteria	85004 Bifidobacteriales	31953 Bifidobacteriaceae	1678 Bifidobacterium	1693 Bifidobacterium minimum
specI_v3_Cluster2147	3	446	animal	0.009	0.4163	2 Bacteria	201174 Actinobacteria	1760 Actinobacteria	85004 Bifidobacteriales	31953 Bifidobacteriaceae	1678 Bifidobacterium	77635 Bifidobacterium subtile
specI_v3_Cluster2148	8	422	animal	0.0069	0.5701	2 Bacteria	201174 Actinobacteria	1760 Actinobacteria	85004 Bifidobacteriales	31953 Bifidobacteriaceae	1678 Bifidobacterium	246618 Bifidobacterium thermacidophilum/33905 Bifidobacterium thermophilum
specI_v3_Cluster2149	4	388	animal	0.0146	0.5629	2 Bacteria	201174 Actinobacteria	1760 Actinobacteria	85004 Bifidobacteriales	31953 Bifidobacteriaceae	1678 Bifidobacterium	78343 Bifidobacterium boum/33905 Bifidobacterium thermophilum
specI_v3_Cluster2150	3	475	animal	0.0014	0.5463	2 Bacteria	201174 Actinobacteria	1760 Actinobacteria	85004 Bifidobacteriales	31953 Bifidobacteriaceae	1678 Bifidobacterium	356829 Bifidobacterium tsurumiense
specI_v3_Cluster2152	2	1033	animal	0.0196	0.2664	2 Bacteria	1239 Firmicutes	186801 Clostridia	186802 Clostridiales	186803 Lachnospiraceae	572511 Blautia	1697784 Clostridia bacterium UC5.1-1D4/33035 Blautia producta
specI_v3_Cluster2155	1	938	plant	0	0.3891	2 Bacteria	1224 Proteobacteria	28211 Alphaproteobacteria	204458 Caulobacterales	76892 Caulobacteraceae	41275 Brevundimonas	74311 Brevundimonas bacteroides
specI_v3_Cluster2157	14	106	aquatic	0.0074	0.57	2 Bacteria	1239 Firmicutes	91061 Bacilli	1385 Bacillales	186820 Listeriaceae	2755 Brochothrix	2756 Brochothrix thermosphacta
specI_v3_Cluster2158	3	259	animal	0.1469	0.4278	2 Bacteria	1239 Firmicutes	186801 Clostridia	186802 Clostridiales	31979 Clostridiaceae	580596 Butyricicoccus	501571 Butyricicoccus pullicaecorum
specI_v3_Cluster2159	2	377	animal	0	0.3183	2 Bacteria	976 Bacteroidetes	200643 Bacteroidia	171549 Bacteroidales	1853231 Odoribacteraceae	574697 Butyricimonas	544644 Butyricimonas synergistica/1816677 Butyricimonas sp. Marseille-P2440
specI_v3_Cluster2163	1	532	animal	0.0207	0.4323	2 Bacteria	1239 Firmicutes	186801 Clostridia	186802 Clostridiales	186803 Lachnospiraceae	830 Butyrivibrio	831 Butyrivibrio fibrisolvens
specI_v3_Cluster2164	3	815	plant	0.0154	0.3199	2 Bacteria	1239 Firmicutes	186801 Clostridia	186802 Clostridiales	186803 Lachnospiraceae	830 Butyrivibrio	185008 Butyrivibrio hungatei/1520806 Butyrivibrio sp. INlla18
specI_v3_Cluster2165	1	1725	soil	0.0116	0.3983	2 Bacteria	1239 Firmicutes	186801 Clostridia	68295 Thermoanaerobacterales	543371 Thermoanaerobacterales Family III. Incertae Sedis	44000 Caldicellulosiruptor	717609 Caldicellulosiruptor obsidiansis
specI_v3_Cluster2166	1	1654	soil	0.0079	0.4027	2 Bacteria	1239 Firmicutes	186801 Clostridia	68295 Thermoanaerobacterales	543371 Thermoanaerobacterales Family III. Incertae Sedis	44000 Caldicellulosiruptor	55205 Caldicellulosiruptor owensensis
specI_v3_Cluster2167	6	1665	aquatic	0.016	0.3537	2 Bacteria	1239 Firmicutes	186801 Clostridia	68295 Thermoanaerobacterales	543371 Thermoanaerobacterales Family III. Incertae Sedis	44000 Caldicellulosiruptor	31899 Caldicellulosiruptor bescii/413889 Caldicellulosiruptor kronotskyensis
specI_v3_Cluster2168	3	1660	soil	0.0209	0.3636	2 Bacteria	1239 Firmicutes	186801 Clostridia	68295 Thermoanaerobacterales	543371 Thermoanaerobacterales Family III. Incertae Sedis	44000 Caldicellulosiruptor	301953 Caldicellulosiruptor acetigenus/52765 Caldicellulosiruptor kristjanssonii/52766 Caldicellulosiruptor lactoaceticus
specI_v3_Cluster2169	1	1815	soil	0.0176	0.303	2 Bacteria	1239 Firmicutes	186801 Clostridia	68295 Thermoanaerobacterales	543371 Thermoanaerobacterales Family III. Incertae Sedis	44000 Caldicellulosiruptor	413888 Caldicellulosiruptor hydrothermalis
specI_v3_Cluster2170	1	1807	soil	0.0066	0.311	2 Bacteria	1239 Firmicutes	186801 Clostridia	68295 Thermoanaerobacterales	543371 Thermoanaerobacterales Family III. Incertae Sedis	44000 Caldicellulosiruptor	1387557 Caldicellulosiruptor danielii
specI_v3_Cluster2172	3	548	animal	0	0.5532	2 Bacteria	1224 Proteobacteria	29547 Epsilonproteobacteria	213849 Campylobacterales	72294 Campylobacteraceae	194 Campylobacter	200 Campylobacter curvus/936554 Campylobacter sp. FOBRC14
specI_v3_Cluster2173	2	474	animal	0.0021	0.5021	2 Bacteria	1224 Proteobacteria	29547 Epsilonproteobacteria	213849 Campylobacterales	72294 Campylobacteraceae	194 Campylobacter	28080 Campylobacter upsaliensis
specI_v3_Cluster2174	3	76	aquatic	0.0043	0.4759	2 Bacteria	1239 Firmicutes	186801 Clostridia	186802 Clostridiales	543347 Clostridiales Family XVI. Incertae Sedis	178898 Carboxydocella	285110 Carboxydocella sporoproducens/1926599 Carboxydocella sp. ULO1/1926600 Carboxydocella sp. JDF658
specI_v3_Cluster2176	5	1197	plant	0.0096	0.3351	2 Bacteria	1224 Proteobacteria	28216 Betaproteobacteria	206351 Neisseriales	1499392 Chromobacteriaceae	535 Chromobacterium	394935 Chromobacterium haemolyticum
specI_v3_Cluster2180	1	2033		0.002	0.392	2 Bacteria	976 Bacteroidetes	117743 Flavobacteriia	200644 Flavobacteriales	49546 Flavobacteriaceae	59732 Chryseobacterium	454006 Chryseobacterium hungaricum
specI_v3_Cluster2181	1	2376	plant	0.0021	0.6225	2 Bacteria	976 Bacteroidetes	117743 Flavobacteriia	200644 Flavobacteriales	49546 Flavobacteriaceae	59732 Chryseobacterium	456299 Chryseobacterium gregarium
specI_v3_Cluster2184	2	865	soil	0.0012	0.2318	2 Bacteria	1239 Firmicutes	186801 Clostridia	186802 Clostridiales	2304686 Hungateiclostridiaceae	1508657 Ruminiclostridium	29355 Ruminiclostridium cellobioparum
specI_v3_Cluster2185	4	361	soil	0	0.3807	2 Bacteria	1239 Firmicutes	186801 Clostridia	186802 Clostridiales	31979 Clostridiaceae	1485 Clostridium	36839 Clostridium felsineum/1551 Clostridium aurantibutyricum/84029 Clostridium roseum
specI_v3_Cluster2186	3	376	animal	0.0027	0.3368	2 Bacteria	1239 Firmicutes	186801 Clostridia	186802 Clostridiales	186804 Peptostreptococcaceae	1505652 Terrisporobacter	36841 Terrisporobacter glycolicus
specI_v3_Cluster2187	1	438	animal	0	0.3402	2 Bacteria	1239 Firmicutes	186801 Clostridia	186802 Clostridiales	186804 Peptostreptococcaceae	1505652 Terrisporobacter	1577792 Terrisporobacter othiniensis
specI_v3_Cluster2188	2	400	aquatic	0.0025	0.3179	2 Bacteria	1239 Firmicutes	186801 Clostridia	186802 Clostridiales	31979 Clostridiaceae	1485 Clostridium	36844 Clostridium homopropionicum
specI_v3_Cluster2189	2	459	aquatic	0	0.4881	2 Bacteria	1239 Firmicutes	186801 Clostridia	186802 Clostridiales	31979 Clostridiaceae	1485 Clostridium	36845 Clostridium intestinale
specI_v3_Cluster2190	3	120	animal	0.0229	0.375	2 Bacteria	1239 Firmicutes	186801 Clostridia	186802 Clostridiales	186803 Lachnospiraceae	2039240 Anaerotignum	160404 Anaerotignum lactatifermentans/1262814 Clostridium sp. CAG:505/1263025 Firmicutes bacterium CAG:466/1697787 Clostridia bacterium UC5.1-1D10
specI_v3_Cluster2191	2	124	aquatic	0	0.3466	2 Bacteria	1239 Firmicutes	186801 Clostridia	186802 Clostridiales	186804 Peptostreptococcaceae	1481960 Peptoclostridium	1557 Peptoclostridium litorale
specI_v3_Cluster2192	2	728	soil	0.0055	0.3361	2 Bacteria	1239 Firmicutes	186801 Clostridia	186802 Clostridiales	31979 Clostridiaceae	1485 Clostridium	33954 Clostridium magnum
specI_v3_Cluster2193	1	402	animal	0.0224	0.3184	2 Bacteria	1239 Firmicutes	526524 Erysipelotrichia	526525 Erysipelotrichales	128827 Erysipelotrichaceae	1505663 Erysipelatoclostridium	341225 [Clostridium] saccharogumia/1232438 Clostridiales bacterium VE202-01
specI_v3_Cluster2194	5	141	animal	0.0201	0.3507	2 Bacteria	1239 Firmicutes	186801 Clostridia	186802 Clostridiales	2304686 Hungateiclostridiaceae	2304691 Thermoclostridium	1510 Thermoclostridium stercorarium
specI_v3_Cluster2195	2	340	animal	0.0087	0.4749	2 Bacteria	1239 Firmicutes	186801 Clostridia	186802 Clostridiales	31979 Clostridiaceae	1485 Clostridium	29372 Clostridium thermobutyricum/179628 Clostridium colicanis
specI_v3_Cluster2196	10	327	soil	0.0059	0.2918	2 Bacteria	1239 Firmicutes	186801 Clostridia	186802 Clostridiales	31979 Clostridiaceae	1485 Clostridium	1519 Clostridium tyrobutyricum
specI_v3_Cluster2197	2	952	aquatic	0.0168	0.3558	2 Bacteria	201174 Actinobacteria	1760 Actinobacteria	85007 Corynebacteriales	1653 Corynebacteriaceae	1716 Corynebacterium	1721 Corynebacterium callunae
specI_v3_Cluster2198	2	533	animal	0	0.431	2 Bacteria	201174 Actinobacteria	1760 Actinobacteria	85007 Corynebacteriales	1653 Corynebacteriaceae	1716 Corynebacterium	225326 Corynebacterium halotolerans
specI_v3_Cluster2200	1	352	animal	0.0852	0.5483	2 Bacteria	201174 Actinobacteria	1760 Actinobacteria	85007 Corynebacteriales	1653 Corynebacteriaceae	1716 Corynebacterium	43769 Corynebacterium propinquum
specI_v3_Cluster2201	2	313	animal	0.0384	0.512	2 Bacteria	201174 Actinobacteria	1760 Actinobacteria	85007 Corynebacteriales	1653 Corynebacteriaceae	1716 Corynebacterium	43769 Corynebacterium propinquum
specI_v3_Cluster2202	5	297	animal	0.0529	0.5354	2 Bacteria	201174 Actinobacteria	1760 Actinobacteria	85007 Corynebacteriales	1653 Corynebacteriaceae	1716 Corynebacterium	37637 Corynebacterium pseudodiphtheriticum/1203622 Corynebacterium sp. KPL1989/1203624 Corynebacterium sp. KPL1995/1834153 Corynebacterium sp. EPI-003-04-2554_SCH2473622
specI_v3_Cluster2203	2	804	plant	0	0.4804	2 Bacteria	1297 Deinococcus-Thermus	188787 Deinococci	118964 Deinococcales	183710 Deinococcaceae	1298 Deinococcus	317577 Deinococcus ficus
specI_v3_Cluster2204	1	982	plant	0.001	0.3931	2 Bacteria	1297 Deinococcus-Thermus	188787 Deinococci	118964 Deinococcales	183710 Deinococcaceae	1298 Deinococcus	249408 Deinococcus marmoris
specI_v3_Cluster2206	2	1035	plant	0	0.4712	2 Bacteria	1297 Deinococcus-Thermus	188787 Deinococci	118964 Deinococcales	183710 Deinococcaceae	1298 Deinococcus	68910 Deinococcus murrayi/1489678 Deinococcus sp. RL
specI_v3_Cluster2207	4	748	plant	0.0007	0.3587	2 Bacteria	1297 Deinococcus-Thermus	188787 Deinococci	118964 Deinococcales	183710 Deinococcaceae	1298 Deinococcus	1299 Deinococcus radiodurans
specI_v3_Cluster2208	2	75	aquatic	0	0.3387	2 Bacteria	1224 Proteobacteria	28221 Deltaproteobacteria	213118 Desulfobacterales	213119 Desulfobacteraceae	218207 Desulfatibacillum	218208 Desulfatibacillum aliphaticivorans/259354 Desulfatibacillum alkenivorans
specI_v3_Cluster2209	1	72	aquatic	0	0.3611	2 Bacteria	1224 Proteobacteria	28221 Deltaproteobacteria	213118 Desulfobacterales	213119 Desulfobacteraceae	218207 Desulfatibacillum	259354 Desulfatibacillum alkenivorans
specI_v3_Cluster2210	4	126	aquatic	0.002	0.3253	2 Bacteria	1224 Proteobacteria	28221 Deltaproteobacteria	213118 Desulfobacterales	213119 Desulfobacteraceae	896 Desulfococcus	897 Desulfococcus multivorans
specI_v3_Cluster2211	2	1322	soil	0	0.2922	2 Bacteria	1239 Firmicutes	186801 Clostridia	186802 Clostridiales	186807 Peptococcaceae	79206 Desulfosporosinus	569859 Desulfosporosinus hippei/1487923 Desulfosporosinus sp. HMP52
specI_v3_Cluster2212	1	1545	soil	0	0.2926	2 Bacteria	1239 Firmicutes	186801 Clostridia	186802 Clostridiales	186807 Peptococcaceae	79206 Desulfosporosinus	79209 Desulfosporosinus meridiei
specI_v3_Cluster2214	2	766	aquatic	0.0163	0.2559	2 Bacteria	1239 Firmicutes	186801 Clostridia	186802 Clostridiales	186807 Peptococcaceae	1562 Desulfotomaculum	412895 Desulfotomaculum hydrothermale
specI_v3_Cluster2215	1	161	aquatic	0	0.4472	2 Bacteria	1239 Firmicutes	186801 Clostridia	186802 Clostridiales	186807 Peptococcaceae	2282741 Desulfofundulus	348840 Desulfofundulus thermosubterraneus
specI_v3_Cluster2216	1	171	aquatic	0	0.4211	2 Bacteria	1239 Firmicutes	186801 Clostridia	186802 Clostridiales	186807 Peptococcaceae	2282741 Desulfofundulus	58135 Desulfofundulus kuznetsovii
specI_v3_Cluster2217	3	165	aquatic	0.0061	0.3846	2 Bacteria	1224 Proteobacteria	28221 Deltaproteobacteria	213115 Desulfovibrionales	194924 Desulfovibrionaceae	1912771 Halodesulfovibrio/872 Desulfovibrio	126333 Halodesulfovibrio aestuarii/876 Desulfovibrio desulfuricans
specI_v3_Cluster2218	1	166	aquatic	0.0181	0.3373	2 Bacteria	1224 Proteobacteria	28221 Deltaproteobacteria	213115 Desulfovibrionales	194924 Desulfovibrionaceae	1912771 Halodesulfovibrio	458711 Halodesulfovibrio marinisediminis
specI_v3_Cluster2219	1	151	aquatic	0.0132	0.4503	2 Bacteria	1224 Proteobacteria	28221 Deltaproteobacteria	213115 Desulfovibrionales	194924 Desulfovibrionaceae	1912771 Halodesulfovibrio	1560234 Halodesulfovibrio spirochaetisodalis
specI_v3_Cluster2220	3	108	aquatic	0	0.4444	2 Bacteria	1224 Proteobacteria	28221 Deltaproteobacteria	213115 Desulfovibrionales	194924 Desulfovibrionaceae	872 Desulfovibrio	873 Desulfovibrio africanus
specI_v3_Cluster2221	2	276	aquatic	0.0315	0.3371	2 Bacteria	1224 Proteobacteria	28221 Deltaproteobacteria	213115 Desulfovibrionales	194924 Desulfovibrionaceae	872 Desulfovibrio	58180 Desulfovibrio alaskensis
specI_v3_Cluster2222	2	94	aquatic	0	0.4439	2 Bacteria	1224 Proteobacteria	28221 Deltaproteobacteria	213115 Desulfovibrionales	194924 Desulfovibrionaceae	872 Desulfovibrio	879 Desulfovibrio gigas
specI_v3_Cluster2223	2	992	aquatic	0	0.1906	2 Bacteria	1224 Proteobacteria	28221 Deltaproteobacteria	213115 Desulfovibrionales	194924 Desulfovibrionaceae	872 Desulfovibrio	191026 Desulfovibrio hydrothermalis
specI_v3_Cluster2224	2	1445	plant	0.0024	0.3962	2 Bacteria	1224 Proteobacteria	28211 Alphaproteobacteria	356 Rhizobiales	45401 Hyphomicrobiaceae	46913 Devosia	288995 Devosia limi
specI_v3_Cluster2226	1	1341	plant	0.006	0.2707	2 Bacteria	976 Bacteroidetes	768503 Cytophagia	768507 Cytophagales	89373 Cytophagaceae	120831 Dyadobacter	659014 Dyadobacter soli
specI_v3_Cluster2227	1	1306	plant	0.0069	0.3346	2 Bacteria	976 Bacteroidetes	768503 Cytophagia	768507 Cytophagales	89373 Cytophagaceae	120831 Dyadobacter	94254 Dyadobacter fermentans
specI_v3_Cluster2230	2	181	aquatic	0	0.5303	2 Bacteria	1224 Proteobacteria	1236 Gammaproteobacteria	135619 Oceanospirillales	2066474 Endozoicomonadaceae	305899 Endozoicomonas	305900 Endozoicomonas elysicola
specI_v3_Cluster2231	17	420	animal	0.0532	0.4899	2 Bacteria	1239 Firmicutes	91061 Bacilli	186826 Lactobacillales	81852 Enterococcaceae	1350 Enterococcus	44008 Enterococcus cecorum
specI_v3_Cluster2232	3	413	animal	0.0089	0.4603	2 Bacteria	1239 Firmicutes	91061 Bacilli	186826 Lactobacillales	81852 Enterococcaceae	1350 Enterococcus	1355 Enterococcus columbae
specI_v3_Cluster2233	1	243	animal	0.0082	0.3704	2 Bacteria	201174 Actinobacteria	84998 Coriobacteriia	1643822 Eggerthellales	1643826 Eggerthellaceae	580024 Enterorhabdus	580026 Enterorhabdus mucosicola
specI_v3_Cluster2234	1	235	animal	0	0.3319	2 Bacteria	201174 Actinobacteria	84998 Coriobacteriia	1643822 Eggerthellales	1643826 Eggerthellaceae	580024 Enterorhabdus	671266 Enterorhabdus caecimuris
specI_v3_Cluster2238	2	2152	plant	0.039	0.4579	2 Bacteria	976 Bacteroidetes	117743 Flavobacteriia	200644 Flavobacteriales	49546 Flavobacteriaceae	59732 Chryseobacterium	421072 Chryseobacterium halperniae
specI_v3_Cluster2241	1	1995	plant	0.0456	0.4536	2 Bacteria	976 Bacteroidetes	117743 Flavobacteriia	200644 Flavobacteriales	49546 Flavobacteriaceae	59732 Chryseobacterium	191577 Chryseobacterium tenax
specI_v3_Cluster2242	2	116	animal	0.0524	0.4134	2 Bacteria	1239 Firmicutes	91061 Bacilli	186826 Lactobacillales	186827 Aerococcaceae	171412 Eremococcus	88132 Eremococcus coleocola
specI_v3_Cluster2243	5	32	aquatic	0.0938	0.3435	2 Bacteria	1239 Firmicutes	526524 Erysipelotrichia	526525 Erysipelotrichales	128827 Erysipelotrichaceae	1647 Erysipelothrix	1648 Erysipelothrix rhusiopathiae
specI_v3_Cluster2245	2	11	aquatic	0	0.5455	2 Bacteria	201174 Actinobacteria	84992 Acidimicrobiia	84993 Acidimicrobiales	84994 Acidimicrobiaceae	121038 Ferrimicrobium	121039 Ferrimicrobium acidiphilum
specI_v3_Cluster2246	2	228	aquatic	0	0.5794	2 Bacteria	1224 Proteobacteria	1236 Gammaproteobacteria	135622 Alteromonadales	267892 Ferrimonadaceae	44011 Ferrimonas	364763 Ferrimonas kyonanensis/718193 Ferrimonas sediminum
specI_v3_Cluster2247	2	1798		0.0006	0.4289	2 Bacteria	976 Bacteroidetes	117743 Flavobacteriia	200644 Flavobacteriales	49546 Flavobacteriaceae	237 Flavobacterium	551990 Flavobacterium glycines
specI_v3_Cluster2249	1	1774		0.0011	0.5023	2 Bacteria	976 Bacteroidetes	117743 Flavobacteriia	200644 Flavobacteriales	49546 Flavobacteriaceae	237 Flavobacterium	350893 Flavobacterium daejeonense
specI_v3_Cluster2250	1	1836	aquatic	0.0011	0.3971	2 Bacteria	976 Bacteroidetes	117743 Flavobacteriia	200644 Flavobacteriales	49546 Flavobacteriaceae	237 Flavobacterium	1306519 Flavobacterium commune
specI_v3_Cluster2251	1	1851	soil	0.0016	0.3566	2 Bacteria	976 Bacteroidetes	117743 Flavobacteriia	200644 Flavobacteriales	49546 Flavobacteriaceae	237 Flavobacterium	1492738 Flavobacterium seoulense
specI_v3_Cluster2252	1	1890	plant	0.0021	0.5026	2 Bacteria	976 Bacteroidetes	117743 Flavobacteriia	200644 Flavobacteriales	49546 Flavobacteriaceae	237 Flavobacterium	983 Flavobacterium flevense
specI_v3_Cluster2253	26	819	plant	0.0008	0.5918	2 Bacteria	976 Bacteroidetes	117743 Flavobacteriia	200644 Flavobacteriales	49546 Flavobacteriaceae	237 Flavobacterium	96345 Flavobacterium psychrophilum
specI_v3_Cluster2254	1	815	plant	0	0.584	2 Bacteria	976 Bacteroidetes	117743 Flavobacteriia	200644 Flavobacteriales	49546 Flavobacteriaceae	237 Flavobacterium	498292 Flavobacterium swingsii
specI_v3_Cluster2255	2	793	plant	0	0.4357	2 Bacteria	976 Bacteroidetes	117743 Flavobacteriia	200644 Flavobacteriales	49546 Flavobacteriaceae	237 Flavobacterium	498301 Flavobacterium rivuli
specI_v3_Cluster2258	1	797	aquatic	0.0013	0.5232	2 Bacteria	976 Bacteroidetes	117743 Flavobacteriia	200644 Flavobacteriales	49546 Flavobacteriaceae	237 Flavobacterium	416016 Flavobacterium cucumis
specI_v3_Cluster2259	2	808	plant	0	0.4889	2 Bacteria	976 Bacteroidetes	117743 Flavobacteriia	200644 Flavobacteriales	49546 Flavobacteriaceae	237 Flavobacterium	426226 Flavobacterium subsaxonicum
specI_v3_Cluster2260	2	1219	soil	0	0.6225	2 Bacteria	976 Bacteroidetes	117743 Flavobacteriia	200644 Flavobacteriales	49546 Flavobacteriaceae	237 Flavobacterium	350894 Flavobacterium suncheonense
specI_v3_Cluster2261	2	240	soil	0	0.3842	2 Bacteria	1224 Proteobacteria	28221 Deltaproteobacteria	69541 Desulfuromonadales	213422 Geobacteraceae	392332 Geoalkalibacter	392333 Geoalkalibacter ferrihydriticus
specI_v3_Cluster2262	2	339	plant	0.0353	0.636	2 Bacteria	1239 Firmicutes	91061 Bacilli	1385 Bacillales	186817 Bacillaceae	1276290 Caldibacillus	301148 Caldibacillus debilis
specI_v3_Cluster2263	2	434	aquatic	0	0.481	2 Bacteria	1224 Proteobacteria	1236 Gammaproteobacteria	135622 Alteromonadales	72275 Alteromonadaceae	89404 Glaciecola	56807 Glaciecola pallidula
specI_v3_Cluster2264	2	316	aquatic	0	0.481	2 Bacteria	1224 Proteobacteria	1236 Gammaproteobacteria	135622 Alteromonadales	72275 Alteromonadaceae	89404 Glaciecola	56804 Glaciecola punicea
specI_v3_Cluster2265	1	178	animal	0.1629	0.5674	2 Bacteria	1239 Firmicutes	91061 Bacilli	186826 Lactobacillales	186827 Aerococcaceae	13075 Globicatella	136093 Globicatella sulfidifaciens/13076 Globicatella sanguinis/1739315 Globicatella sp. HMSC072A10
specI_v3_Cluster2266	2	634	aquatic	0.0016	0.4535	2 Bacteria	201174 Actinobacteria	1760 Actinobacteria	85007 Corynebacteriales	85026 Gordoniaceae	2053 Gordonia	53427 Gordonia hirsuta
specI_v3_Cluster2267	2	1213	aquatic	0.0029	0.3933	2 Bacteria	976 Bacteroidetes	117743 Flavobacteriia	200644 Flavobacteriales	49546 Flavobacteriaceae	292691 Gramella	279359 Gramella echinicola/1250231 Gramella sp. MAR_2010_102
specI_v3_Cluster2268	2	213	aquatic	0.0657	0.4601	2 Bacteria	201174 Actinobacteria	1760 Actinobacteria	85009 Propionibacteriales	31957 Propionibacteriaceae	448176 Granulicoccus	266854 Granulicoccus phenolivorans
specI_v3_Cluster2269	2	1477	animal	0	0.4005	2 Bacteria	1224 Proteobacteria	1236 Gammaproteobacteria	135619 Oceanospirillales	28256 Halomonadaceae	2745 Halomonas	258591 Halomonas anticariensis
specI_v3_Cluster2270	2	1447	aquatic	0.0041	0.4432	2157 Archaea	28890 Euryarchaeota	183963 Halobacteria	1644055 Haloferacales	1963271 Halorubraceae	56688 Halorubrum	1227480 Halorubrum hochstenium/119434 Halorubrum tebenquichense
specI_v3_Cluster2273	1	1691	aquatic	0.0059	0.4423	2157 Archaea	28890 Euryarchaeota	183963 Halobacteria	1644055 Haloferacales	1963271 Halorubraceae	56688 Halorubrum	416585 Halorubrum californiense
specI_v3_Cluster2274	1	1673	aquatic	0.0048	0.431	2157 Archaea	28890 Euryarchaeota	183963 Halobacteria	1644055 Haloferacales	1963271 Halorubraceae	56688 Halorubrum	1765655 Halorubrum tropicale
specI_v3_Cluster2277	1	1600	aquatic	0.0056	0.4481	2157 Archaea	28890 Euryarchaeota	183963 Halobacteria	1644055 Haloferacales	1963271 Halorubraceae	56688 Halorubrum	35743 Halorubrum sodomense
specI_v3_Cluster2278	2	79	aquatic	0	0.5544	2 Bacteria	1224 Proteobacteria	28211 Alphaproteobacteria	362534 Kordiimonadales	1331809 Kordiimonadaceae	288021 Kordiimonas	288022 Kordiimonas gwangyangensis
specI_v3_Cluster2279	2	352	plant	0.0101	0.5367	2 Bacteria	1239 Firmicutes	186801 Clostridia	186802 Clostridiales	186803 Lachnospiraceae	140625 Lachnobacterium	140626 Lachnobacterium bovis
specI_v3_Cluster2280	1	320	plant	0.0063	0.5563	2 Bacteria	1239 Firmicutes	186801 Clostridia	186802 Clostridiales	186803 Lachnospiraceae	140625 Lachnobacterium	140626 Lachnobacterium bovis
specI_v3_Cluster2281	2	183	plant	0	0.4645	2 Bacteria	1239 Firmicutes	91061 Bacilli	186826 Lactobacillales	33958 Lactobacillaceae	1578 Lactobacillus	395085 Lactobacillus ceti
specI_v3_Cluster2283	5	130	plant	0.1286	0.4732	2 Bacteria	1239 Firmicutes	91061 Bacilli	186826 Lactobacillales	33958 Lactobacillaceae	1578 Lactobacillus	53444 Lactobacillus lindneri
specI_v3_Cluster2284	2	416	animal	0.0865	0.5306	2 Bacteria	1239 Firmicutes	91061 Bacilli	186826 Lactobacillales	33958 Lactobacillaceae	1578 Lactobacillus	176292 Lactobacillus malefermentans
specI_v3_Cluster2285	5	714	plant	0.0235	0.375	2 Bacteria	1239 Firmicutes	91061 Bacilli	186826 Lactobacillales	33958 Lactobacillaceae	1578 Lactobacillus	83526 Lactobacillus paralimentarius
specI_v3_Cluster2286	3	220	animal	0.0196	0.5456	2 Bacteria	1239 Firmicutes	91061 Bacilli	186826 Lactobacillales	33958 Lactobacillaceae	1578 Lactobacillus	228229 Lactobacillus saerimneri
specI_v3_Cluster2287	1	274	aquatic	0.0219	0.3978	2 Bacteria	1239 Firmicutes	91061 Bacilli	186826 Lactobacillales	1300 Streptococcaceae	1357 Lactococcus	451457 Lactococcus chungangensis
specI_v3_Cluster2289	1	274	aquatic	0.0255	0.3796	2 Bacteria	1239 Firmicutes	91061 Bacilli	186826 Lactobacillales	1300 Streptococcaceae	1357 Lactococcus	1366 Lactococcus raffinolactis
specI_v3_Cluster2290	2	350	aquatic	0	0.49	2 Bacteria	1224 Proteobacteria	28216 Betaproteobacteria	206351 Neisseriales	1499392 Chromobacteriaceae	168470 Laribacter	168471 Laribacter hongkongensis
specI_v3_Cluster2291	2	2005	aquatic	0.0363	0.4213	2 Bacteria	1224 Proteobacteria	1236 Gammaproteobacteria	118969 Legionellales	444 Legionellaceae	445 Legionella	28084 Legionella cherrii
specI_v3_Cluster2292	2	212	aquatic	0.0095	0.618	2 Bacteria	1224 Proteobacteria	1236 Gammaproteobacteria	118969 Legionellales	444 Legionellaceae	445 Legionella	45065 Legionella geestiana
specI_v3_Cluster2293	3	911	soil	0.0652	0.2996	2 Bacteria	1224 Proteobacteria	1236 Gammaproteobacteria	118969 Legionellales	444 Legionellaceae	445 Legionella	455 Legionella jamestowniensis
specI_v3_Cluster2294	2	772	soil	0	0.3083	2 Bacteria	1224 Proteobacteria	1236 Gammaproteobacteria	118969 Legionellales	444 Legionellaceae	445 Legionella	45067 Legionella lansingensis
specI_v3_Cluster2295	2	1016	plant	0.0148	0.2982	2 Bacteria	1224 Proteobacteria	1236 Gammaproteobacteria	118969 Legionellales	444 Legionellaceae	445 Legionella	39962 Legionella moravica
specI_v3_Cluster2296	2	927	aquatic	0.0022	0.2882	2 Bacteria	1224 Proteobacteria	1236 Gammaproteobacteria	118969 Legionellales	444 Legionellaceae	445 Legionella	45075 Legionella shakespearei
specI_v3_Cluster2297	2	1138	animal	0.0545	0.3792	2 Bacteria	32066 Fusobacteria	203490 Fusobacteriia	203491 Fusobacteriales	1129771 Leptotrichiaceae	32067 Leptotrichia	671213 Leptotrichia sp. oral taxon 225/1852388 Leptotrichia massiliensis
specI_v3_Cluster2298	2	1220	animal	0.0444	0.2644	2 Bacteria	32066 Fusobacteria	203490 Fusobacteriia	203491 Fusobacteriales	1129771 Leptotrichiaceae	32067 Leptotrichia	157688 Leptotrichia hofstadii
specI_v3_Cluster2299	1	1201	animal	0.0125	0.5537	2 Bacteria	32066 Fusobacteria	203490 Fusobacteriia	203491 Fusobacteriales	1129771 Leptotrichiaceae	32067 Leptotrichia	40542 Leptotrichia buccalis
specI_v3_Cluster2302	3	1039	animal	0.0109	0.4551	2 Bacteria	32066 Fusobacteria	203490 Fusobacteriia	203491 Fusobacteriales	1129771 Leptotrichiaceae	32067 Leptotrichia	157687 Leptotrichia wadei
specI_v3_Cluster2304	1	932	plant	0.0086	0.3187	2 Bacteria	201174 Actinobacteria	1760 Actinobacteria	85006 Micrococcales	85023 Microbacteriaceae	55968 Leucobacter	491918 Leucobacter chironomi
specI_v3_Cluster2306	1	615	aquatic	0	0.5333	2 Bacteria	1224 Proteobacteria	28211 Alphaproteobacteria	204455 Rhodobacterales	31989 Rhodobacteraceae	2211638 Limimaricola	278132 Limimaricola hongkongensis
specI_v3_Cluster2307	2	1012	animal	0.0108	0.4826	2 Bacteria	1224 Proteobacteria	1236 Gammaproteobacteria	135625 Pasteurellales	712 Pasteurellaceae	75984 Mannheimia	85402 Mannheimia granulomatis/75985 Mannheimia haemolytica
specI_v3_Cluster2308	3	998	animal	0.0424	0.5514	2 Bacteria	1224 Proteobacteria	1236 Gammaproteobacteria	135625 Pasteurellales	712 Pasteurellaceae	75984 Mannheimia	85404 Mannheimia varigena
specI_v3_Cluster2310	1	688	aquatic	0.0015	0.4041	2 Bacteria	1224 Proteobacteria	1236 Gammaproteobacteria	135619 Oceanospirillales	135620 Oceanospirillaceae	48075 Marinobacterium	1714300 Marinobacterium profundum
specI_v3_Cluster2311	1	686	aquatic	0.0029	0.4125	2 Bacteria	1224 Proteobacteria	1236 Gammaproteobacteria	135619 Oceanospirillales	135620 Oceanospirillaceae	48075 Marinobacterium	1821621 Marinobacterium aestuarii
specI_v3_Cluster2312	1	679	aquatic	0.0029	0.4183	2 Bacteria	1224 Proteobacteria	1236 Gammaproteobacteria	135619 Oceanospirillales	135620 Oceanospirillaceae	48075 Marinobacterium	420402 Marinobacterium rhizophilum
specI_v3_Cluster2314	1	221	plant	0	0.3258	2 Bacteria	1239 Firmicutes	91061 Bacilli	1385 Bacillales	186817 Bacillaceae	1370 Marinococcus	1122204 Marinococcus luteus
specI_v3_Cluster2315	1	236	plant	0	0.339	2 Bacteria	1239 Firmicutes	91061 Bacilli	1385 Bacillales	186817 Bacillaceae	1370 Marinococcus	1371 Marinococcus halophilus
specI_v3_Cluster2316	1	1699	aquatic	0.0035	0.3273	2 Bacteria	1224 Proteobacteria	1236 Gammaproteobacteria	135619 Oceanospirillales	135620 Oceanospirillaceae	28253 Marinomonas	293552 Marinomonas polaris
specI_v3_Cluster2318	5	146	animal	0.0173	0.5889	2 Bacteria	1239 Firmicutes	909932 Negativicutes	909929 Selenomonadales	1843491 Selenomonadaceae	158846 Megamonas	491921 Megamonas rupellensis/1263086 Megamonas funiformis CAG:377/1855330 Megamonas sp. Calf98-2/437897 Megamonas funiformis
specI_v3_Cluster2319	2	536	animal	0.0037	0.1849	2 Bacteria	1239 Firmicutes	909932 Negativicutes	1843489 Veillonellales	31977 Veillonellaceae	906 Megasphaera	39029 Megasphaera cerevisiae
specI_v3_Cluster2320	3	531	aquatic	0.0074	0.182	2 Bacteria	1297 Deinococcus-Thermus	188787 Deinococci	68933 Thermales	188786 Thermaceae	65551 Meiothermus	172827 Meiothermus taiwanensis/277 Meiothermus ruber
specI_v3_Cluster2321	4	562	aquatic	0.0067	0.2054	2 Bacteria	1297 Deinococcus-Thermus	188787 Deinococci	68933 Thermales	188786 Thermaceae	65551 Meiothermus	277 Meiothermus ruber
specI_v3_Cluster2322	1	20	aquatic	0	0.25	2157 Archaea	28890 Euryarchaeota	224756 Methanomicrobia	94695 Methanosarcinales	660062 Methermicoccaceae	660063 Methermicoccus	660064 Methermicoccus shengliensis/1635285 Euryarchaeota archaeon 55_53/1635287 Methanosarcinales archeaon 56_1174
specI_v3_Cluster2325	2	73	aquatic	0.0132	0.3902	2 Bacteria	1239 Firmicutes	186801 Clostridia	68295 Thermoanaerobacterales	186814 Thermoanaerobacteraceae	44260 Moorella	202604 Moorella mulderi/55779 Moorella glycerini
specI_v3_Cluster2326	3	617	animal	0.0459	0.4541	2 Bacteria	1224 Proteobacteria	1236 Gammaproteobacteria	72274 Pseudomonadales	468 Moraxellaceae	475 Moraxella	477 Moraxella lacunata
specI_v3_Cluster2327	2	613	animal	0.0269	0.4349	2 Bacteria	1224 Proteobacteria	1236 Gammaproteobacteria	72274 Pseudomonadales	468 Moraxellaceae	475 Moraxella	476 Moraxella bovis/60442 Moraxella equi
specI_v3_Cluster2328	1	746	animal	0.0241	0.4477	2 Bacteria	1224 Proteobacteria	1236 Gammaproteobacteria	72274 Pseudomonadales	468 Moraxellaceae	475 Moraxella	90240 Moraxella caprae
specI_v3_Cluster2329	2	610	animal	0	0.2961	2 Bacteria	1224 Proteobacteria	1236 Gammaproteobacteria	72274 Pseudomonadales	468 Moraxellaceae	475 Moraxella	34061 Moraxella cuniculi
specI_v3_Cluster2330	2	2123		0.0031	0.576	2 Bacteria	201174 Actinobacteria	1760 Actinobacteria	85007 Corynebacteriales	1762 Mycobacteriaceae	1866885 Mycolicibacterium	46351 Mycolicibacterium hassiacum
specI_v3_Cluster2331	2	663	aquatic	0.0135	0.6037	2 Bacteria	1224 Proteobacteria	28211 Alphaproteobacteria	204455 Rhodobacterales	31989 Rhodobacteraceae	282198 Nereida	282199 Nereida ignava
specI_v3_Cluster2332	2	659	aquatic	0.0046	0.4366	2 Bacteria	1224 Proteobacteria	28211 Alphaproteobacteria	204455 Rhodobacterales	31989 Rhodobacteraceae	500577 Nesiotobacter	197461 Nesiotobacter exalbescens
specI_v3_Cluster2333	2	3123	animal	0.0018	0.305	2 Bacteria	201174 Actinobacteria	1760 Actinobacteria	85012 Streptosporangiales	2004 Streptosporangiaceae	83681 Nonomuraea	404386 Nonomuraea coxensis/568860 Nonomuraea wenchangensis
specI_v3_Cluster2335	1	3624	animal	0.0019	0.3223	2 Bacteria	201174 Actinobacteria	1760 Actinobacteria	85012 Streptosporangiales	2004 Streptosporangiaceae	83681 Nonomuraea	359159 Nonomuraea candida
specI_v3_Cluster2336	1	3266		0.0012	0.3959	2 Bacteria	201174 Actinobacteria	1760 Actinobacteria	85012 Streptosporangiales	2004 Streptosporangiaceae	83681 Nonomuraea	683260 Nonomuraea maritima
specI_v3_Cluster2337	1	3667		0.0019	0.3477	2 Bacteria	201174 Actinobacteria	1760 Actinobacteria	85012 Streptosporangiales	2004 Streptosporangiaceae	83681 Nonomuraea	633440 Nonomuraea jiangxiensis
specI_v3_Cluster2338	71	80	plant	0.0834	0.5436	2 Bacteria	1239 Firmicutes	91061 Bacilli	186826 Lactobacillales	81850 Leuconostocaceae	46254 Oenococcus	1247 Oenococcus oeni
specI_v3_Cluster2339	6	169	animal	0.0054	0.5635	2 Bacteria	1224 Proteobacteria	28216 Betaproteobacteria	80840 Burkholderiales	506 Alcaligenaceae	90243 Oligella	90245 Oligella urethralis/1581112 Oligella sp. HMSC05A10/1581147 Oligella sp. HMSC09E12
specI_v3_Cluster2341	2	1751	soil	0.0079	0.2152	2 Bacteria	1239 Firmicutes	91061 Bacilli	1385 Bacillales	186822 Paenibacillaceae	44249 Paenibacillus	59839 Paenibacillus alginolyticus/1736411 Paenibacillus sp. Soil787
specI_v3_Cluster2344	3	1288		0	0.4667	2 Bacteria	1239 Firmicutes	91061 Bacilli	1385 Bacillales	186822 Paenibacillaceae	44249 Paenibacillus	225917 Paenibacillus massiliensis/363858 Paenibacillus panacisoli
specI_v3_Cluster2345	2	1074	plant	0.0019	0.4678	2 Bacteria	1239 Firmicutes	91061 Bacilli	1385 Bacillales	186822 Paenibacillaceae	44249 Paenibacillus	669462 Paenibacillus pinihumi
specI_v3_Cluster2347	1	1686	plant	0	0.3019	2 Bacteria	1239 Firmicutes	91061 Bacilli	1385 Bacillales	186822 Paenibacillaceae	44249 Paenibacillus	1737426 Paenibacillus senegalimassiliensis
specI_v3_Cluster2348	3	853	aquatic	0.0441	0.4153	2 Bacteria	1224 Proteobacteria	28211 Alphaproteobacteria	204455 Rhodobacterales	31989 Rhodobacteraceae	227873 Pannonibacter	121719 Pannonibacter phragmitetus/466044 Pannonibacter indicus
specI_v3_Cluster2349	2	461	soil	0	0.4636	2 Bacteria	201174 Actinobacteria	1760 Actinobacteria	85006 Micrococcales	85016 Cellulomonadaceae	665568 Paraoerskovia	545619 Paraoerskovia marina
specI_v3_Cluster2350	3	1837	animal	0.0544	0.5646	2 Bacteria	1224 Proteobacteria	1236 Gammaproteobacteria	135625 Pasteurellales	712 Pasteurellaceae	1960084 Rodentibacter	1679001 Pasteurellaceae bacterium NI1060/1906744 Rodentibacter heylii/758 Rodentibacter pneumotropicus
specI_v3_Cluster2353	5	1695	animal	0.0294	0.6098	2 Bacteria	1224 Proteobacteria	1236 Gammaproteobacteria	135625 Pasteurellales	712 Pasteurellaceae	1960084 Rodentibacter	758 Rodentibacter pneumotropicus
specI_v3_Cluster2354	3	1507	animal	0.0338	0.7148	2 Bacteria	1224 Proteobacteria	1236 Gammaproteobacteria	135625 Pasteurellales	712 Pasteurellaceae	1960084 Rodentibacter	1906745 Rodentibacter ratti
specI_v3_Cluster2355	1	1866	animal	0.2497	0.6479	2 Bacteria	1224 Proteobacteria	1236 Gammaproteobacteria	135625 Pasteurellales	712 Pasteurellaceae	1960084 Rodentibacter	1908257 Rodentibacter mrazii
specI_v3_Cluster2357	1	538	aquatic	0.0093	0.3587	2 Bacteria	976 Bacteroidetes	117747 Sphingobacteriia	200666 Sphingobacteriales	84566 Sphingobacteriaceae	84567 Pedobacter	1122941 Pedobacter glucosidilyticus
specI_v3_Cluster2358	1	525	aquatic	0	0.3467	2 Bacteria	976 Bacteroidetes	117747 Sphingobacteriia	200666 Sphingobacteriales	84566 Sphingobacteriaceae	84567 Pedobacter	1122941 Pedobacter glucosidilyticus
specI_v3_Cluster2359	6	257	aquatic	0.0039	0.2441	2 Bacteria	1239 Firmicutes	909932 Negativicutes	909929 Selenomonadales	1843490 Sporomusaceae	365348 Pelosinus	365349 Pelosinus fermentans/1235479 Pelosinus sp. HCF1
specI_v3_Cluster2362	1	968	aquatic	0	0.657	2 Bacteria	1224 Proteobacteria	1236 Gammaproteobacteria	135623 Vibrionales	641 Vibrionaceae	657 Photobacterium	1654360 Photobacterium galatheae
specI_v3_Cluster2363	2	11	aquatic	0	0	2157 Archaea	28890 Euryarchaeota	183967 Thermoplasmata	2301 Thermoplasmatales	46630 Picrophilaceae	46631 Picrophilus	46632 Picrophilus oshimae/82076 Picrophilus torridus
specI_v3_Cluster2366	2	1503	animal	0.0484	0.5139	2 Bacteria	976 Bacteroidetes	200643 Bacteroidia	171549 Bacteroidales	815 Bacteroidaceae	816 Bacteroides	671267 Bacteroides sartorii
specI_v3_Cluster2367	20	1311	animal	0.1662	0.5607	2 Bacteria	976 Bacteroidetes	200643 Bacteroidia	171549 Bacteroidales	815 Bacteroidaceae	816 Bacteroides	821 Bacteroides vulgatus/1697796 Bacteroidia bacterium UC5.1-2G11/1916230 Candidatus Gastranaerophilales bacterium HUM_8/357276 Bacteroides dorei/457391 Bacteroides sp. 3_1_33FAA/457394 Bacteroides sp. 4_3_47FAA/457395 Bacteroides sp. 9_1_42FAA/469593 Bacteroides sp. 3_1_40A
specI_v3_Cluster2370	5	167	animal	0.1595	0.5814	2 Bacteria	1239 Firmicutes	186801 Clostridia	186802 Clostridiales	541000 Ruminococcaceae	NA Ruminococcaceae gen. incertae sedis	1263080 Eubacterium siraeum CAG:80/39492 [Eubacterium] siraeum
specI_v3_Cluster2374	3	335	animal	0.0748	0.3998	2 Bacteria	1239 Firmicutes	186801 Clostridia/91061 Bacilli	186802 Clostridiales/186826 Lactobacillales	186803 Lachnospiraceae/33958 Lactobacillaceae	28050 Lachnospira/1578 Lactobacillus	1262892 Eubacterium sp. CAG:76/1897026 Eubacterium sp. CAG76_36_125/28052 Lachnospira pectinoschiza/706562 Lactobacillus rogosae
specI_v3_Cluster2377	2	303	animal	0.0814	0.4629	2 Bacteria	1239 Firmicutes	186801 Clostridia	186802 Clostridiales	186803 Lachnospiraceae	33042 Coprococcus	1263071 Coprococcus eutactus CAG:665/33043 Coprococcus eutactus
specI_v3_Cluster2383	2	101	animal	0.087	0.6098	2 Bacteria	976 Bacteroidetes	200643 Bacteroidia	171549 Bacteroidales	171551 Porphyromonadaceae	836 Porphyromonas	322095 Porphyromonas somerae/1262916 Porphyromonas sp. CAG:1061/1739529 Porphyromonas sp. HMSC077F02
specI_v3_Cluster2384	2	140	animal	0.0807	0.403	2 Bacteria	976 Bacteroidetes	200643 Bacteroidia	171549 Bacteroidales	171551 Porphyromonadaceae	836 Porphyromonas	28123 Porphyromonas asaccharolytica
[truncated: 7,089 more rows]
