# Supplementary material for: A global survey of prokaryotic genomes reveals the eco-evolutionary pressures driving horizontal gene transfer
Source: Nat Ecol Evol. 2024 Mar 5;8(5):986–98. doi: 10.1038/s41559-024-02357-0 (PMC11090817; doi:10.1038/s41559-024-02357-0)
Supplement: Supplementary file 7 — Statistical source data. [file 41559_2024_2357_MOESM7_ESM.xlsx]

## Sheet: ED_Fig_4
category	species_bin	gene_bin	category_counts_in_bin	total_counts_in_bin	fraction_bin	category_counts_all	fraction_all	odds_ratio	p_value	p_adjust
C	0.72	0.01	1261	36667	0.0343906	920897	0.0749087	-1.12312	5.8464e-235	1.67207e-232
C	0.72	0.05	4499	86484	0.0520212	920897	0.0749087	-0.526034	6.35506e-160	1.68409e-157
C	0.72	0.25	56214	672556	0.0835826	920897	0.0749087	0.15807	1.64379e-155	4.30674e-153
C	0.72	0.5	56186	704075	0.0798012	920897	0.0749087	0.0912764	8.33565e-54	1.58377e-51
C	0.72	0.75	7208	99445	0.0724823	920897	0.0749087	-0.047505	0.00355435	0.154098
C	1.36	0.01	175	5543	0.0315714	920897	0.0749087	-1.24652	9.00567e-43	1.56699e-40
C	1.36	0.05	273	9262	0.0294753	920897	0.0749087	-1.34563	2.24769e-78	4.94491e-76
C	1.36	0.25	1409	25362	0.0555556	920897	0.0749087	-0.431202	2.51177e-34	4.09418e-32
C	1.36	0.5	6691	55198	0.121218	920897	0.0749087	0.694401	3.5358e-319	1.0678058e-316
C	1.36	0.75	2708	22778	0.118887	920897	0.0749087	0.666381	7.38329e-121	1.83844e-118
C	2	0.01	48	3386	0.014176	920897	0.0749087	-2.40168	4.22652e-59	8.45304e-57
C	2	0.05	86	5527	0.01556	920897	0.0749087	-2.26729	5.49057e-90	1.24087e-87
C	2	0.25	332	11601	0.0286182	920897	0.0749087	-1.3882	4.25852e-102	1.00501e-99
C	2	0.5	1687	14867	0.113473	920897	0.0749087	0.599141	1.42369e-62	2.96128e-60
C	2	0.75	916	7194	0.127328	920897	0.0749087	0.765348	4.44084e-54	8.48201e-52
D	0.72	0.01	477	36667	0.013009	151509	0.0123242	0.07801	0.236574	0.994077
D	0.72	0.05	1030	86484	0.0119097	151509	0.0123242	-0.0493578	0.273895	0.995275
D	0.72	0.25	7169	672556	0.0106593	151509	0.0123242	-0.209379	1.00537e-36	1.66892e-34
D	0.72	0.5	7730	704075	0.0109789	151509	0.0123242	-0.166758	2.11647e-25	3.00539e-23
D	0.72	0.75	1477	99445	0.0148524	151509	0.0123242	0.269202	2.50108e-12	2.45106e-10
D	1.36	0.01	97	5543	0.0174995	151509	0.0123242	0.505821	0.000972421	0.0484068
D	1.36	0.05	164	9262	0.0177068	151509	0.0123242	0.522803	9.07875e-06	0.000580874
D	1.36	0.25	383	25362	0.0151013	151509	0.0123242	0.293179	0.00010713	0.00619462
D	1.36	0.5	293	55198	0.00530816	151509	0.0123242	-1.21521	2.05208e-63	4.28885e-61
D	1.36	0.75	190	22778	0.00834138	151509	0.0123242	-0.563139	9.17809e-09	7.43425e-07
D	2	0.01	60	3386	0.01772	151509	0.0123242	0.523884	0.00631091	0.23832
D	2	0.05	109	5527	0.0197214	151509	0.0123242	0.678263	4.25662e-06	0.000280898
D	2	0.25	224	11601	0.0193087	151509	0.0123242	0.647753	2.99909e-10	2.69918e-08
D	2	0.5	104	14867	0.00699536	151509	0.0123242	-0.817027	2.27953e-10	2.07437e-08
D	2	0.75	55	7194	0.00764526	151509	0.0123242	-0.68886	0.000143917	0.00802755
F	0.72	0.01	227	36667	0.00619085	407151	0.033119	-2.41945	2.56672e-271	7.59749e-269
F	0.72	0.05	1001	86484	0.0115744	407151	0.033119	-1.51672	5e-324	1.556e-321
F	0.72	0.25	19930	672556	0.0296332	407151	0.033119	-0.160442	2.07102e-59	4.16275e-57
F	0.72	0.5	25554	704075	0.0362944	407151	0.033119	0.132091	9.96756e-49	1.844e-46
F	0.72	0.75	5316	99445	0.0534567	407151	0.033119	0.690713	1.09657e-238	3.14717e-236
F	1.36	0.01	14	5543	0.00252571	407151	0.033119	-3.7129	1.34417e-60	2.72867e-58
F	1.36	0.05	25	9262	0.0026992	407151	0.033119	-3.61705	1.32506e-98	3.10063e-96
F	1.36	0.25	178	25362	0.00701837	407151	0.033119	-2.23845	3.10048e-173	8.34029e-171
F	1.36	0.5	1351	55198	0.0244755	407151	0.033119	-0.436318	1.67186e-32	2.59139e-30
F	1.36	0.75	957	22778	0.0420142	407151	0.033119	0.34322	5.59235e-13	5.7042e-11
F	2	0.01	11	3386	0.00324867	407151	0.033119	-3.34974	8.58332e-35	1.40766e-32
F	2	0.05	18	5527	0.00325674	407151	0.033119	-3.34616	5.93464e-56	1.14539e-53
F	2	0.25	48	11601	0.00413757	407151	0.033119	-3.0008	2.08221e-106	5.01812e-104
F	2	0.5	235	14867	0.0158068	407151	0.033119	-1.06711	5.18614e-39	8.81643e-37
F	2	0.75	181	7194	0.0251599	407151	0.033119	-0.396534	9.97486e-05	0.00586818
G	0.72	0.01	879	36667	0.0239725	765538	0.0622713	-1.37719	7.82224e-260	2.27627e-257
G	0.72	0.05	2480	86484	0.0286758	765538	0.0622713	-1.11873	5e-324	1.556e-321
G	0.72	0.25	39133	672556	0.0581855	765538	0.0622713	-0.0979081	1.37379e-44	2.45909e-42
G	0.72	0.5	49500	704075	0.070305	765538	0.0622713	0.17506	7.23273e-165	1.93114e-162
G	0.72	0.75	6197	99445	0.0623159	765538	0.0622713	0.00103175	0.95291	0.999912
G	1.36	0.01	98	5543	0.01768	765538	0.0622713	-1.81645	5.49172e-58	1.09285e-55
G	1.36	0.05	165	9262	0.0178147	765538	0.0622713	-1.8055	3.77393e-95	8.71777e-93
G	1.36	0.25	754	25362	0.0297295	765538	0.0622713	-1.06667	1.93131e-124	4.86691e-122
G	1.36	0.5	4028	55198	0.0729737	765538	0.0622713	0.228808	3.29197e-24	4.54292e-22
G	1.36	0.75	1560	22778	0.0684871	765538	0.0622713	0.137266	0.000130334	0.00740201
G	2	0.01	46	3386	0.0135854	765538	0.0622713	-2.19652	1.58775e-44	2.82619e-42
G	2	0.05	72	5527	0.013027	765538	0.0622713	-2.25707	6.45496e-74	1.40718e-71
G	2	0.25	253	11601	0.0218085	765538	0.0622713	-1.51368	9.19575e-95	2.11502e-92
G	2	0.5	1197	14867	0.0805139	765538	0.0622713	0.37067	9.83848e-19	1.22981e-16
G	2	0.75	542	7194	0.0753406	765538	0.0622713	0.274859	7.92804e-06	0.000515192
H	0.72	0.01	380	36667	0.0103635	495922	0.0403399	-1.96069	2.00997e-262	5.86911e-260
H	0.72	0.05	1332	86484	0.0154017	495922	0.0403399	-1.38912	5e-324	1.556e-321
H	0.72	0.25	22221	672556	0.0330396	495922	0.0403399	-0.288009	4.20269e-216	1.17675e-213
H	0.72	0.5	30344	704075	0.0430977	495922	0.0403399	0.0954035	2.68584e-31	4.02876e-29
H	0.72	0.75	5194	99445	0.0522299	495922	0.0403399	0.372669	1.71625e-74	3.7586e-72
H	1.36	0.01	60	5543	0.0108245	495922	0.0403399	-1.89791	1.89824e-39	3.24599e-37
H	1.36	0.05	100	9262	0.0107968	495922	0.0403399	-1.9016	3.97546e-65	8.34847e-63
H	1.36	0.25	567	25362	0.0223563	495922	0.0403399	-0.851526	1.99672e-56	3.87363e-54
H	1.36	0.5	1980	55198	0.0358709	495922	0.0403399	-0.169394	5.95319e-08	4.52442e-06
H	1.36	0.75	952	22778	0.0417947	495922	0.0403399	0.0511138	0.266396	0.995275
H	2	0.01	30	3386	0.00886001	495922	0.0403399	-2.18683	8.64558e-29	1.25361e-26
H	2	0.05	45	5527	0.00814185	495922	0.0403399	-2.30878	6.39165e-49	1.18885e-46
H	2	0.25	162	11601	0.0139643	495922	0.0403399	-1.53046	9.13908e-62	1.87351e-59
H	2	0.5	465	14867	0.0312773	495922	0.0403399	-0.36709	6.64181e-09	5.5127e-07
H	2	0.75	252	7194	0.0350292	495922	0.0403399	-0.203649	0.0210308	0.572672
I	0.72	0.01	858	36667	0.0233998	619006	0.0503519	-1.10555	1.20681e-151	3.13771e-149
I	0.72	0.05	2266	86484	0.0262014	619006	0.0503519	-0.942404	7.39011e-278	2.20964e-275
I	0.72	0.25	33622	672556	0.0499914	619006	0.0503519	-0.0103676	0.177187	0.98873
I	0.72	0.5	39490	704075	0.0560878	619006	0.0503519	0.155639	8.75755e-104	2.0843e-101
I	0.72	0.75	4967	99445	0.0499472	619006	0.0503519	-0.0116429	0.566764	0.998733
I	1.36	0.01	47	5543	0.00847916	619006	0.0503519	-2.57005	3.47747e-68	7.40702e-66
I	1.36	0.05	98	9262	0.0105809	619006	0.0503519	-2.25059	1.42098e-98	3.31087e-96
I	1.36	0.25	723	25362	0.0285072	619006	0.0503519	-0.82072	1.36894e-66	2.90216e-64
I	1.36	0.5	3184	55198	0.0576832	619006	0.0503519	0.196106	1.25078e-14	1.37586e-12
I	1.36	0.75	1097	22778	0.0481605	619006	0.0503519	-0.0641963	0.133616	0.984383
I	2	0.01	31	3386	0.00915535	619006	0.0503519	-2.45936	2.45261e-40	4.24301e-38
I	2	0.05	55	5527	0.00995115	619006	0.0503519	-2.33911	7.7229e-62	1.59092e-59
I	2	0.25	251	11601	0.0216361	619006	0.0503519	-1.21861	1.52277e-56	2.98463e-54
I	2	0.5	907	14867	0.0610076	619006	0.0503519	0.276942	8.32601e-09	6.82733e-07
I	2	0.75	375	7194	0.0521268	619006	0.0503519	0.0499776	0.483343	0.998733
J	0.72	0.01	1528	36667	0.0416723	959803	0.0780734	-0.905741	2.17107e-176	5.8836e-174
J	0.72	0.05	11554	86484	0.133597	959803	0.0780734	0.774984	5e-324	1.556e-321
J	0.72	0.25	69181	672556	0.102863	959803	0.0780734	0.397818	1.5e-323	4.49e-321
J	0.72	0.5	49561	704075	0.0703916	959803	0.0780734	-0.149428	1.77379e-131	4.50542e-129
J	0.72	0.75	8511	99445	0.085585	959803	0.0780734	0.132526	3.12724e-18	3.8465e-16
J	1.36	0.01	65	5543	0.0117265	959803	0.0780734	-2.73506	1.58039e-113	3.90357e-111
J	1.36	0.05	107	9262	0.0115526	959803	0.0780734	-2.75662	5.83521e-190	1.60468e-187
J	1.36	0.25	840	25362	0.0331204	959803	0.0780734	-1.23711	3.17694e-196	8.76834e-194
J	1.36	0.5	5586	55198	0.101199	959803	0.0780734	0.374296	3.52059e-84	7.85091e-82
J	1.36	0.75	3673	22778	0.161252	959803	0.0780734	1.04641	0	0
J	2	0.01	66	3386	0.019492	959803	0.0780734	-2.00195	1.16044e-50	2.18162e-48
J	2	0.05	98	5527	0.0177311	959803	0.0780734	-2.13855	4.3912e-88	9.83628e-86
J	2	0.25	167	11601	0.0143953	959803	0.0780734	-2.43923	6.93733e-211	1.93551e-208
J	2	0.5	631	14867	0.042443	959803	0.0780734	-0.879305	2.51048e-69	5.37243e-67
J	2	0.75	780	7194	0.108424	959803	0.0780734	0.473776	7.5697e-20	9.61352e-18
K	0.72	0.01	3213	36667	0.0876265	957996	0.0779265	0.169254	9.70482e-12	9.21958e-10
K	0.72	0.05	7424	86484	0.0858425	957996	0.0779265	0.139578	1.14862e-17	1.36686e-15
K	0.72	0.25	54291	672556	0.0807234	957996	0.0779265	0.0508736	1.7202e-17	2.02983e-15
K	0.72	0.5	53269	704075	0.0756581	957996	0.0779265	-0.0426179	1.00946e-12	1.01955e-10
K	0.72	0.75	7463	99445	0.0750465	957996	0.0779265	-0.0543282	0.000670935	0.0342983
K	1.36	0.01	653	5543	0.117806	957996	0.0779265	0.596231	3.46303e-25	4.84825e-23
K	1.36	0.05	1073	9262	0.11585	957996	0.0779265	0.572069	2.0265e-37	3.40452e-35
K	1.36	0.25	3242	25362	0.127829	957996	0.0779265	0.714031	1.21214e-164	3.22429e-162
K	1.36	0.5	4624	55198	0.0837712	957996	0.0779265	0.10434	4.0654e-07	2.92705e-05
K	1.36	0.75	1723	22778	0.0756432	957996	0.0779265	-0.0429034	0.203005	0.990778
K	2	0.01	473	3386	0.139693	957996	0.0779265	0.842073	4.02228e-34	6.51609e-32
K	2	0.05	745	5527	0.134793	957996	0.0779265	0.790559	3.6202e-47	6.58877e-45
K	2	0.25	1544	11601	0.133092	957996	0.0779265	0.772239	1.12756e-91	2.55957e-89
K	2	0.5	1259	14867	0.0846842	957996	0.0779265	0.11998	0.00232976	0.108002
K	2	0.75	482	7194	0.0670003	957996	0.0779265	-0.217946	0.000468172	0.0245135
K_REG	0.72	0.01	520	36667	0.0141817	174711	0.0142116	-0.00303454	0.982399	0.999912
K_REG	0.72	0.05	1545	86484	0.0178646	174711	0.0142116	0.330038	2.30546e-18	2.85877e-16
K_REG	0.72	0.25	11718	672556	0.0174231	174711	0.0142116	0.293936	1.73225e-102	4.10543e-100
K_REG	0.72	0.5	9893	704075	0.0140511	174711	0.0142116	-0.016385	0.25732	0.995275
K_REG	0.72	0.75	1148	99445	0.0115441	174711	0.0142116	-0.299912	2.50762e-13	2.633e-11
K_REG	1.36	0.01	67	5543	0.0120873	174711	0.0142116	-0.23357	0.191851	0.990778
K_REG	1.36	0.05	120	9262	0.0129562	174711	0.0142116	-0.133425	0.333952	0.995275
K_REG	1.36	0.25	651	25362	0.0256683	174711	0.0142116	0.852925	1.16604e-43	2.05223e-41
K_REG	1.36	0.5	1011	55198	0.0183159	174711	0.0142116	0.366031	5.61047e-15	6.28373e-13
K_REG	1.36	0.75	295	22778	0.0129511	174711	0.0142116	-0.13399	0.110565	0.973543
K_REG	2	0.01	58	3386	0.0171294	174711	0.0142116	0.269407	0.146571	0.987343
K_REG	2	0.05	93	5527	0.0168265	174711	0.0142116	0.24367	0.111083	0.973543
K_REG	2	0.25	235	11601	0.0202569	174711	0.0142116	0.511348	2.09219e-07	1.52729e-05
K_REG	2	0.5	236	14867	0.0158741	174711	0.0142116	0.159609	0.0894494	0.950142
K_REG	2	0.75	89	7194	0.0123714	174711	0.0142116	-0.200053	0.195399	0.990778
L	0.72	0.01	4707	36667	0.128372	631421	0.0513618	1.32156	0	0
L	0.72	0.05	8727	86484	0.100909	631421	0.0513618	0.974285	5e-324	1.556e-321
L	0.72	0.25	37694	672556	0.0560459	631421	0.0513618	0.125913	5.01366e-66	1.05788e-63
L	0.72	0.5	32644	704075	0.0463644	631421	0.0513618	-0.147679	5.70859e-83	1.2616e-80
L	0.72	0.75	5562	99445	0.0559304	631421	0.0513618	0.122937	1.16378e-10	1.09395e-08
L	1.36	0.01	833	5543	0.15028	631421	0.0513618	1.54888	1.56158e-165	4.18504e-163
L	1.36	0.05	1455	9262	0.157094	631421	0.0513618	1.61286	2.76325e-308	8.31739e-306
L	1.36	0.25	3331	25362	0.131338	631421	0.0513618	1.35452	0	0
L	1.36	0.5	2474	55198	0.0448205	631421	0.0513618	-0.196538	1.26505e-12	1.26505e-10
L	1.36	0.75	793	22778	0.0348143	631421	0.0513618	-0.561016	6.02236e-33	9.45511e-31
L	2	0.01	564	3386	0.166568	631421	0.0513618	1.69735	8.07814e-132	2.05993e-129
L	2	0.05	932	5527	0.168627	631421	0.0513618	1.71507	2.67034e-220	7.53035e-218
L	2	0.25	1815	11601	0.156452	631421	0.0513618	1.60695	0	0
L	2	0.5	935	14867	0.062891	631421	0.0513618	0.292157	6.71259e-10	5.90708e-08
L	2	0.75	258	7194	0.0358632	631421	0.0513618	-0.518191	4.54077e-10	4.04128e-08
M	0.72	0.01	986	36667	0.0268907	524657	0.0426773	-0.666363	1.37742e-57	2.71351e-55
M	0.72	0.05	1943	86484	0.0224666	524657	0.0426773	-0.925687	9.46497e-228	2.68805e-225
M	0.72	0.25	20829	672556	0.0309699	524657	0.0426773	-0.462601	1e-323	3.014e-321
M	0.72	0.5	29800	704075	0.042325	524657	0.0426773	-0.0119567	0.144487	0.987343
M	0.72	0.75	4229	99445	0.042526	524657	0.0426773	-0.00512222	0.820049	0.999811
M	1.36	0.01	133	5543	0.0239942	524657	0.0426773	-0.830781	1.03442e-13	1.10683e-11
M	1.36	0.05	217	9262	0.0234291	524657	0.0426773	-0.865169	2.26793e-23	3.08438e-21
M	1.36	0.25	521	25362	0.0205425	524657	0.0426773	-1.05485	4.70934e-83	1.04547e-80
M	1.36	0.5	1401	55198	0.0253814	524657	0.0426773	-0.749699	3.57553e-104	8.54552e-102
M	1.36	0.75	720	22778	0.0316094	524657	0.0426773	-0.433112	6.06769e-18	7.40258e-16
M	2	0.01	82	3386	0.0242174	524657	0.0426773	-0.817426	1.09176e-08	8.73406e-07
M	2	0.05	133	5527	0.0240637	524657	0.0426773	-0.82661	1.55773e-13	1.65119e-11
M	2	0.25	272	11601	0.0234463	524657	0.0426773	-0.864111	8.20439e-29	1.19784e-26
M	2	0.5	448	14867	0.0301339	524657	0.0426773	-0.502083	1.93982e-15	2.19199e-13
M	2	0.75	323	7194	0.0448985	524657	0.0426773	0.0732001	0.350582	0.995275
N	0.72	0.01	217	36667	0.00591813	138334	0.0112525	-0.927036	2.59638e-26	3.71283e-24
N	0.72	0.05	507	86484	0.00586236	138334	0.0112525	-0.940697	3.07028e-61	6.26337e-59
N	0.72	0.25	4720	672556	0.007018	138334	0.0112525	-0.681117	5.48242e-274	1.62828e-271
N	0.72	0.5	6544	704075	0.00929446	138334	0.0112525	-0.275806	5.58062e-58	1.10496e-55
N	0.72	0.75	955	99445	0.0096033	138334	0.0112525	-0.228647	4.71942e-07	3.35073e-05
N	1.36	0.01	27	5543	0.00487101	138334	0.0112525	-1.20796	7.91182e-07	5.45901e-05
N	1.36	0.05	54	9262	0.00583027	138334	0.0112525	-0.948614	9.03142e-08	6.68323e-06
N	1.36	0.25	117	25362	0.0046132	138334	0.0112525	-1.28641	9.70246e-30	1.43596e-27
N	1.36	0.5	196	55198	0.00355085	138334	0.0112525	-1.66401	6.41228e-89	1.44276e-86
N	1.36	0.75	89	22778	0.00390728	138334	0.0112525	-1.52601	1.03657e-33	1.64815e-31
N	2	0.01	25	3386	0.00738334	138334	0.0112525	-0.607903	0.033541	0.726492
N	2	0.05	47	5527	0.00850371	138334	0.0112525	-0.404085	0.055323	0.871116
N	2	0.25	111	11601	0.00956814	138334	0.0112525	-0.233939	0.0860615	0.948683
N	2	0.5	63	14867	0.00423757	138334	0.0112525	-1.40894	3.25861e-20	4.17102e-18
N	2	0.75	30	7194	0.00417014	138334	0.0112525	-1.43208	1.31576e-10	1.22365e-08
O	0.72	0.01	856	36667	0.0233452	434552	0.0353478	-0.598494	6.60389e-40	1.13587e-37
O	0.72	0.05	2419	86484	0.0279705	434552	0.0353478	-0.337717	4.38909e-34	7.06643e-32
O	0.72	0.25	23227	672556	0.0345354	434552	0.0353478	-0.0335458	0.000299868	0.0163599
O	0.72	0.5	24019	704075	0.0341143	434552	0.0353478	-0.0512472	1.78988e-08	1.3961e-06
O	0.72	0.75	3512	99445	0.035316	434552	0.0353478	-0.00130021	0.965755	0.999912
O	1.36	0.01	176	5543	0.0317518	434552	0.0353478	-0.154786	0.155913	0.987343
O	1.36	0.05	273	9262	0.0294753	434552	0.0353478	-0.262117	0.00195543	0.0932305
O	1.36	0.25	618	25362	0.0243672	434552	0.0353478	-0.536684	1.56494e-23	2.14396e-21
O	1.36	0.5	1831	55198	0.0331715	434552	0.0353478	-0.0916784	0.00547308	0.214533
O	1.36	0.75	980	22778	0.043024	434552	0.0353478	0.283518	1.15684e-09	1.00645e-07
O	2	0.01	77	3386	0.0227407	434552	0.0353478	-0.636346	3.27977e-05	0.00196596
O	2	0.05	147	5527	0.0265967	434552	0.0353478	-0.410375	0.000305319	0.0163599
O	2	0.25	321	11601	0.02767	434552	0.0353478	-0.353298	4.12585e-06	0.000276394
O	2	0.5	458	14867	0.0308065	434552	0.0353478	-0.198388	0.00251624	0.113906
O	2	0.75	232	7194	0.0322491	434552	0.0353478	-0.132364	0.16007	0.987343
P	0.72	0.01	2283	36667	0.0622631	868842	0.0706744	-0.182811	1.65765e-10	1.52504e-08
P	0.72	0.05	4637	86484	0.0536169	868842	0.0706744	-0.398501	2.6581e-92	6.06046e-90
P	0.72	0.25	44307	672556	0.0658785	868842	0.0706744	-0.101379	3.08476e-54	5.92275e-52
P	0.72	0.5	56457	704075	0.0801861	868842	0.0706744	0.182164	9.92956e-205	2.76042e-202
P	0.72	0.75	7691	99445	0.0773392	868842	0.0706744	0.130013	6.09366e-16	7.00771e-14
P	1.36	0.01	405	5543	0.0730651	868842	0.0706744	0.0479957	0.479251	0.998733
P	1.36	0.05	651	9262	0.0702872	868842	0.0706744	-0.00792545	0.903189	0.999912
P	1.36	0.25	1575	25362	0.0621008	868842	0.0706744	-0.186576	6.08145e-08	4.56108e-06
P	1.36	0.5	4696	55198	0.0850755	868842	0.0706744	0.267557	1.22618e-37	2.07224e-35
P	1.36	0.75	1515	22778	0.0665115	868842	0.0706744	-0.0875825	0.0140366	0.439865
P	2	0.01	177	3386	0.0522741	868842	0.0706744	-0.435092	1.49005e-05	0.000923412
P	2	0.05	266	5527	0.0481274	868842	0.0706744	-0.55433	5.63461e-12	5.40922e-10
P	2	0.25	526	11601	0.0453409	868842	0.0706744	-0.640374	1.09596e-29	1.61107e-27
P	2	0.5	1346	14867	0.0905361	868842	0.0706744	0.357306	1.03614e-19	1.30554e-17
P	2	0.75	564	7194	0.0783987	868842	0.0706744	0.149642	0.0113863	0.381816
Q	0.72	0.01	946	36667	0.0257998	380168	0.0309241	-0.261373	6.24851e-09	5.24874e-07
Q	0.72	0.05	2111	86484	0.0244091	380168	0.0309241	-0.341309	1.86414e-30	2.77758e-28
Q	0.72	0.25	21882	672556	0.0325356	380168	0.0309241	0.0732877	3.66253e-14	3.99216e-12
Q	0.72	0.5	24112	704075	0.0342464	380168	0.0309241	0.14722	1.73321e-56	3.37975e-54
Q	0.72	0.75	2143	99445	0.0215496	380168	0.0309241	-0.521069	1.19685e-72	2.59717e-70
Q	1.36	0.01	60	5543	0.0108245	380168	0.0309241	-1.51444	4.04596e-23	5.42158e-21
Q	1.36	0.05	113	9262	0.0122004	380168	0.0309241	-1.3418	5.71697e-32	8.68979e-30
Q	1.36	0.25	660	25362	0.0260232	380168	0.0309241	-0.248933	4.0538e-06	0.000275621
Q	1.36	0.5	2208	55198	0.0400014	380168	0.0309241	0.371322	3.69854e-32	5.65877e-30
Q	1.36	0.75	554	22778	0.0243217	380168	0.0309241	-0.346486	2.88942e-09	2.4849e-07
Q	2	0.01	24	3386	0.00708801	380168	0.0309241	-2.12528	1.69175e-21	2.23311e-19
Q	2	0.05	36	5527	0.00651348	380168	0.0309241	-2.24723	1.526e-36	2.5179e-34
Q	2	0.25	195	11601	0.0168089	380168	0.0309241	-0.879506	1.2021e-21	1.59879e-19
Q	2	0.5	733	14867	0.0493038	380168	0.0309241	0.672969	6.46396e-33	1.00838e-30
Q	2	0.75	287	7194	0.0398944	380168	0.0309241	0.367454	2.35454e-05	0.00143526
V	0.72	0.01	602	36667	0.016418	192991	0.0156985	0.0646542	0.265543	0.995275
V	0.72	0.05	1199	86484	0.0138638	192991	0.0156985	-0.179301	1.0564e-05	0.000665316
V	0.72	0.25	9603	672556	0.0142784	192991	0.0156985	-0.136796	1.97122e-21	2.5823e-19
V	0.72	0.5	11235	704075	0.0159571	192991	0.0156985	0.023572	0.0810028	0.943417
V	0.72	0.75	1486	99445	0.0149429	192991	0.0156985	-0.0711637	0.0556979	0.871116
V	1.36	0.01	165	5543	0.0297673	192991	0.0156985	0.9231	4.93624e-14	5.33114e-12
V	1.36	0.05	279	9262	0.0301231	192991	0.0156985	0.940242	3.01086e-23	4.06466e-21
V	1.36	0.25	719	25362	0.0283495	192991	0.0156985	0.852696	3.23368e-48	5.91763e-46
V	1.36	0.5	951	55198	0.0172289	192991	0.0156985	0.134202	0.00424248	0.177634
V	1.36	0.75	258	22778	0.0113267	192991	0.0156985	-0.470897	2.85162e-08	2.19574e-06
V	2	0.01	93	3386	0.027466	192991	0.0156985	0.807022	5.2471e-07	3.67291e-05
V	2	0.05	186	5527	0.033653	192991	0.0156985	1.10011	8.34839e-21	1.08529e-18
V	2	0.25	412	11601	0.0355142	192991	0.0156985	1.17777	2.8819e-49	5.38915e-47
V	2	0.5	366	14867	0.0246183	192991	0.0156985	0.649103	6.17105e-16	7.035e-14
V	2	0.75	128	7194	0.0177926	192991	0.0156985	0.180651	0.154573	0.987343
X	0.72	0.01	3227	36667	0.0880083	166186	0.0135181	2.70275	0	0
X	0.72	0.05	6068	86484	0.0701633	166186	0.0135181	2.37582	0	0
X	0.72	0.25	17360	672556	0.025812	166186	0.0135181	0.933148	5e-324	1.556e-321
X	0.72	0.5	7109	704075	0.0100969	166186	0.0135181	-0.420975	3.50666e-149	9.08224e-147
X	0.72	0.75	615	99445	0.00618432	166186	0.0135181	-1.1282	5.8105e-111	1.42357e-108
X	1.36	0.01	534	5543	0.0963377	166186	0.0135181	2.83321	4.34465e-267	1.27733e-264
X	1.36	0.05	986	9262	0.106456	166186	0.0135181	2.9773	0	0
X	1.36	0.25	2216	25362	0.0873748	166186	0.0135181	2.69233	0	0
X	1.36	0.5	1371	55198	0.0248379	166186	0.0135181	0.877648	1.24458e-94	2.8501e-92
X	1.36	0.75	271	22778	0.0118974	166186	0.0135181	-0.184241	0.0337079	0.726492
X	2	0.01	345	3386	0.10189	166186	0.0135181	2.91405	5.26448e-181	1.43194e-178
X	2	0.05	569	5527	0.102949	166186	0.0135181	2.92897	1.72783e-299	5.18349e-297
X	2	0.25	1082	11601	0.0932678	166186	0.0135181	2.78649	0	0
X	2	0.5	596	14867	0.0400888	166186	0.0135181	1.56831	1.75661e-114	4.35639e-112
X	2	0.75	176	7194	0.0244648	166186	0.0135181	0.855817	3.95848e-13	4.07724e-11
X_AUTO	0.72	0.01	3441	36667	0.0938446	245768	0.0199916	2.23088	0	0
X_AUTO	0.72	0.05	6372	86484	0.0736784	245768	0.0199916	1.88185	0	0
X_AUTO	0.72	0.25	19602	672556	0.0291455	245768	0.0199916	0.543884	5e-324	1.556e-321
X_AUTO	0.72	0.5	12203	704075	0.017332	245768	0.0199916	-0.205956	9.04832e-60	1.82776e-57
X_AUTO	0.72	0.75	2412	99445	0.0242546	245768	0.0199916	0.278869	1.32888e-20	1.71425e-18
X_AUTO	1.36	0.01	593	5543	0.106982	245768	0.0199916	2.4199	1.47935e-234	4.21615e-232
X_AUTO	1.36	0.05	1054	9262	0.113798	245768	0.0199916	2.50902	0	0
X_AUTO	1.36	0.25	2478	25362	0.0977052	245768	0.0199916	2.28905	0	0
X_AUTO	1.36	0.5	1585	55198	0.0287148	245768	0.0199916	0.522404	4.16105e-43	7.28183e-41
X_AUTO	1.36	0.75	477	22778	0.0209413	245768	0.0199916	0.0669576	0.308699	0.995275
X_AUTO	2	0.01	378	3386	0.111636	245768	0.0199916	2.48134	2.09954e-156	5.52178e-154
X_AUTO	2	0.05	646	5527	0.116881	245768	0.0199916	2.54758	3.5683e-277	1.06335e-274
X_AUTO	2	0.25	1412	11601	0.121714	245768	0.0199916	2.60603	0	0
X_AUTO	2	0.5	748	14867	0.0503128	245768	0.0199916	1.33153	2.43031e-109	5.90565e-107
X_AUTO	2	0.75	283	7194	0.0393383	245768	0.0199916	0.976545	2.5491e-25	3.59423e-23
