# Supplementary material for: A global survey of prokaryotic genomes reveals the eco-evolutionary pressures driving horizontal gene transfer
Source: Nat Ecol Evol. 2024 Mar 5;8(5):986–98. doi: 10.1038/s41559-024-02357-0 (PMC11090817; doi:10.1038/s41559-024-02357-0)
Supplement: Supplementary file 8 — Statistical source data. [file 41559_2024_2357_MOESM8_ESM.xlsx]

## Sheet: ED_Fig_5
category	species_bin	gene_bin	category_counts_in_bin	total_counts_in_bin	fraction_bin	category_counts_all	fraction_all	odds_ratio	p_value	p_adjust
Carbohydrate metabolism	0.72	0.01	1098	16117	0.0681268	1154383	0.129428	-0.925855	6.82872e-140	2.67686e-137
Carbohydrate metabolism	0.72	0.05	3670	48600	0.0755144	1154383	0.129428	-0.777327	6.3607976e-316	2.6778957957e-313
Carbohydrate metabolism	0.72	0.25	64484	473170	0.136281	1154383	0.129428	0.0744323	3.63114e-44	1.2128e-41
Carbohydrate metabolism	0.72	0.5	74432	524588	0.141887	1154383	0.129428	0.132588	4.48432e-155	1.78924e-152
Carbohydrate metabolism	0.72	0.75	10722	81378	0.131756	1154383	0.129428	0.025713	0.0484084	0.990573
Carbohydrate metabolism	1.36	0.01	124	2472	0.0501618	1154383	0.129428	-1.36749	1.76533e-39	5.73733e-37
Carbohydrate metabolism	1.36	0.05	203	4149	0.0489275	1154383	0.129428	-1.40343	1.19861e-67	4.42285e-65
Carbohydrate metabolism	1.36	0.25	1161	13079	0.0887683	1154383	0.129428	-0.544035	5.17182e-48	1.77393e-45
Carbohydrate metabolism	1.36	0.5	7491	42113	0.177879	1154383	0.129428	0.458742	8.95567e-176	3.60913e-173
Carbohydrate metabolism	1.36	0.75	3388	19366	0.174946	1154383	0.129428	0.434758	7.86224e-73	2.93261e-70
Carbohydrate metabolism	2	0.01	42	1398	0.0300429	1154383	0.129428	-2.10705	1.24748e-38	4.04182e-36
Carbohydrate metabolism	2	0.05	73	2312	0.0315744	1154383	0.129428	-2.03532	1.46936e-60	5.31907e-58
Carbohydrate metabolism	2	0.25	306	5504	0.0555959	1154383	0.129428	-1.2191	2.35274e-73	8.82277e-71
Carbohydrate metabolism	2	0.5	2004	10725	0.186853	1154383	0.129428	0.529755	3.36676e-63	1.23224e-60
Carbohydrate metabolism	2	0.75	1168	5798	0.201449	1154383	0.129428	0.638263	8.2074e-53	2.8808e-50
Energy metabolism	0.72	0.01	744	16117	0.0461624	822542	0.0922224	-0.998398	8.61222e-109	3.33293e-106
Energy metabolism	0.72	0.05	3486	48600	0.0717284	822542	0.0922224	-0.362573	6.93324e-59	2.48903e-56
Energy metabolism	0.72	0.25	49706	473170	0.105049	822542	0.0922224	0.187872	2.38677e-196	9.73802e-194
Energy metabolism	0.72	0.5	50022	524588	0.0953548	822542	0.0922224	0.0481883	6.08923e-15	1.49795e-12
Energy metabolism	0.72	0.75	7703	81378	0.094657	822542	0.0922224	0.037592	0.0167188	0.858545
Energy metabolism	1.36	0.01	73	2472	0.0295307	822542	0.0922224	-1.6429	4.49953e-35	1.43085e-32
Energy metabolism	1.36	0.05	113	4149	0.0272355	822542	0.0922224	-1.75963	4.77165e-63	1.74165e-60
Energy metabolism	1.36	0.25	824	13079	0.0630018	822542	0.0922224	-0.549726	5.01279e-34	1.56399e-31
Energy metabolism	1.36	0.5	5611	42113	0.133237	822542	0.0922224	0.530803	5.93532e-166	2.386e-163
Energy metabolism	1.36	0.75	2721	19366	0.140504	822542	0.0922224	0.607421	1.2075e-104	4.62473e-102
Energy metabolism	2	0.01	20	1398	0.0143062	822542	0.0922224	-2.68848	1.60017e-34	5.05655e-32
Energy metabolism	2	0.05	39	2312	0.0168685	822542	0.0922224	-2.45078	1.88558e-51	6.56181e-49
Energy metabolism	2	0.25	193	5504	0.0350654	822542	0.0922224	-1.39507	1.29011e-61	4.6831e-59
Energy metabolism	2	0.5	1241	10725	0.115711	822542	0.0922224	0.327336	4.67518e-16	1.17814e-13
Energy metabolism	2	0.75	746	5798	0.128665	822542	0.0922224	0.480431	8.69278e-20	2.34705e-17
Lipid metabolism	0.72	0.01	540	16117	0.033505	391893	0.0439386	-0.391112	1.90874e-11	4.25648e-09
Lipid metabolism	0.72	0.05	1473	48600	0.0303086	391893	0.0439386	-0.535759	4.29287e-54	1.52397e-51
Lipid metabolism	0.72	0.25	21497	473170	0.0454319	391893	0.0439386	0.0482167	6.15048e-07	0.000111933
Lipid metabolism	0.72	0.5	24179	524588	0.0460914	391893	0.0439386	0.0690097	4.29456e-14	1.0307e-11
Lipid metabolism	0.72	0.75	3327	81378	0.0408833	391893	0.0439386	-0.103977	1.82894e-05	0.00299499
Lipid metabolism	1.36	0.01	53	2472	0.0214401	391893	0.0439386	-1.03517	2.39584e-09	4.95939e-07
Lipid metabolism	1.36	0.05	107	4149	0.0257893	391893	0.0439386	-0.768713	9.55513e-10	2.00658e-07
Lipid metabolism	1.36	0.25	459	13079	0.0350944	391893	0.0439386	-0.324246	3.76488e-07	7.00243e-05
Lipid metabolism	1.36	0.5	2126	42113	0.0504832	391893	0.0439386	0.200316	1.45643e-10	3.14589e-08
Lipid metabolism	1.36	0.75	779	19366	0.0402251	391893	0.0439386	-0.127391	0.0115755	0.760481
Lipid metabolism	2	0.01	22	1398	0.0157368	391893	0.0439386	-1.48135	6.84706e-09	1.3968e-06
Lipid metabolism	2	0.05	36	2312	0.0155709	391893	0.0439386	-1.49663	4.96419e-14	1.18148e-11
Lipid metabolism	2	0.25	127	5504	0.0230741	391893	0.0439386	-0.929212	1.93411e-16	4.97067e-14
Lipid metabolism	2	0.5	564	10725	0.0525874	391893	0.0439386	0.259229	2.20256e-05	0.00353988
Lipid metabolism	2	0.75	289	5798	0.0498448	391893	0.0439386	0.181954	0.0317345	0.968274
Nucleotide metabolism	0.72	0.01	266	16117	0.0165043	462844	0.0518935	-1.65271	8.00105e-122	3.10441e-119
Nucleotide metabolism	0.72	0.05	1154	48600	0.0237449	462844	0.0518935	-1.12794	3.64706e-213	1.50624e-210
Nucleotide metabolism	0.72	0.25	23133	473170	0.0488894	462844	0.0518935	-0.0860325	5.50921e-21	1.50952e-18
Nucleotide metabolism	0.72	0.5	28526	524588	0.0543779	462844	0.0518935	0.0674664	7.9595e-16	1.97396e-13
Nucleotide metabolism	0.72	0.75	5583	81378	0.0686058	462844	0.0518935	0.402775	1.13731e-93	4.33314e-91
Nucleotide metabolism	1.36	0.01	23	2472	0.00930421	462844	0.0518935	-2.4796	4.5571e-31	1.39447e-28
Nucleotide metabolism	1.36	0.05	36	4149	0.00867679	462844	0.0518935	-2.58032	3.47394e-53	1.22283e-50
Nucleotide metabolism	1.36	0.25	292	13079	0.0223259	462844	0.0518935	-1.21684	2.28686e-65	8.39278e-63
Nucleotide metabolism	1.36	0.5	1750	42113	0.0415549	462844	0.0518935	-0.320537	4.98655e-23	1.39125e-20
Nucleotide metabolism	1.36	0.75	1057	19366	0.0545802	462844	0.0518935	0.0728231	0.0920623	0.999728
Nucleotide metabolism	2	0.01	16	1398	0.0114449	462844	0.0518935	-2.18085	6.23512e-16	1.55878e-13
Nucleotide metabolism	2	0.05	25	2312	0.0108131	462844	0.0518935	-2.26277	1.33307e-26	3.90589e-24
Nucleotide metabolism	2	0.25	90	5504	0.0163517	462844	0.0518935	-1.66611	5.84633e-43	1.93513e-40
Nucleotide metabolism	2	0.5	401	10725	0.0373893	462844	0.0518935	-0.47293	1.39725e-12	3.17176e-10
Nucleotide metabolism	2	0.75	263	5798	0.0453605	462844	0.0518935	-0.194119	0.0244108	0.937208
Amino acid metabolism	0.72	0.01	945	16117	0.0586337	1186191	0.132994	-1.18156	3.37867e-208	1.39201e-205
Amino acid metabolism	0.72	0.05	3296	48600	0.0678189	1186191	0.132994	-0.971605	5e-324	2.115e-321
Amino acid metabolism	0.72	0.25	62841	473170	0.132809	1186191	0.132994	-0.00201714	0.707956	1
Amino acid metabolism	0.72	0.5	76040	524588	0.144952	1186191	0.132994	0.124209	4.75925e-140	1.87038e-137
Amino acid metabolism	0.72	0.75	11910	81378	0.146354	1186191	0.132994	0.138098	1.67468e-28	5.02405e-26
Amino acid metabolism	1.36	0.01	121	2472	0.0489482	1186191	0.132994	-1.44204	1.28954e-43	4.29416e-41
Amino acid metabolism	1.36	0.05	201	4149	0.0484454	1186191	0.132994	-1.45693	3.35894e-73	1.25624e-70
Amino acid metabolism	1.36	0.25	1142	13079	0.0873155	1186191	0.132994	-0.607054	1.94842e-59	7.03381e-57
Amino acid metabolism	1.36	0.5	7188	42113	0.170684	1186191	0.132994	0.35996	6.21292e-107	2.39198e-104
Amino acid metabolism	1.36	0.75	3074	19366	0.158732	1186191	0.132994	0.255226	8.44998e-25	2.4167e-22
Amino acid metabolism	2	0.01	67	1398	0.0479256	1186191	0.132994	-1.4725	6.43343e-26	1.8657e-23
Amino acid metabolism	2	0.05	108	2312	0.0467128	1186191	0.132994	-1.50947	2.366e-43	7.85511e-41
Amino acid metabolism	2	0.25	367	5504	0.0666788	1186191	0.132994	-0.996065	3.71231e-56	1.32158e-53
Amino acid metabolism	2	0.5	1847	10725	0.172214	1186191	0.132994	0.372842	1.00166e-30	3.04505e-28
Amino acid metabolism	2	0.75	956	5798	0.164884	1186191	0.132994	0.310091	4.15762e-12	9.39622e-10
Metabolism of other amino acids	0.72	0.01	314	16117	0.0194825	349003	0.0391298	-1.00609	1.41756e-45	4.81969e-43
Metabolism of other amino acids	0.72	0.05	928	48600	0.0190947	349003	0.0391298	-1.0351	3.91751e-140	1.5435e-137
Metabolism of other amino acids	0.72	0.25	17781	473170	0.0375785	349003	0.0391298	-0.0583618	3.14498e-08	6.25849e-06
Metabolism of other amino acids	0.72	0.5	21958	524588	0.0418576	349003	0.0391298	0.0972222	6.79093e-24	1.92183e-21
Metabolism of other amino acids	0.72	0.75	3104	81378	0.038143	349003	0.0391298	-0.0368499	0.148095	0.999991
Metabolism of other amino acids	1.36	0.01	52	2472	0.0210356	349003	0.0391298	-0.895435	5.74897e-07	0.000105201
Metabolism of other amino acids	1.36	0.05	88	4149	0.0212099	349003	0.0391298	-0.883528	1.24954e-10	2.7115e-08
Metabolism of other amino acids	1.36	0.25	335	13079	0.0256136	349003	0.0391298	-0.611359	2.85807e-17	7.43097e-15
Metabolism of other amino acids	1.36	0.5	1768	42113	0.0419823	349003	0.0391298	0.101513	0.0027819	0.311537
Metabolism of other amino acids	1.36	0.75	629	19366	0.0324796	349003	0.0391298	-0.268734	9.88848e-07	0.000178966
Metabolism of other amino acids	2	0.01	40	1398	0.0286123	349003	0.0391298	-0.451632	0.045014	0.987985
Metabolism of other amino acids	2	0.05	57	2312	0.024654	349003	0.0391298	-0.666447	0.000167123	0.0247589
Metabolism of other amino acids	2	0.25	145	5504	0.0263445	349003	0.0391298	-0.570767	2.56864e-07	4.82892e-05
Metabolism of other amino acids	2	0.5	469	10725	0.0437296	349003	0.0391298	0.160342	0.015687	0.845217
Metabolism of other amino acids	2	0.75	242	5798	0.0417385	349003	0.0391298	0.093112	0.309482	1
Glycan biosynthesis and metabolism	0.72	0.01	179	16117	0.0111063	284616	0.0319108	-1.52267	6.49767e-67	2.39114e-64
Glycan biosynthesis and metabolism	0.72	0.05	542	48600	0.0111523	284616	0.0319108	-1.51671	2.28735e-197	9.37812e-195
Glycan biosynthesis and metabolism	0.72	0.25	10971	473170	0.0231862	284616	0.0319108	-0.460781	1.94321e-281	8.12263e-279
Glycan biosynthesis and metabolism	0.72	0.5	17560	524588	0.0334739	284616	0.0319108	0.068991	1.61112e-10	3.46391e-08
Glycan biosynthesis and metabolism	0.72	0.75	3137	81378	0.0385485	284616	0.0319108	0.27263	1.50419e-25	4.3471e-23
Glycan biosynthesis and metabolism	1.36	0.01	19	2472	0.00768608	284616	0.0319108	-2.05372	7.05916e-16	1.75773e-13
Glycan biosynthesis and metabolism	1.36	0.05	43	4149	0.0103639	284616	0.0319108	-1.62247	9.04245e-20	2.43242e-17
Glycan biosynthesis and metabolism	1.36	0.25	166	13079	0.0126921	284616	0.0319108	-1.33011	1.57872e-45	5.35184e-43
Glycan biosynthesis and metabolism	1.36	0.5	786	42113	0.0186641	284616	0.0319108	-0.773781	9.88421e-63	3.59785e-60
Glycan biosynthesis and metabolism	1.36	0.75	558	19366	0.0288134	284616	0.0319108	-0.147306	0.0141399	0.816337
Glycan biosynthesis and metabolism	2	0.01	4	1398	0.00286123	284616	0.0319108	-3.47934	6.84884e-15	1.67797e-12
Glycan biosynthesis and metabolism	2	0.05	10	2312	0.00432526	284616	0.0319108	-2.88319	1.30099e-20	3.5517e-18
Glycan biosynthesis and metabolism	2	0.25	30	5504	0.00545058	284616	0.0319108	-2.54956	1.50301e-42	4.95994e-40
Glycan biosynthesis and metabolism	2	0.5	249	10725	0.0232168	284616	0.0319108	-0.458877	9.48273e-08	1.83963e-05
Glycan biosynthesis and metabolism	2	0.75	284	5798	0.0489824	284616	0.0319108	0.618219	6.56167e-12	1.47638e-09
Metabolism of cofactors and vitamins	0.72	0.01	551	16117	0.0341875	760553	0.0852723	-1.31861	1.18978e-150	4.72343e-148
Metabolism of cofactors and vitamins	0.72	0.05	1922	48600	0.0395473	760553	0.0852723	-1.1085	5e-324	2.115e-321
Metabolism of cofactors and vitamins	0.72	0.25	34852	473170	0.0736564	760553	0.0852723	-0.211266	7.35959e-188	2.98063e-185
Metabolism of cofactors and vitamins	0.72	0.5	47224	524588	0.0900211	760553	0.0852723	0.0781864	2.62258e-34	8.26114e-32
Metabolism of cofactors and vitamins	0.72	0.75	8088	81378	0.099388	760553	0.0852723	0.220995	4.78904e-45	1.61869e-42
Metabolism of cofactors and vitamins	1.36	0.01	61	2472	0.0246764	760553	0.0852723	-1.78895	5.78287e-36	1.84474e-33
Metabolism of cofactors and vitamins	1.36	0.05	108	4149	0.0260304	760553	0.0852723	-1.71188	3.21312e-56	1.14708e-53
Metabolism of cofactors and vitamins	1.36	0.25	658	13079	0.0503097	760553	0.0852723	-0.761242	2.09165e-53	7.38353e-51
Metabolism of cofactors and vitamins	1.36	0.5	3177	42113	0.0754399	760553	0.0852723	-0.17675	2.02035e-13	4.72762e-11
Metabolism of cofactors and vitamins	1.36	0.75	1570	19366	0.0810699	760553	0.0852723	-0.0729105	0.0359942	0.979468
Metabolism of cofactors and vitamins	2	0.01	28	1398	0.0200286	760553	0.0852723	-2.09001	8.77526e-25	2.50095e-22
Metabolism of cofactors and vitamins	2	0.05	49	2312	0.0211938	760553	0.0852723	-2.00844	1.61976e-38	5.23181e-36
Metabolism of cofactors and vitamins	2	0.25	207	5504	0.037609	760553	0.0852723	-1.181	5.07093e-45	1.7089e-42
Metabolism of cofactors and vitamins	2	0.5	854	10725	0.079627	760553	0.0852723	-0.0988187	0.0364429	0.979468
Metabolism of cofactors and vitamins	2	0.75	432	5798	0.0745085	760553	0.0852723	-0.194673	0.00304227	0.333183
Metabolism of terpenoids and polyketides	0.72	0.01	200	16117	0.0124093	216486	0.0242722	-0.967885	6.14059e-27	1.80533e-24
Metabolism of terpenoids and polyketides	0.72	0.05	593	48600	0.0122016	216486	0.0242722	-0.992226	4.20163e-81	1.59242e-78
Metabolism of terpenoids and polyketides	0.72	0.25	11639	473170	0.0245979	216486	0.0242722	0.0192345	0.145731	0.999991
Metabolism of terpenoids and polyketides	0.72	0.5	14125	524588	0.0269259	216486	0.0242722	0.149692	1.1615e-34	3.68194e-32
Metabolism of terpenoids and polyketides	0.72	0.75	2207	81378	0.0271204	216486	0.0242722	0.160074	2.17885e-07	4.11794e-05
Metabolism of terpenoids and polyketides	1.36	0.01	13	2472	0.0052589	216486	0.0242722	-2.20647	2.93859e-13	6.78815e-11
Metabolism of terpenoids and polyketides	1.36	0.05	24	4149	0.00578453	216486	0.0242722	-2.06903	5.23448e-20	1.42378e-17
Metabolism of terpenoids and polyketides	1.36	0.25	218	13079	0.0166679	216486	0.0242722	-0.542226	2.72293e-09	5.60924e-07
Metabolism of terpenoids and polyketides	1.36	0.5	1154	42113	0.0274025	216486	0.0242722	0.175004	4.10313e-05	0.00650287
Metabolism of terpenoids and polyketides	1.36	0.75	500	19366	0.0258184	216486	0.0242722	0.0891	0.161244	0.999994
Metabolism of terpenoids and polyketides	2	0.01	7	1398	0.00500715	216486	0.0242722	-2.27724	4.30099e-08	8.46814e-06
Metabolism of terpenoids and polyketides	2	0.05	9	2312	0.00389273	216486	0.0242722	-2.64045	7.92589e-15	1.93392e-12
Metabolism of terpenoids and polyketides	2	0.25	43	5504	0.0078125	216486	0.0242722	-1.63545	5.33568e-20	1.44597e-17
Metabolism of terpenoids and polyketides	2	0.5	257	10725	0.0239627	216486	0.0242722	-0.0185114	0.875322	1
Metabolism of terpenoids and polyketides	2	0.75	156	5798	0.0269058	216486	0.0242722	0.148617	0.200201	0.999999
Biosynthesis of other secondary metabolites	0.72	0.01	145	16117	0.00899671	239797	0.0268858	-1.57937	3.31209e-59	1.19235e-56
Biosynthesis of other secondary metabolites	0.72	0.05	727	48600	0.0149588	239797	0.0268858	-0.845843	4.87829e-70	1.80985e-67
Biosynthesis of other secondary metabolites	0.72	0.25	12107	473170	0.025587	239797	0.0268858	-0.071431	2.71131e-08	5.42262e-06
Biosynthesis of other secondary metabolites	0.72	0.5	15382	524588	0.0293221	239797	0.0268858	0.125144	5.5192e-27	1.62816e-24
Biosynthesis of other secondary metabolites	0.72	0.75	2409	81378	0.0296026	239797	0.0268858	0.138882	2.29892e-06	0.000411422
Biosynthesis of other secondary metabolites	1.36	0.01	22	2472	0.00889968	239797	0.0268858	-1.59502	3.33255e-10	7.09833e-08
Biosynthesis of other secondary metabolites	1.36	0.05	37	4149	0.00891781	239797	0.0268858	-1.59208	2.5326e-16	6.4328e-14
Biosynthesis of other secondary metabolites	1.36	0.25	210	13079	0.0160563	239797	0.0268858	-0.743705	2.11076e-16	5.40355e-14
Biosynthesis of other secondary metabolites	1.36	0.5	1160	42113	0.0275449	239797	0.0268858	0.0349453	0.39892	1
Biosynthesis of other secondary metabolites	1.36	0.75	541	19366	0.0279356	239797	0.0268858	0.0552606	0.362407	1
Biosynthesis of other secondary metabolites	2	0.01	13	1398	0.009299	239797	0.0268858	-1.53169	6.43251e-06	0.00108651
Biosynthesis of other secondary metabolites	2	0.05	19	2312	0.00821799	239797	0.0268858	-1.70998	1.89038e-10	4.04541e-08
Biosynthesis of other secondary metabolites	2	0.25	59	5504	0.0107195	239797	0.0268858	-1.32661	6.58929e-17	1.70663e-14
Biosynthesis of other secondary metabolites	2	0.5	271	10725	0.0252681	239797	0.0268858	-0.0895267	0.310204	1
Biosynthesis of other secondary metabolites	2	0.75	191	5798	0.0329424	239797	0.0268858	0.293103	0.00571314	0.516957
Xenobiotics biodegradation and metabolism	0.72	0.01	615	16117	0.0381585	358286	0.0401706	-0.0741368	0.199215	0.999999
Xenobiotics biodegradation and metabolism	0.72	0.05	1607	48600	0.0330658	358286	0.0401706	-0.280798	2.29982e-16	5.86453e-14
Xenobiotics biodegradation and metabolism	0.72	0.25	21979	473170	0.0464505	358286	0.0401706	0.209555	2.11116e-102	8.06464e-100
Xenobiotics biodegradation and metabolism	0.72	0.5	23089	524588	0.0440136	358286	0.0401706	0.131809	2.38317e-44	8.00746e-42
Xenobiotics biodegradation and metabolism	0.72	0.75	2860	81378	0.0351446	358286	0.0401706	-0.192836	9.59838e-14	2.26522e-11
Xenobiotics biodegradation and metabolism	1.36	0.01	53	2472	0.0214401	358286	0.0401706	-0.905826	3.4952e-07	6.53582e-05
Xenobiotics biodegradation and metabolism	1.36	0.05	100	4149	0.0241022	358286	0.0401706	-0.736976	1.80313e-08	3.62429e-06
Xenobiotics biodegradation and metabolism	1.36	0.25	733	13079	0.056044	358286	0.0401706	0.480421	2.15255e-18	5.70425e-16
Xenobiotics biodegradation and metabolism	1.36	0.5	3275	42113	0.077767	358286	0.0401706	0.953017	4.66015e-268	1.94328e-265
Xenobiotics biodegradation and metabolism	1.36	0.75	1176	19366	0.060725	358286	0.0401706	0.59615	4.52901e-42	1.49004e-39
Xenobiotics biodegradation and metabolism	2	0.01	25	1398	0.0178827	358286	0.0401706	-1.16758	3.20236e-06	0.000563458
Xenobiotics biodegradation and metabolism	2	0.05	37	2312	0.0160035	358286	0.0401706	-1.32776	3.60062e-11	7.92136e-09
Xenobiotics biodegradation and metabolism	2	0.25	192	5504	0.0348837	358286	0.0401706	-0.203586	0.0464152	0.989057
Xenobiotics biodegradation and metabolism	2	0.5	1047	10725	0.0976224	358286	0.0401706	1.28107	1.0069e-146	3.97724e-144
Xenobiotics biodegradation and metabolism	2	0.75	469	5798	0.08089	358286	0.0401706	1.00982	3.32974e-44	1.11546e-41
Transcription	0.72	0.01	22	16117	0.00136502	35848	0.00401924	-1.558	1.59877e-09	3.34143e-07
Transcription	0.72	0.05	408	48600	0.00839506	35848	0.00401924	1.06262	2.02822e-40	6.61201e-38
Transcription	0.72	0.25	2933	473170	0.00619862	35848	0.00401924	0.625026	1.01177e-106	3.88519e-104
Transcription	0.72	0.5	1325	524588	0.00252579	35848	0.00401924	-0.670185	3.97202e-75	1.49348e-72
Transcription	0.72	0.75	260	81378	0.00319497	35848	0.00401924	-0.33112	0.000130841	0.0196927
Transcription	1.36	0.25	23	13079	0.00175854	35848	0.00401924	-1.19254	8.43999e-06	0.00140006
Transcription	1.36	0.5	228	42113	0.00541401	35848	0.00401924	0.429775	1.55858e-05	0.00256837
Transcription	1.36	0.75	165	19366	0.00852009	35848	0.00401924	1.08395	8.06629e-18	2.12143e-15
Transcription	2	0.05	1	2312	0.000432526	35848	0.00401924	-3.21606	0.00157054	0.194993
Transcription	2	0.25	1	5504	0.000181686	35848	0.00401924	-4.4674	1.2242e-08	2.47288e-06
Transcription	2	0.5	5	10725	0.0004662	35848	0.00401924	-3.1079	4.51674e-13	1.03885e-10
Transcription	2	0.75	7	5798	0.00120731	35848	0.00401924	-1.73512	0.000158336	0.023627
Translation	0.72	0.01	1300	16117	0.0806602	587743	0.065897	0.291643	2.40439e-13	5.60223e-11
Translation	0.72	0.05	10286	48600	0.211646	587743	0.065897	1.68337	5e-324	2.115e-321
Translation	0.72	0.25	51591	473170	0.109033	587743	0.065897	0.726475	1e-323	4.18e-321
Translation	0.72	0.5	27033	524588	0.0515319	587743	0.065897	-0.354749	1e-323	4.18e-321
Translation	0.72	0.75	4092	81378	0.0502839	587743	0.065897	-0.390118	7.47816e-78	2.82674e-75
Translation	1.36	0.01	19	2472	0.00768608	587743	0.065897	-3.09989	3.53832e-48	1.21718e-45
Translation	1.36	0.05	30	4149	0.00723066	587743	0.065897	-3.18801	1.15503e-81	4.38911e-79
Translation	1.36	0.25	510	13079	0.0389938	587743	0.065897	-0.756969	1.4632e-40	4.78466e-38
Translation	1.36	0.5	4410	42113	0.104718	587743	0.065897	0.668227	2.19418e-194	8.9303e-192
Translation	1.36	0.75	3084	19366	0.159248	587743	0.065897	1.27299	0	0
Translation	2	0.01	5	1398	0.00357654	587743	0.065897	-4.20358	6.52192e-34	2.02832e-31
Translation	2	0.05	11	2312	0.00475779	587743	0.065897	-3.79185	3.40839e-52	1.19294e-49
Translation	2	0.25	39	5504	0.00708576	587743	0.065897	-3.21722	1.14527e-108	4.42073e-106
Translation	2	0.5	427	10725	0.0398135	587743	0.065897	-0.726955	1.7095e-31	5.26527e-29
Translation	2	0.75	621	5798	0.107106	587743	0.065897	0.700752	1.90334e-31	5.84325e-29
Folding, sorting and degradation	0.72	0.01	223	16117	0.0138363	252069	0.0282617	-1.03039	2.86412e-34	8.99333e-32
Folding, sorting and degradation	0.72	0.05	907	48600	0.0186626	252069	0.0282617	-0.598701	5.48136e-42	1.79789e-39
Folding, sorting and degradation	0.72	0.25	12949	473170	0.0273665	252069	0.0282617	-0.0464369	0.000192747	0.0283085
Folding, sorting and degradation	0.72	0.5	13685	524588	0.0260871	252069	0.0282617	-0.115508	6.61348e-22	1.82532e-19
Folding, sorting and degradation	0.72	0.75	2601	81378	0.031962	252069	0.0282617	0.177509	4.32165e-10	9.11868e-08
Folding, sorting and degradation	1.36	0.01	34	2472	0.013754	252069	0.0282617	-1.03899	2.5949e-06	0.000461786
Folding, sorting and degradation	1.36	0.05	54	4149	0.0130152	252069	0.0282617	-1.11865	5.84891e-11	1.28091e-08
Folding, sorting and degradation	1.36	0.25	131	13079	0.0100161	252069	0.0282617	-1.49653	3.2848e-47	1.1234e-44
Folding, sorting and degradation	1.36	0.5	703	42113	0.0166932	252069	0.0282617	-0.759588	5.52631e-54	1.95631e-51
Folding, sorting and degradation	1.36	0.75	500	19366	0.0258184	252069	0.0282617	-0.130445	0.0394236	0.982086
Folding, sorting and degradation	2	0.01	22	1398	0.0157368	252069	0.0282617	-0.844708	0.00350255	0.370701
Folding, sorting and degradation	2	0.05	49	2312	0.0211938	252069	0.0282617	-0.415207	0.038291	0.98136
Folding, sorting and degradation	2	0.25	70	5504	0.012718	252069	0.0282617	-1.15197	1.06046e-14	2.57692e-12
Folding, sorting and degradation	2	0.5	82	10725	0.00764569	252069	0.0282617	-1.88613	3.92533e-52	1.36994e-49
Folding, sorting and degradation	2	0.75	72	5798	0.0124181	252069	0.0282617	-1.18641	5.62391e-16	1.4116e-13
Replication and repair	0.72	0.01	428	16117	0.0265558	253615	0.028435	-0.0986408	0.155074	0.999993
Replication and repair	0.72	0.05	1002	48600	0.0206173	253615	0.028435	-0.463814	1.50165e-27	4.47492e-25
Replication and repair	0.72	0.25	10697	473170	0.0226071	253615	0.028435	-0.330893	8.12627e-138	3.17737e-135
Replication and repair	0.72	0.5	14737	524588	0.0280925	253615	0.028435	-0.0174823	0.135948	0.999985
Replication and repair	0.72	0.75	2933	81378	0.0360417	253615	0.028435	0.341998	3.90996e-36	1.2551e-33
Replication and repair	1.36	0.01	68	2472	0.0275081	253615	0.028435	-0.0478124	0.855847	1
Replication and repair	1.36	0.05	118	4149	0.0284406	253615	0.028435	0.000282883	1	1
Replication and repair	1.36	0.25	272	13079	0.0207967	253615	0.028435	-0.451314	4.29857e-08	8.46814e-06
Replication and repair	1.36	0.5	430	42113	0.0102106	253615	0.028435	-1.4776	4.6995e-147	1.861e-144
Replication and repair	1.36	0.75	333	19366	0.0171951	253615	0.028435	-0.725672	5.35051e-24	1.51954e-21
Replication and repair	2	0.01	41	1398	0.0293276	253615	0.028435	0.0445911	0.809121	1
Replication and repair	2	0.05	71	2312	0.0307093	253615	0.028435	0.111009	0.491202	1
Replication and repair	2	0.25	162	5504	0.0294331	253615	0.028435	0.049773	0.655424	1
Replication and repair	2	0.5	87	10725	0.00811189	253615	0.028435	-1.80956	7.4157e-50	2.57325e-47
Replication and repair	2	0.75	57	5798	0.00983098	253615	0.028435	-1.53226	1.52332e-22	4.23483e-20
Membrane transport	0.72	0.01	1259	16117	0.0781163	700854	0.0785789	-0.00851912	0.837646	1
Membrane transport	0.72	0.05	3005	48600	0.0618313	700854	0.0785789	-0.345806	9.29648e-46	3.1701e-43
Membrane transport	0.72	0.25	36747	473170	0.0776613	700854	0.0785789	-0.0169463	0.0189015	0.886437
Membrane transport	0.72	0.5	43334	524588	0.0826058	700854	0.0785789	0.0721004	5.44414e-27	1.61147e-24
Membrane transport	0.72	0.75	6479	81378	0.0796161	700854	0.0785789	0.0189182	0.270969	1
Membrane transport	1.36	0.01	166	2472	0.0671521	700854	0.0785789	-0.22671	0.0362299	0.979468
Membrane transport	1.36	0.05	274	4149	0.06604	700854	0.0785789	-0.250802	0.00243743	0.280685
Membrane transport	1.36	0.25	826	13079	0.0631547	700854	0.0785789	-0.315253	1.49688e-11	3.35302e-09
Membrane transport	1.36	0.5	3399	42113	0.0807114	700854	0.0785789	0.0386305	0.105048	0.99987
Membrane transport	1.36	0.75	1150	19366	0.0593824	700854	0.0785789	-0.404106	5.65841e-25	1.62396e-22
Membrane transport	2	0.01	96	1398	0.0686695	700854	0.0785789	-0.194472	0.179512	0.999997
Membrane transport	2	0.05	164	2312	0.0709343	700854	0.0785789	-0.14766	0.176289	0.999997
Membrane transport	2	0.25	413	5504	0.0750363	700854	0.0785789	-0.0665529	0.341185	1
Membrane transport	2	0.5	877	10725	0.0817716	700854	0.0785789	0.0574569	0.222379	1
Membrane transport	2	0.75	440	5798	0.0758882	700854	0.0785789	-0.050266	0.464074	1
Signal transduction	0.72	0.01	886	16117	0.054973	504701	0.0565865	-0.0417338	0.38465	1
Signal transduction	0.72	0.05	2205	48600	0.0453704	504701	0.0565865	-0.318707	2.15857e-28	6.45413e-26
Signal transduction	0.72	0.25	25583	473170	0.0540672	504701	0.0565865	-0.0657023	4.33383e-14	1.03579e-11
Signal transduction	0.72	0.5	28975	524588	0.0552338	504701	0.0565865	-0.0349053	2.12147e-05	0.00345206
Signal transduction	0.72	0.75	4247	81378	0.0521886	504701	0.0565865	-0.116724	4.12801e-08	8.17342e-06
Signal transduction	1.36	0.01	116	2472	0.0469256	504701	0.0565865	-0.270083	0.0366301	0.979468
Signal transduction	1.36	0.05	169	4149	0.0407327	504701	0.0565865	-0.47427	4.71616e-06	0.000820277
Signal transduction	1.36	0.25	551	13079	0.0421286	504701	0.0565865	-0.425657	9.60748e-14	2.26522e-11
Signal transduction	1.36	0.5	2415	42113	0.0573457	504701	0.0565865	0.0192283	0.499733	1
Signal transduction	1.36	0.75	1060	19366	0.0547351	504701	0.0565865	-0.0479909	0.26956	1
Signal transduction	2	0.01	39	1398	0.027897	504701	0.0565865	-1.02035	5.49956e-07	0.000101187
Signal transduction	2	0.05	63	2312	0.0272491	504701	0.0565865	-1.05425	2.11547e-11	4.69635e-09
Signal transduction	2	0.25	140	5504	0.025436	504701	0.0565865	-1.15358	9.24505e-29	2.78276e-26
Signal transduction	2	0.5	610	10725	0.0568765	504701	0.0565865	0.00737431	0.883714	1
Signal transduction	2	0.75	333	5798	0.0574336	504701	0.0565865	0.0214377	0.776222	1
Transport and catabolism	0.72	0.01	54	16117	0.0033505	61169	0.0068582	-1.03345	3.6254e-09	7.43206e-07
Transport and catabolism	0.72	0.05	211	48600	0.00434156	61169	0.0068582	-0.659614	7.93362e-13	1.8168e-10
Transport and catabolism	0.72	0.25	3512	473170	0.00742228	61169	0.0068582	0.114033	3.44933e-06	0.000603451
Transport and catabolism	0.72	0.5	3916	524588	0.00746491	61169	0.0068582	0.122295	1.49101e-07	2.8627e-05
Transport and catabolism	0.72	0.75	398	81378	0.00489076	61169	0.0068582	-0.487771	9.01567e-13	2.05557e-10
Transport and catabolism	1.36	0.01	10	2472	0.00404531	61169	0.0068582	-0.76158	0.110813	0.999907
Transport and catabolism	1.36	0.05	21	4149	0.00506146	61169	0.0068582	-0.438275	0.186764	0.999998
Transport and catabolism	1.36	0.25	89	13079	0.0068048	61169	0.0068582	-0.0112759	1	1
Transport and catabolism	1.36	0.5	385	42113	0.00914207	61169	0.0068582	0.414692	6.24041e-08	1.21687e-05
Transport and catabolism	1.36	0.75	147	19366	0.00759062	61169	0.0068582	0.146389	0.222502	1
Transport and catabolism	2	0.01	5	1398	0.00357654	61169	0.0068582	-0.939265	0.19027	0.999998
Transport and catabolism	2	0.05	13	2312	0.00562284	61169	0.0068582	-0.286531	0.612476	1
Transport and catabolism	2	0.25	28	5504	0.00508721	61169	0.0068582	-0.430955	0.12023	0.999954
Transport and catabolism	2	0.5	105	10725	0.00979021	61169	0.0068582	0.513511	0.000533107	0.0729255
Transport and catabolism	2	0.75	66	5798	0.0113832	61169	0.0068582	0.73101	0.000120112	0.0182103
Cell motility	0.72	0.01	99	16117	0.00614258	129305	0.0144975	-1.23889	2.47635e-23	6.93379e-21
Cell motility	0.72	0.05	288	48600	0.00592593	129305	0.0144975	-1.29069	1.13652e-71	4.22787e-69
Cell motility	0.72	0.25	4498	473170	0.0095061	129305	0.0144975	-0.608881	4.66023e-206	1.91535e-203
Cell motility	0.72	0.5	6140	524588	0.0117044	129305	0.0144975	-0.308753	1.47263e-68	5.44873e-66
Cell motility	0.72	0.75	929	81378	0.0114159	129305	0.0144975	-0.344767	2.61535e-14	6.32915e-12
Cell motility	1.36	0.01	9	2472	0.00364078	129305	0.0144975	-1.99349	1.94992e-07	3.70478e-05
Cell motility	1.36	0.05	13	4149	0.00313329	129305	0.0144975	-2.21006	2.73097e-13	6.33585e-11
Cell motility	1.36	0.25	46	13079	0.00351709	129305	0.0144975	-2.04335	5.36188e-36	1.7158e-33
Cell motility	1.36	0.5	262	42113	0.00622136	129305	0.0144975	-1.22051	1.71604e-57	6.14342e-55
Cell motility	1.36	0.75	123	19366	0.00635134	129305	0.0144975	-1.19067	2.5062e-26	7.31809e-24
Cell motility	2	0.01	3	1398	0.00214592	129305	0.0144975	-2.75614	5.02839e-06	0.000859488
Cell motility	2	0.05	6	2312	0.00259516	129305	0.0144975	-2.48191	9.55872e-09	1.94042e-06
Cell motility	2	0.25	15	5504	0.00272529	129305	0.0144975	-2.41132	1.05966e-18	2.81869e-16
Cell motility	2	0.5	62	10725	0.00578089	129305	0.0144975	-1.32644	1.80216e-17	4.70365e-15
Cell motility	2	0.75	21	5798	0.00362194	129305	0.0144975	-2.00097	2.85793e-16	7.23057e-14
Cell growth and death	0.72	0.01	117	16117	0.00725942	160002	0.0179392	-1.30519	8.56505e-31	2.61234e-28
Cell growth and death	0.72	0.05	476	48600	0.00979424	160002	0.0179392	-0.873113	2.36117e-49	8.14602e-47
Cell growth and death	0.72	0.25	8078	473170	0.0170721	160002	0.0179392	-0.0714787	6.0792e-06	0.00103293
Cell growth and death	0.72	0.5	8428	524588	0.0160659	160002	0.0179392	-0.159113	2.5156e-25	7.24494e-23
Cell growth and death	0.72	0.75	1328	81378	0.0163189	160002	0.0179392	-0.136574	0.000442771	0.0617821
Cell growth and death	1.36	0.01	15	2472	0.00606796	160002	0.0179392	-1.56383	4.65297e-07	8.60763e-05
Cell growth and death	1.36	0.05	39	4149	0.00939986	160002	0.0179392	-0.932408	8.04311e-06	0.0013423
Cell growth and death	1.36	0.25	117	13079	0.00894564	160002	0.0179392	-1.00386	1.77751e-17	4.65707e-15
Cell growth and death	1.36	0.5	526	42113	0.0124902	160002	0.0179392	-0.522321	6.66971e-19	1.78748e-16
Cell growth and death	1.36	0.75	343	19366	0.0177115	160002	0.0179392	-0.0184357	0.84968	1
Cell growth and death	2	0.01	13	1398	0.009299	160002	0.0179392	-0.947971	0.0114299	0.759605
Cell growth and death	2	0.05	26	2312	0.0112457	160002	0.0179392	-0.673748	0.0120757	0.770086
Cell growth and death	2	0.25	61	5504	0.0110828	160002	0.0179392	-0.69479	5.72229e-05	0.00883059
Cell growth and death	2	0.5	131	10725	0.0122145	160002	0.0179392	-0.554529	3.07698e-06	0.000544477
Cell growth and death	2	0.75	69	5798	0.0119007	160002	0.0179392	-0.592077	0.000296182	0.0420433
Cellular community - prokaryotes	0.72	0.01	758	16117	0.0470311	491527	0.0551094	-0.228684	4.74487e-06	0.000820527
Cellular community - prokaryotes	0.72	0.05	1967	48600	0.0404733	491527	0.0551094	-0.44533	1.70982e-49	5.91596e-47
Cellular community - prokaryotes	0.72	0.25	24610	473170	0.0520109	491527	0.0551094	-0.0834849	4.52676e-21	1.24486e-18
Cellular community - prokaryotes	0.72	0.5	28799	524588	0.0548983	491527	0.0551094	-0.005537	0.505699	1
Cellular community - prokaryotes	0.72	0.75	4058	81378	0.0498661	491527	0.0551094	-0.144241	3.02976e-11	6.69577e-09
Cellular community - prokaryotes	1.36	0.01	147	2472	0.059466	491527	0.0551094	0.109767	0.33233	1
Cellular community - prokaryotes	1.36	0.05	230	4149	0.055435	491527	0.0551094	0.00849929	0.918701	1
Cellular community - prokaryotes	1.36	0.25	699	13079	0.0534445	491527	0.0551094	-0.0442588	0.420952	1
Cellular community - prokaryotes	1.36	0.5	2020	42113	0.0479662	491527	0.0551094	-0.200281	5.86322e-11	1.28091e-08
Cellular community - prokaryotes	1.36	0.75	764	19366	0.0394506	491527	0.0551094	-0.482252	1.32635e-23	3.74031e-21
Cellular community - prokaryotes	2	0.01	104	1398	0.074392	491527	0.0551094	0.432848	0.00228063	0.268606
Cellular community - prokaryotes	2	0.05	174	2312	0.0752595	491527	0.0551094	0.449575	4.83761e-05	0.00751844
Cellular community - prokaryotes	2	0.25	503	5504	0.0913881	491527	0.0551094	0.729707	2.67906e-27	7.95682e-25
Cellular community - prokaryotes	2	0.5	643	10725	0.0599534	491527	0.0551094	0.121542	0.0292887	0.960842
Cellular community - prokaryotes	2	0.75	282	5798	0.0486375	491527	0.0551094	-0.180231	0.0308541	0.966113
Not considered in pathways	0.72	0.01	10287	16117	0.63827	3968309	0.444922	0.520614	5e-324	2.115e-321
Not considered in pathways	0.72	0.05	23658	48600	0.48679	3968309	0.444922	0.129747	1.26446e-76	4.76702e-74
Not considered in pathways	0.72	0.25	199555	473170	0.421741	3968309	0.444922	-0.0771968	9.49001e-227	3.93835e-224
Not considered in pathways	0.72	0.5	230670	524588	0.439717	3968309	0.444922	-0.016979	3.22715e-14	7.77743e-12
Not considered in pathways	0.72	0.75	35956	81378	0.441839	3968309	0.444922	-0.0100309	0.0772286	0.999334
Not considered in pathways	1.36	0.01	1833	2472	0.741505	3968309	0.444922	0.736903	9.52976e-197	3.89767e-194
Not considered in pathways	1.36	0.05	3099	4149	0.746927	3968309	0.444922	0.747414	0	0
Not considered in pathways	1.36	0.25	8161	13079	0.623977	3968309	0.444922	0.487941	5e-324	2.115e-321
Not considered in pathways	1.36	0.5	16059	42113	0.381331	3968309	0.444922	-0.222508	8.36962e-154	3.33111e-151
Not considered in pathways	1.36	0.75	6432	19366	0.332128	3968309	0.444922	-0.421811	1.18492e-224	4.90558e-222
Not considered in pathways	2	0.01	1060	1398	0.758226	3968309	0.444922	0.769075	1.68656e-125	6.56072e-123
Not considered in pathways	2	0.05	1707	2312	0.738322	3968309	0.444922	0.730697	4.89981e-180	1.97952e-177
Not considered in pathways	2	0.25	3650	5504	0.663154	3968309	0.444922	0.575791	1.0497e-232	4.36675e-230
Not considered in pathways	2	0.5	4686	10725	0.436923	3968309	0.444922	-0.0261734	0.096651	0.999804
Not considered in pathways	2	0.75	2158	5798	0.372197	3968309	0.444922	-0.257485	3.56158e-29	1.0756e-26
Not considered in pathways	8229	0.562523	2	0.33	4629	3968309	0.444922	0.338359	2.39002e-101	9.67958e-99
Not considered in pathways	5730	0.460209	2	0.67	2637	3968309	0.444922	0.0487378	0.0200186	0.924858
Not considered in pathways	4197	0.438408	2	1	1840	3968309	0.444922	-0.0212773	0.401683	1
