# Supplementary material for: A global survey of prokaryotic genomes reveals the eco-evolutionary pressures driving horizontal gene transfer
Source: Nat Ecol Evol. 2024 Mar 5;8(5):986–98. doi: 10.1038/s41559-024-02357-0 (PMC11090817; doi:10.1038/s41559-024-02357-0)
Supplement: Supplementary file 9 — Statistical source data. [file 41559_2024_2357_MOESM9_ESM.xlsx]

## Sheet: ED_Fig_6
category	species_bin	gene_bin	category_counts_in_bin	total_counts_in_bin	fraction_bin	category_counts_all	fraction_all	odds_ratio	p_value	p_adjust
Aminoglycoside	0.72	0.01	56	16117	0.00347459	4840	0.000542655	2.67874	1.36003e-26	2.18965e-24
Aminoglycoside	0.72	0.05	75	48600	0.00154321	4840	0.000542655	1.50783	8.16249e-15	1.1754e-12
Aminoglycoside	0.72	0.25	278	473170	0.000587527	4840	0.000542655	0.114619	0.189712	0.999898
Aminoglycoside	0.72	0.5	198	524588	0.000377439	4840	0.000542655	-0.523792	6.57819e-08	7.95958e-06
Aminoglycoside	0.72	0.75	8	81378	9.83067e-05	4840	0.000542655	-2.46467	5.06688e-11	6.58694e-09
Aminoglycoside	1.36	0.01	30	2472	0.0121359	4840	0.000542655	4.4831	5.88938e-30	9.89415e-28
Aminoglycoside	1.36	0.05	35	4149	0.00843577	4840	0.000542655	3.95841	2.07786e-29	3.47003e-27
Aminoglycoside	1.36	0.25	42	13079	0.00321125	4840	0.000542655	2.56503	3.75214e-19	5.77829e-17
Aminoglycoside	1.36	0.5	5	42113	0.000118728	4840	0.000542655	-2.19237	1.4132e-05	0.00146866
Aminoglycoside	2	0.01	32	1398	0.0228898	4840	0.000542655	5.39853	1.87679e-40	3.24684e-38
Aminoglycoside	2	0.05	37	2312	0.0160035	4840	0.000542655	4.8822	7.21883e-41	1.25608e-38
Aminoglycoside	2	0.25	43	5504	0.0078125	4840	0.000542655	3.84768	2.10867e-34	3.60583e-32
Aminoglycoside	2	0.5	2	10725	0.00018648	4840	0.000542655	-1.54101	0.142483	0.999375
CAMP	0.72	0.01	4	16117	0.000248185	4072	0.000456548	-0.879349	0.268521	0.999993
CAMP	0.72	0.05	12	48600	0.000246914	4072	0.000456548	-0.88676	0.0255054	0.808626
CAMP	0.72	0.25	168	473170	0.000355052	4072	0.000456548	-0.362735	0.000843253	0.0723318
CAMP	0.72	0.5	214	524588	0.000407939	4072	0.000456548	-0.162412	0.105967	0.997635
CAMP	0.72	0.75	18	81378	0.00022119	4072	0.000456548	-1.04548	0.000730179	0.0636258
CAMP	1.36	0.01	1	2472	0.000404531	4072	0.000456548	-0.174517	1	1
CAMP	1.36	0.05	2	4149	0.000482044	4072	0.000456548	0.0783985	0.715035	1
CAMP	1.36	0.25	6	13079	0.000458751	4072	0.000456548	0.00694436	0.838588	1
CAMP	1.36	0.5	7	42113	0.000166219	4072	0.000456548	-1.45768	0.00275546	0.202489
CAMP	1.36	0.75	9	19366	0.000464732	4072	0.000456548	0.0256331	0.866047	1
CAMP	2	0.01	1	1398	0.000715308	4072	0.000456548	0.647798	0.471863	1
CAMP	2	0.05	1	2312	0.000432526	4072	0.000456548	-0.0779792	1	1
CAMP	2	0.25	3	5504	0.000545058	4072	0.000456548	0.255644	0.744109	1
CAMP	2	0.5	2	10725	0.00018648	4072	0.000456548	-1.29174	0.256324	0.999993
CAMP	2	0.75	1	5798	0.000172473	4072	0.000456548	-1.40439	0.532613	1
Fosfomycin	0.72	0.01	1	16117	6.20463e-05	187	2.09662e-05	1.56528	0.286745	0.999995
Fosfomycin	0.72	0.05	3	48600	6.17284e-05	187	2.09662e-05	1.55787	0.0838195	0.992338
Fosfomycin	0.72	0.25	13	473170	2.74743e-05	187	2.09662e-05	0.390015	0.336201	0.999998
Fosfomycin	0.72	0.5	7	524588	1.33438e-05	187	2.09662e-05	-0.651896	0.289131	0.999995
Fosfomycin	0.72	0.75	5	81378	6.14417e-05	187	2.09662e-05	1.55115	0.0300084	0.853316
Fosfomycin	1.36	0.01	1	2472	0.000404531	187	2.09662e-05	4.27011	0.0505088	0.955388
Fosfomycin	1.36	0.05	1	4149	0.000241022	187	2.09662e-05	3.52303	0.0833135	0.992338
Fosfomycin	1.36	0.25	2	13079	0.000152917	187	2.09662e-05	2.86661	0.0313806	0.861485
Fosfomycin	1.36	0.5	4	42113	9.49825e-05	187	2.09662e-05	2.1796	0.0126321	0.584041
Fosfomycin	1.36	0.75	1	19366	5.16369e-05	187	2.09662e-05	1.30034	0.333714	0.999998
Fosfomycin	2	0.5	1	10725	9.32401e-05	187	2.09662e-05	2.15288	0.201376	0.999921
Macrolide	0.72	0.01	45	16117	0.00279208	7392	0.000828782	1.75228	8.18383e-12	1.09663e-09
Macrolide	0.72	0.05	60	48600	0.00123457	7392	0.000828782	0.574941	0.00339427	0.238148
Macrolide	0.72	0.25	440	473170	0.000929898	7392	0.000828782	0.16608	0.0175334	0.699662
Macrolide	0.72	0.5	394	524588	0.000751066	7392	0.000828782	-0.142054	0.0519279	0.956983
Macrolide	0.72	0.75	42	81378	0.00051611	7392	0.000828782	-0.683314	0.00120777	0.0976225
Macrolide	1.36	0.01	29	2472	0.0117314	7392	0.000828782	3.82324	1.46436e-23	2.2844e-21
Macrolide	1.36	0.05	37	4149	0.00891781	7392	0.000828782	3.42762	1.57621e-25	2.49041e-23
Macrolide	1.36	0.25	87	13079	0.00665188	7392	0.000828782	3.0047	9.47114e-48	1.66692e-45
Macrolide	1.36	0.5	67	42113	0.00159096	7392	0.000828782	0.94083	1.09076e-06	0.000119977
Macrolide	1.36	0.75	11	19366	0.000568006	7392	0.000828782	-0.545087	0.258984	0.999993
Macrolide	2	0.01	28	1398	0.0200286	7392	0.000828782	4.59493	5.15474e-29	8.55687e-27
Macrolide	2	0.05	38	2312	0.016436	7392	0.000828782	4.30972	1.21241e-35	2.08534e-33
Macrolide	2	0.25	57	5504	0.0103561	7392	0.000828782	3.64334	8.11806e-42	1.42066e-39
Macrolide	2	0.5	25	10725	0.002331	7392	0.000828782	1.49189	6.96017e-06	0.000730554
Macrolide	2	0.75	6	5798	0.00103484	7392	0.000828782	0.320342	0.491832	1
Multipdrug	0.72	0.01	139	16117	0.00862443	34478	0.00386563	1.15773	4.22953e-17	6.302e-15
Multipdrug	0.72	0.05	245	48600	0.00504115	34478	0.00386563	0.383049	6.59452e-05	0.00644201
Multipdrug	0.72	0.25	1636	473170	0.00345753	34478	0.00386563	-0.160962	4.37982e-06	0.000468532
Multipdrug	0.72	0.5	1796	524588	0.00342364	34478	0.00386563	-0.175174	1.59731e-07	1.86883e-05
Multipdrug	0.72	0.75	244	81378	0.00299835	34478	0.00386563	-0.366534	4.13816e-05	0.00408849
Multipdrug	1.36	0.01	48	2472	0.0194175	34478	0.00386563	2.32858	5.94676e-19	9.09855e-17
Multipdrug	1.36	0.05	58	4149	0.0139793	34478	0.00386563	1.85451	4.05786e-16	5.96506e-14
Multipdrug	1.36	0.25	111	13079	0.00848689	34478	0.00386563	1.13453	1.50247e-13	2.08844e-11
Multipdrug	1.36	0.5	142	42113	0.00337188	34478	0.00386563	-0.197151	0.107263	0.997635
Multipdrug	1.36	0.75	45	19366	0.00232366	34478	0.00386563	-0.734305	0.000255287	0.0232157
Multipdrug	2	0.01	24	1398	0.0171674	34478	0.00386563	2.15089	3.15026e-09	3.96933e-07
Multipdrug	2	0.05	35	2312	0.0151384	34478	0.00386563	1.96944	2.8625e-11	3.7785e-09
Multipdrug	2	0.25	77	5504	0.0139898	34478	0.00386563	1.8556	7.27205e-21	1.12717e-18
Multipdrug	2	0.5	69	10725	0.00643357	34478	0.00386563	0.734914	8.87091e-05	0.00848029
Multipdrug	2	0.75	21	5798	0.00362194	34478	0.00386563	-0.0939423	0.915431	1
Phenicol	0.72	0.01	16	16117	0.000992741	2779	0.000311578	1.67182	7.22414e-05	0.00698317
Phenicol	0.72	0.05	27	48600	0.000555556	2779	0.000311578	0.834337	0.0062647	0.375829
Phenicol	0.72	0.25	137	473170	0.000289537	2779	0.000311578	-0.105849	0.410141	1
Phenicol	0.72	0.5	155	524588	0.00029547	2779	0.000311578	-0.0765827	0.531491	1
Phenicol	0.72	0.75	39	81378	0.000479245	2779	0.000311578	0.621169	0.0096392	0.506916
Phenicol	1.36	0.01	9	2472	0.00364078	2779	0.000311578	3.54658	1.30175e-07	1.53606e-05
Phenicol	1.36	0.05	11	4149	0.00265124	2779	0.000311578	3.089	1.28405e-07	1.528e-05
Phenicol	1.36	0.25	29	13079	0.00221729	2779	0.000311578	2.83113	1.07363e-15	1.55676e-13
Phenicol	1.36	0.5	15	42113	0.000356185	2779	0.000311578	0.193031	0.578668	1
Phenicol	1.36	0.75	5	19366	0.000258184	2779	0.000311578	-0.271192	0.839367	1
Phenicol	2	0.01	7	1398	0.00500715	2779	0.000311578	4.00632	3.98421e-07	4.50205e-05
Phenicol	2	0.05	11	2312	0.00475779	2779	0.000311578	3.93262	3.44206e-10	4.40583e-08
Phenicol	2	0.25	17	5504	0.00308866	2779	0.000311578	3.30932	5.25863e-12	7.15173e-10
Phenicol	2	0.5	8	10725	0.000745921	2779	0.000311578	1.25943	0.0210889	0.755063
Phenicol	2	0.75	4	5798	0.000689893	2779	0.000311578	1.14678	0.10973	0.997635
Quinolone	0.72	0.01	6	16117	0.000372278	2627	0.000294536	0.337935	0.487342	1
Quinolone	0.72	0.05	10	48600	0.000205761	2627	0.000294536	-0.517473	0.351649	0.999998
Quinolone	0.72	0.25	130	473170	0.000274743	2627	0.000294536	-0.100363	0.471167	1
Quinolone	0.72	0.5	162	524588	0.000308814	2627	0.000294536	0.0682926	0.545981	1
Quinolone	0.72	0.75	11	81378	0.000135172	2627	0.000294536	-1.12365	0.00548037	0.345019
Quinolone	1.36	0.01	5	2472	0.00202265	2627	0.000294536	2.77973	0.00093188	0.077909
Quinolone	1.36	0.05	5	4149	0.00120511	2627	0.000294536	2.03265	0.00832275	0.461227
Quinolone	1.36	0.25	7	13079	0.000535209	2627	0.000294536	0.861658	0.117043	0.998019
Quinolone	1.36	0.5	7	42113	0.000166219	2627	0.000294536	-0.825355	0.152995	0.999431
Rifamycin	0.72	0.01	3	16117	0.000186139	336	3.76719e-05	2.30482	0.0238257	0.791417
Rifamycin	0.72	0.05	3	48600	6.17284e-05	336	3.76719e-05	0.712445	0.437925	1
Rifamycin	0.72	0.25	20	473170	4.22681e-05	336	3.76719e-05	0.16608	0.553403	1
Rifamycin	0.72	0.5	19	524588	3.62189e-05	336	3.76719e-05	-0.0567469	1	1
Rifamycin	0.72	0.75	4	81378	4.91533e-05	336	3.76719e-05	0.3838	0.557024	1
Rifamycin	1.36	0.01	4	2472	0.00161812	336	3.76719e-05	5.42469	2.90233e-06	0.000313403
Rifamycin	1.36	0.05	6	4149	0.00144613	336	3.76719e-05	5.26257	1.76541e-08	2.1891e-06
Rifamycin	1.36	0.25	15	13079	0.00114688	336	3.76719e-05	4.92808	1.17139e-17	1.76879e-15
Rifamycin	1.36	0.5	4	42113	9.49825e-05	336	3.76719e-05	1.33417	0.0769571	0.989585
Rifamycin	2	0.25	10	5504	0.00181686	336	3.76719e-05	5.59181	3.32656e-14	4.72371e-12
Rifamycin	2	0.5	2	10725	0.00018648	336	3.76719e-05	2.30746	0.0626331	0.976517
Sulfonamide	0.72	0.01	5	16117	0.000310231	590	6.61501e-05	2.22953	0.00477615	0.311632
Sulfonamide	0.72	0.05	5	48600	0.000102881	590	6.61501e-05	0.637157	0.262196	0.999993
Sulfonamide	0.72	0.25	14	473170	2.95877e-05	590	6.61501e-05	-1.16075	0.000879038	0.0744706
Sulfonamide	0.72	0.5	26	524588	4.95627e-05	590	6.61501e-05	-0.416488	0.148907	0.999399
Sulfonamide	0.72	0.75	4	81378	4.91533e-05	590	6.61501e-05	-0.428454	0.826962	1
Sulfonamide	1.36	0.01	4	2472	0.00161812	590	6.61501e-05	4.61243	2.60905e-05	0.00263171
Sulfonamide	1.36	0.05	4	4149	0.000964088	590	6.61501e-05	3.86535	0.000189772	0.0176821
Sulfonamide	1.36	0.25	4	13079	0.000305834	590	6.61501e-05	2.20893	0.0118046	0.569631
Sulfonamide	2	0.01	2	1398	0.00143062	590	6.61501e-05	4.43475	0.00401884	0.27249
Sulfonamide	2	0.05	2	2312	0.000865052	590	6.61501e-05	3.70897	0.0105647	0.53453
Sulfonamide	2	0.25	3	5504	0.000545058	590	6.61501e-05	3.04259	0.00613492	0.373552
Sulfonamide	2	0.5	1	10725	9.32401e-05	590	6.61501e-05	0.495207	0.508102	1
Tetracycline	0.72	0.01	44	16117	0.00273004	3030	0.00033972	3.0065	5.29605e-25	8.3148e-23
Tetracycline	0.72	0.05	54	48600	0.00111111	3030	0.00033972	1.70959	2.35867e-13	3.25497e-11
Tetracycline	0.72	0.25	141	473170	0.00029799	3030	0.00033972	-0.189081	0.123857	0.998465
Tetracycline	0.72	0.5	113	524588	0.000215407	3030	0.00033972	-0.65728	2.19854e-07	2.52829e-05
Tetracycline	0.72	0.75	8	81378	9.83067e-05	3030	0.00033972	-1.78898	2.32722e-05	0.00237098
Tetracycline	1.36	0.01	50	2472	0.0202265	3030	0.00033972	5.89576	1.44013e-69	2.63545e-67
Tetracycline	1.36	0.05	59	4149	0.0142203	3030	0.00033972	5.38746	7.57667e-73	1.40168e-70
Tetracycline	1.36	0.25	62	13079	0.00474042	3030	0.00033972	3.8026	5.09434e-48	9.01698e-46
Tetracycline	1.36	0.5	14	42113	0.000332439	3030	0.00033972	-0.0312569	1	1
Tetracycline	1.36	0.75	1	19366	5.16369e-05	3030	0.00033972	-2.71787	0.0183436	0.710741
Tetracycline	2	0.01	37	1398	0.0264664	3030	0.00033972	6.28367	3.1065e-56	5.56064e-54
Tetracycline	2	0.05	52	2312	0.0224913	3030	0.00033972	6.04888	1.15056e-74	2.14004e-72
Tetracycline	2	0.25	58	5504	0.0105378	3030	0.00033972	4.95508	2.96836e-64	5.34305e-62
Tetracycline	2	0.5	2	10725	0.00018648	3030	0.00033972	-0.865324	0.596958	1
Trimethoprim	0.72	0.01	10	16117	0.000620463	1268	0.000142167	2.12576	0.000139437	0.0131601
Trimethoprim	0.72	0.05	10	48600	0.000205761	1268	0.000142167	0.533389	0.247015	0.999991
Trimethoprim	0.72	0.25	33	473170	6.97424e-05	1268	0.000142167	-1.02748	5.77379e-06	0.000611836
Trimethoprim	0.72	0.5	65	524588	0.000123907	1268	0.000142167	-0.198328	0.296852	0.999995
Trimethoprim	0.72	0.75	6	81378	7.373e-05	1268	0.000142167	-0.947259	0.105936	0.997635
Trimethoprim	1.36	0.01	4	2472	0.00161812	1268	0.000142167	3.50867	0.000479662	0.0427204
Trimethoprim	1.36	0.05	4	4149	0.000964088	1268	0.000142167	2.76158	0.00315832	0.226035
Trimethoprim	1.36	0.25	5	13079	0.000382292	1268	0.000142167	1.42709	0.0408459	0.921442
Trimethoprim	2	0.25	1	5504	0.000181686	1268	0.000142167	0.353865	0.542757	1
Unknown	0.72	0.01	15893	16117	0.986102	8888216	0.996536	-0.0151859	1.09649e-64	1.98465e-62
Unknown	0.72	0.05	48275	48600	0.993313	8888216	0.996536	-0.00467418	7.30159e-27	1.19016e-24
Unknown	0.72	0.25	471632	473170	0.99675	8888216	0.996536	0.000308881	0.0120189	0.571054
Unknown	0.72	0.5	523128	524588	0.997217	8888216	0.996536	0.000985065	4.08287e-18	6.20596e-16
Unknown	0.72	0.75	81259	81378	0.998538	8888216	0.996536	0.00289467	8.28977e-28	1.36781e-25
Unknown	1.36	0.01	2342	2472	0.947411	8888216	0.996536	-0.0729318	2.67022e-104	5.07341e-102
Unknown	1.36	0.05	3997	4149	0.963365	8888216	0.996536	-0.0488402	4.20438e-99	7.94628e-97
Unknown	1.36	0.25	12856	13079	0.98295	8888216	0.996536	-0.0198045	6.53958e-80	1.22944e-77
Unknown	1.36	0.5	42004	42113	0.997412	8888216	0.996536	0.00126695	0.00160988	0.12658
Unknown	1.36	0.75	19351	19366	0.999225	8888216	0.996536	0.003888	3.79666e-14	5.3533e-12
Unknown	2	0.01	1317	1398	0.94206	8888216	0.996536	-0.0811031	5.50213e-69	1.00139e-66
Unknown	2	0.05	2212	2312	0.956747	8888216	0.996536	-0.0587841	1.38558e-72	2.54947e-70
Unknown	2	0.25	5357	5504	0.973292	8888216	0.996536	-0.0340493	1.22469e-77	2.29017e-75
Unknown	2	0.5	10680	10725	0.995804	8888216	0.996536	-0.00106012	0.188449	0.999898
Unknown	2	0.75	5785	5798	0.997758	8888216	0.996536	0.00176751	0.143996	0.999375
Vancomycin	0.72	0.01	35	16117	0.00217162	7537	0.000845039	1.36168	9.18161e-07	0.000101911
Vancomycin	0.72	0.05	71	48600	0.00146091	7537	0.000845039	0.789772	2.1305e-05	0.00219203
Vancomycin	0.72	0.25	381	473170	0.000805207	7537	0.000845039	-0.0696582	0.367713	0.999998
Vancomycin	0.72	0.5	314	524588	0.000598565	7537	0.000845039	-0.497511	1.13679e-10	1.46646e-08
Vancomycin	0.72	0.75	29	81378	0.000356362	7537	0.000845039	-1.24568	9.32935e-08	1.11952e-05
Vancomycin	1.36	0.01	19	2472	0.00768608	7537	0.000845039	3.18516	1.28836e-12	1.76506e-10
Vancomycin	1.36	0.05	22	4149	0.00530248	7537	0.000845039	2.64958	2.92916e-11	3.83721e-09
Vancomycin	1.36	0.25	34	13079	0.00259959	7537	0.000845039	1.62119	2.29665e-08	2.80191e-06
Vancomycin	1.36	0.5	9	42113	0.000213711	7537	0.000845039	-1.98336	2.25961e-07	2.57592e-05
Vancomycin	1.36	0.75	1	19366	5.16369e-05	7537	0.000845039	-4.03254	2.74178e-06	0.00029881
Vancomycin	2	0.01	7	1398	0.00500715	7537	0.000845039	2.5669	0.000226336	0.0208316
Vancomycin	2	0.05	10	2312	0.00432526	7537	0.000845039	2.3557	3.78675e-05	0.00377966
Vancomycin	2	0.25	13	5504	0.00236192	7537	0.000845039	1.48287	0.00107293	0.0881881
beta-Lactam	0.72	0.01	82	16117	0.0050878	4119	0.000461817	3.46165	3.47503e-55	6.18555e-53
beta-Lactam	0.72	0.05	96	48600	0.00197531	4119	0.000461817	2.09668	1.12808e-30	1.91774e-28
beta-Lactam	0.72	0.25	216	473170	0.000456496	4119	0.000461817	-0.0167217	0.892368	1
beta-Lactam	0.72	0.5	158	524588	0.000301189	4119	0.000461817	-0.616655	9.95139e-09	1.24392e-06
beta-Lactam	0.72	0.75	10	81378	0.000122883	4119	0.000461817	-1.91003	1.99056e-07	2.30902e-05
beta-Lactam	1.36	0.01	26	2472	0.0105178	4119	0.000461817	4.50937	2.29307e-26	3.66892e-24
beta-Lactam	1.36	0.05	31	4149	0.00747168	4119	0.000461817	4.01604	9.80534e-27	1.58846e-24
beta-Lactam	1.36	0.25	33	13079	0.00252313	4119	0.000461817	2.44982	1.92869e-14	2.75802e-12
beta-Lactam	1.36	0.5	7	42113	0.000166219	4119	0.000461817	-1.47423	0.00206306	0.157525
beta-Lactam	2	0.01	12	1398	0.00858369	4119	0.000461817	4.2162	5.7895e-12	7.81582e-10
beta-Lactam	2	0.05	14	2312	0.00605536	4119	0.000461817	3.71282	1.02707e-11	1.36601e-09
beta-Lactam	2	0.25	14	5504	0.0025436	4119	0.000461817	2.46148	5.04097e-07	5.64573e-05
beta-Lactamase	0.72	0.01	32	16117	0.00198548	897	0.000100571	4.30321	3.96125e-30	6.6945e-28
beta-Lactamase	0.72	0.05	32	48600	0.000658436	897	0.000100571	2.71084	3.75492e-16	5.55728e-14
beta-Lactamase	0.72	0.25	54	473170	0.000114124	897	0.000100571	0.182393	0.345343	0.999998
beta-Lactamase	0.72	0.5	17	524588	3.24064e-05	897	0.000100571	-1.63386	1.83009e-08	2.25101e-06
beta-Lactamase	1.36	0.01	17	2472	0.00687702	897	0.000100571	6.0955	1.11577e-25	1.77408e-23
beta-Lactamase	1.36	0.05	20	4149	0.00482044	897	0.000100571	5.58288	6.76951e-27	1.1102e-24
beta-Lactamase	1.36	0.25	20	13079	0.00152917	897	0.000100571	3.92647	2.79271e-17	4.18907e-15
beta-Lactamase	1.36	0.5	3	42113	7.12369e-05	897	0.000100571	-0.497511	0.805921	1
beta-Lactamase	2	0.01	10	1398	0.00715308	897	0.000100571	6.15228	7.09448e-16	1.03579e-13
beta-Lactamase	2	0.05	10	2312	0.00432526	897	0.000100571	5.42651	1.01165e-13	1.41632e-11
beta-Lactamase	2	0.25	10	5504	0.00181686	897	0.000100571	4.17517	4.47185e-10	5.67925e-08
