# Supplementary material for: A global survey of prokaryotic genomes reveals the eco-evolutionary pressures driving horizontal gene transfer
Source: Nat Ecol Evol. 2024 Mar 5;8(5):986–98. doi: 10.1038/s41559-024-02357-0 (PMC11090817; doi:10.1038/s41559-024-02357-0)
Supplement: Supplementary file 10 — Statistical source data. [file 41559_2024_2357_MOESM10_ESM.xlsx]

## Sheet: ED_Fig_7
otu_id	abundance_log10	abundance_category	pref_env
A16S;90_12;96_111;97_117	-3.71061	High	aquatic
A16S;90_12;96_14;97_14	-4.95982	Medium	aquatic
A16S;90_12;96_22;97_22	-4.53104	High	aquatic
A16S;90_12;96_228;97_248	-4.4754	High	aquatic
A16S;90_12;96_44;97_135	-6.66228	Low	aquatic
A16S;90_12;96_44;97_44	-4.91118	Medium	aquatic
A16S;90_12;96_690;97_801	-4.29817	High	aquatic
A16S;90_23;96_161;97_174	-7.15592	Low	aquatic
A16S;90_23;96_177;97_191	-8.98343	Low	aquatic
A16S;90_23;96_31;97_31	-6.36595	Medium	aquatic
A16S;90_23;96_88;97_93	-6.65221	Low	aquatic
A16S;90_24482;96_0;97_0	-4.20768	High	aquatic
A16S;90_24482;96_38;97_38	-5.46837	Medium	aquatic
A16S;90_24482;96_4;97_4	-6.91893	Low	aquatic
A16S;90_24482;96_48;97_49	-6.98185	Low	plant
A16S;90_24482;96_66;97_69	-6.12949	Medium	aquatic
A16S;90_24482;96_69;97_72	-5.72735	Medium	aquatic
A16S;90_24482;96_8;97_8	-6.77312	Low	aquatic
A16S;90_24482;96_81;97_86	-4.88798	Medium	aquatic
A16S;90_25884;96_1;97_1	-6.19589	Medium	aquatic
A16S;90_25889;96_13;97_13	-4.88275	Medium	aquatic
A16S;90_25889;96_27;97_27	-5.40996	Medium	plant
A16S;90_25889;96_27;97_59	-6.31213	Low	plant
A16S;90_25889;96_33;97_33	-6.0602	Medium	aquatic
A16S;90_25889;96_35;97_35	-6.17172	Medium	plant
A16S;90_25889;96_85;97_90	-10.1747	Low	aquatic
A16S;90_25892;96_23;97_23	-5.30857	Medium	aquatic
A16S;90_25892;96_87;97_92	-7.37069	Low	aquatic
A16S;90_26553;96_71;97_179	-8.44272	Low	aquatic
A16S;90_26553;96_71;97_74	-6.2192	Medium	aquatic
A16S;90_26553;96_98;97_103	-6.17647	Medium	aquatic
A16S;90_26568;96_67;97_70	-5.81054	Medium	aquatic
A16S;90_26572;96_93;97_98	-5.75318	Medium	aquatic
A16S;90_26572;96_94;97_99	-6.99016	Low	aquatic
A16S;90_26585;96_73;97_77	-6.97125	Low	aquatic
A16S;90_26594;96_141;97_149	-7.25548	Low	aquatic
A16S;90_26597;96_108;97_114	-6.25493	Medium	aquatic
A16S;90_26603;96_107;97_113	-8.64211	Low	aquatic
A16S;90_26603;96_72;97_76	-8.293	Low	aquatic
A16S;90_26603;96_9;97_119	-6.63416	Low	aquatic
A16S;90_26603;96_9;97_45	-7.67426	Low	aquatic
A16S;90_26603;96_9;97_9	-6.04399	Medium	aquatic
A16S;90_26604;96_1046;97_1247	-6.16959	Medium	soil
A16S;90_26604;96_16;97_16	-6.14245	Medium	aquatic
A16S;90_26604;96_165;97_178	-7.45229	Low	aquatic
A16S;90_26604;96_175;97_189	-6.3295	Medium	aquatic
A16S;90_26604;96_999;97_1189	-5.65646	Medium	aquatic
A16S;90_26627;96_45;97_46	-6.16375	Medium	aquatic
A16S;90_26636;96_149;97_159	-3.74746	High	soil
A16S;90_26636;96_368;97_810	-3.30441	High	soil
A16S;90_26651;96_17;97_17	-6.47301	Medium	aquatic
A16S;90_26680;96_21;97_21	-6.54334	Medium	soil
A16S;90_26697;96_26;97_26	-5.79869	Medium	animal
A16S;90_26705;96_75;97_79	-6.10872	Medium	aquatic
A16S;90_26722;96_444;97_495	-2.52708	High	soil
A16S;90_26736;96_136;97_144	-7.49318	Low	aquatic
A16S;90_26736;96_157;97_169	-6.53787	Low	aquatic
A16S;90_26736;96_52;97_53	-6.65607	Low	aquatic
A16S;90_26736;96_60;97_63	-6.51095	Medium	aquatic
A16S;90_26736;96_76;97_81	-6.63955	Low	aquatic
A16S;90_26749;96_139;97_147	-7.71999	Low	plant
A16S;90_26749;96_142;97_150	-6.10425	Medium	plant
A16S;90_26749;96_166;97_180	-6.69523	Low	aquatic
A16S;90_26749;96_32;97_32	-7.97739	Low	aquatic
A16S;90_26749;96_43;97_43	-5.46212	Medium	plant
A16S;90_26749;96_54;97_55	-7.17867	Low	plant
A16S;90_26749;96_97;97_102	-6.82866	Low	aquatic
A16S;90_26770;96_121;97_128	-8.43188	Low	aquatic
A16S;90_26771;96_123;97_130	-9.36586	Low	aquatic
A16S;90_26771;96_810;97_948	-8.07392	Low	aquatic
A16S;90_26798;96_104;97_110	-6.84304	Low	plant
A16S;90_26798;96_104;97_155	-6.19326	Medium	plant
A16S;90_26798;96_106;97_112	-6.49533	Medium	aquatic
A16S;90_26798;96_110;97_116	-4.99205	Medium	plant
A16S;90_26798;96_110;97_170	-7.01124	Low	aquatic
A16S;90_26798;96_3;97_3	-5.82682	Medium	plant
A16S;90_26798;96_68;97_71	-6.00058	Low	animal
A16S;90_26812;96_30;97_106	-7.14006	Low	aquatic
A16S;90_26812;96_30;97_30	-4.1013	High	aquatic
A16S;90_26816;96_79;97_84	-7.38166	Low	aquatic
A16S;90_26877;96_122;97_129	-7.15448	Low	aquatic
A16S;90_26877;96_153;97_164	-6.73057	Low	aquatic
A16S;90_26877;96_19;97_19	-6.59654	Low	plant
A16S;90_26877;96_51;97_52	-7.08161	Low	aquatic
A16S;90_26881;96_174;97_188	-9.82604	Low	soil
A16S;90_26892;96_1123;97_1339	-4.53478	High	aquatic
A16S;90_26924;96_117;97_124	-7.5188	Low	aquatic
A16S;90_26924;96_173;97_187	-7.88633	Low	aquatic
A16S;90_26924;96_37;97_37	-6.34348	Medium	aquatic
A16S;90_26924;96_90;97_95	-8.38694	Low	aquatic
A16S;90_26928;96_198;97_1341	-8.42126	Low	aquatic
A16S;90_26943;96_169;97_183	-6.07628	Medium	plant
A16S;90_26945;96_159;97_172	-7.63445	Low	aquatic
A16S;90_26945;96_86;97_91	-8.27703	Low	aquatic
A16S;90_26982;96_2;97_2	-5.8743	Medium	soil
A16S;90_26990;96_15;97_15	-5.72508	Medium	animal
A16S;90_26990;96_167;97_181	-6.99857	Low	animal
A16S;90_26990;96_168;97_182	-7.54981	Low	animal
A16S;90_26990;96_24;97_24	-3.73297	High	animal
A16S;90_26990;96_53;97_54	-3.75533	High	animal
A16S;90_26990;96_6;97_6	-6.92145	Low	aquatic
A16S;90_26997;96_1009;97_1201	-7.7632	Low	aquatic
A16S;90_26997;96_957;97_3198	-6.09016	Medium	aquatic
A16S;90_27016;96_2297;97_2863	-7.15441	Low	aquatic
A16S;90_27016;96_34;97_34	-5.63461	Medium	aquatic
A16S;90_27026;96_145;97_153	-7.7479	Low	aquatic
A16S;90_27048;96_137;97_145	-6.42957	Medium	aquatic
A16S;90_27048;96_36;97_36	-6.20772	Medium	soil
A16S;90_27051;96_12;97_12	-6.03085	Medium	aquatic
A16S;90_27055;96_140;97_148	-6.73917	Low	aquatic
A16S;90_27055;96_89;97_94	-7.0124	Low	aquatic
A16S;90_27109;96_524;97_591	-5.74229	Medium	aquatic
A16S;90_27109;96_63;97_66	-6.18986	Medium	aquatic
A16S;90_27187;96_329;97_363	-5.77998	Medium	plant
A16S;90_27208;96_112;97_118	-8.01215	Low	soil
A16S;90_27208;96_130;97_138	-6.44746	Medium	soil
A16S;90_27208;96_18;97_18	-4.49652	High	aquatic
A16S;90_27208;96_18;97_75	-7.1988	Low	aquatic
A16S;90_27208;96_78;97_157	-7.3385	Low	aquatic
A16S;90_27208;96_78;97_83	-7.6685	Low	aquatic
A16S;90_27284;96_1989;97_2467	-9.25249	Low	soil
A16S;90_27295;96_146;97_154	-7.01597	Low	plant
A16S;90_27295;96_20;97_20	-7.25528	Low	plant
A16S;90_27389;96_28;97_28	-4.72986	Medium	animal
A16S;90_27389;96_39;97_39	-5.01264	Medium	animal
A16S;90_27389;96_82;97_87	-7.22914	Low	animal
A16S;90_27576;96_80;97_85	-7.72446	Low	aquatic
A16S;90_27589;96_109;97_115	-6.31709	Medium	aquatic
A16S;90_27602;96_458;97_1053	-5.00911	Medium	aquatic
A16S;90_27771;96_100;97_105	-5.67164	Medium	aquatic
A16S;90_27774;96_160;97_173	-6.51603	Medium	soil
A16S;90_27774;96_170;97_184	-5.15762	Medium	aquatic
A16S;90_27774;96_628;97_714	-5.15636	Medium	soil
A16S;90_27825;96_381;97_425	-5.17662	Medium	aquatic
A16S;90_28111;96_92;97_97	-8.70552	Low	aquatic
A16S;90_28133;96_2299;97_2866	-5.39173	Medium	aquatic
A16S;90_28448;96_155;97_167	-6.44273	Medium	aquatic
A16S;90_28491;96_10;97_10	-6.55717	Low	aquatic
A16S;90_28491;96_1850;97_2284	-6.15655	Medium	soil
A16S;90_28610;96_128;97_136	-6.90394	Low	aquatic
A16S;90_28744;96_152;97_163	-7.3038	Low	aquatic
A16S;90_28744;96_74;97_78	-7.12329	Low	aquatic
A16S;90_28755;96_181;97_195	-7.21801	Low	aquatic
A16S;90_28835;96_56;97_57	-7.60446	Low	aquatic
A16S;90_29135;96_135;97_143	-7.45622	Low	aquatic
A16S;90_29135;96_50;97_51	-6.38558	Medium	aquatic
A16S;90_29343;96_2920;97_3686	-5.65127	Medium	aquatic
A16S;90_29354;96_116;97_123	-7.09273	Low	aquatic
A16S;90_29354;96_144;97_152	-6.77792	Low	aquatic
A16S;90_29354;96_144;97_166	-7.27798	Low	aquatic
A16S;90_29354;96_180;97_194	-7.13884	Low	aquatic
A16S;90_29516;96_1925;97_2383	-5.99939	Medium	aquatic
A16S;90_29637;96_5;97_5	-6.57421	Low	aquatic
A16S;90_30952;96_3219;97_4111	-5.37068	Medium	aquatic
A16S;90_31676;96_7;97_7	-7.67634	Low	aquatic
A16S;90_31825;96_1653;97_2030	-6.58195	Low	aquatic
A16S;90_32484;96_2288;97_2853	-6.97792	Low	aquatic
A16S;90_32518;96_1488;97_1815	-6.66911	Low	aquatic
A16S;90_33;96_115;97_122	-5.12919	Medium	aquatic
A16S;90_33;96_176;97_190	-9.85575	Low	aquatic
A16S;90_33;96_49;97_50	-6.11991	Medium	aquatic
A16S;90_33;96_532;97_600	-7.23858	Low	aquatic
A16S;90_33;96_83;97_88	-6.98235	Low	aquatic
A16S;90_382;96_925;97_1096	-5.2097	Medium	aquatic
A16S;90_39;96_58;97_60	-3.88429	High	aquatic
A16S;90_40;96_61;97_64	-6.7335	Low	aquatic
A16S;90_40;96_62;97_65	-5.80128	Medium	aquatic
A16S;90_43;96_65;97_68	-5.38243	Medium	aquatic
A16S;90_446;96_2311;97_2881	-6.32737	Medium	soil
A16S;90_447;96_2030;97_2518	-5.53584	Medium	aquatic
A16S;90_57;96_131;97_139	-6.7808	Low	aquatic
A16S;90_57;96_151;97_161	-6.43951	Medium	aquatic
A16S;90_57;96_206;97_222	-5.89614	Medium	aquatic
A16S;90_57;96_95;97_100	-8.03463	Low	aquatic
A16S;90_71;96_129;97_137	-5.94277	Medium	aquatic
A16S;90_72;96_132;97_140	-5.65514	Medium	aquatic
A16S;90_73;96_133;97_141	-6.51257	Medium	aquatic
A16S;90_76;96_148;97_158	-6.98816	Low	aquatic
A16S;90_9;96_103;97_109	-8.27895	Low	soil
A16S;90_9;96_11;97_11	-7.75613	Low	soil
A16S;90_9;96_119;97_126	-7.00141	Low	soil
A16S;90_9;96_134;97_142	-7.55617	Low	aquatic
A16S;90_9;96_143;97_151	-7.7381	Low	aquatic
A16S;90_9;96_150;97_160	-6.43749	Low	animal
A16S;90_9;96_1536;97_1867	-8.60248	Low	aquatic
A16S;90_9;96_162;97_175	-8.16877	Low	aquatic
A16S;90_9;96_171;97_185	-6.06605	Medium	aquatic
A16S;90_9;96_25;97_25	-6.16813	Medium	soil
A16S;90_9;96_29;97_29	-7.51656	Low	soil
A16S;90_9;96_365;97_403	-7.2766	Low	soil
A16S;90_9;96_40;97_40	-7.44463	Low	soil
A16S;90_9;96_640;97_730	-9.40307	Low	plant
A16S;90_9;96_70;97_162	-6.5409	Low	aquatic
A16S;90_9;96_70;97_73	-7.78211	Low	aquatic
A16S;90_9;96_70;97_80	-7.93426	Low	aquatic
A16S;90_9;96_96;97_101	-9.16977	Low	aquatic
A16S;90_92;96_202;97_217	-3.53528	High	aquatic
B16S;90_0;96_0;97_0	-5.36917	Medium	aquatic
B16S;90_0;96_0;97_4095	-5.19622	Medium	aquatic
B16S;90_0;96_12165;97_14598	-5.96575	Medium	plant
B16S;90_0;96_1259;97_1469	-4.59364	High	aquatic
B16S;90_0;96_1402;97_1653	-3.92491	High	plant
B16S;90_0;96_1645;97_1950	-5.86466	Medium	aquatic
B16S;90_0;96_1793;97_2129	-4.16804	High	aquatic
B16S;90_0;96_1825;97_2173	-4.13246	High	aquatic
B16S;90_0;96_1940;97_2314	-5.34958	Medium	plant
B16S;90_0;96_1940;97_3139	-5.61697	Medium	aquatic
B16S;90_0;96_1940;97_3140	-6.53055	Low	plant
B16S;90_0;96_1940;97_3237	-6.42334	Low	plant
B16S;90_0;96_1940;97_5296	-5.98795	Medium	aquatic
B16S;90_0;96_1951;97_2327	-5.17364	Medium	soil
B16S;90_0;96_2024;97_2415	-6.37435	Low	plant
B16S;90_0;96_219;97_238	-3.53848	High	plant
B16S;90_0;96_2355;97_2820	-5.89475	Medium	animal
B16S;90_0;96_2807;97_3393	-5.87727	Medium	aquatic
B16S;90_0;96_2818;97_3412	-4.10955	High	aquatic
B16S;90_0;96_2878;97_3484	-4.33925	High	aquatic
B16S;90_0;96_297;97_2572	-3.68242	High	aquatic
B16S;90_0;96_297;97_326	-4.06133	High	aquatic
B16S;90_0;96_297;97_4166	-5.69693	Medium	aquatic
B16S;90_0;96_297;97_984	-4.48333	Medium	plant
B16S;90_0;96_3045;97_3700	-4.33946	High	aquatic
B16S;90_0;96_3140;97_3824	-6.54086	Medium	soil
B16S;90_0;96_3161;97_3850	-6.51021	Medium	aquatic
B16S;90_0;96_3302;97_4022	-5.15954	Medium	aquatic
B16S;90_0;96_3413;97_4158	-5.19404	Medium	aquatic
B16S;90_0;96_342;97_1092	-7.57924	Low	soil
B16S;90_0;96_342;97_1125	-4.46727	High	aquatic
B16S;90_0;96_342;97_377	-3.8191	High	plant
B16S;90_0;96_342;97_3821	-6.23324	Low	plant
B16S;90_0;96_355;97_2797	-5.39544	Medium	aquatic
B16S;90_0;96_355;97_393	-4.19743	High	soil
B16S;90_0;96_3710;97_4500	-4.15423	High	aquatic
B16S;90_0;96_4034;97_4903	-4.42579	Medium	animal
B16S;90_0;96_4088;97_4963	-5.95015	Medium	aquatic
B16S;90_0;96_4136;97_5028	-6.41996	Medium	aquatic
B16S;90_0;96_4143;97_5037	-4.53024	High	aquatic
B16S;90_0;96_4472;97_5462	-7.3869	Low	aquatic
B16S;90_0;96_483;97_547	-3.2991	High	plant
B16S;90_0;96_549;97_2789	-6.08205	Medium	aquatic
B16S;90_0;96_549;97_621	-3.60047	High	plant
B16S;90_0;96_549;97_987	-4.7509	Medium	animal
B16S;90_0;96_7012;97_8400	-4.71568	Medium	aquatic
B16S;90_0;96_780;97_905	-5.20449	Medium	aquatic
B16S;90_0;96_908;97_1051	-4.95416	Medium	soil
B16S;90_0;96_908;97_2746	-3.94414	High	plant
B16S;90_0;96_976;97_1136	-5.87108	Medium	aquatic
B16S;90_0;96_976;97_1673	-5.26647	Medium	plant
B16S;90_0;96_976;97_2953	-5.41384	Medium	aquatic
B16S;90_0;96_976;97_4261	-4.46799	High	aquatic
B16S;90_0;96_991;97_1152	-4.2334	High	aquatic
B16S;90_1;96_1;97_1	-3.47958	High	animal
B16S;90_1;96_1;97_2674	-3.82169	High	animal
B16S;90_1;96_1275;97_1489	-3.55895	High	animal
B16S;90_1;96_2117;97_2531	-5.98895	Medium	aquatic
B16S;90_1;96_2681;97_3234	-4.96284	Medium	soil
B16S;90_1;96_379;97_420	-4.00233	Medium	animal
B16S;90_1;96_43330;97_54289	-5.18209	Medium	aquatic
B16S;90_1;96_6435;97_7719	-4.54107	Medium	animal
B16S;90_1;96_68;97_71	-3.54893	High	animal
B16S;90_1;96_8329;97_9952	-4.01093	Medium	animal
B16S;90_10;96_12;97_12	-4.35119	High	aquatic
B16S;90_10;96_12;97_141	-5.00906	Medium	aquatic
B16S;90_10;96_12;97_1651	-3.51021	High	plant
B16S;90_10;96_12;97_42	-4.08777	High	plant
B16S;90_10;96_12;97_510	-3.92143	High	plant
B16S;90_10;96_1313;97_1534	-4.22354	Medium	plant
B16S;90_10;96_2737;97_3303	-6.12253	Medium	aquatic
B16S;90_10;96_603;97_689	-4.11569	High	aquatic
B16S;90_10;96_65;97_68	-3.88504	High	plant
B16S;90_10;96_673;97_782	-5.27508	Medium	aquatic
B16S;90_10;96_769;97_891	-3.2269	High	plant
B16S;90_100;96_1559;97_1841	-4.70985	Medium	animal
B16S;90_100;96_176;97_189	-4.57093	Medium	animal
B16S;90_100;96_873;97_1011	-3.96411	Medium	animal
B16S;90_1004;96_2836;97_3432	-4.99686	Medium	aquatic
B16S;90_101;96_1635;97_1938	-6.1036	Medium	aquatic
B16S;90_101;96_177;97_1875	-6.50853	Medium	aquatic
B16S;90_101;96_177;97_191	-4.72889	Medium	aquatic
B16S;90_101;96_177;97_3165	-6.18975	Medium	aquatic
B16S;90_1014;96_2870;97_3474	-5.72757	Medium	soil
B16S;90_1017;96_2882;97_3488	-8.1527	Low	plant
B16S;90_1017;96_4001;97_4864	-6.68413	Low	aquatic
B16S;90_1018;96_2884;97_3490	-4.91263	Medium	aquatic
B16S;90_1018;96_3944;97_4796	-4.57604	High	soil
B16S;90_102;96_178;97_192	-4.55421	Medium	animal
B16S;90_1021;96_2897;97_3507	-8.53075	Low	aquatic
B16S;90_1021;96_29242;97_36277	-8.22277	Low	aquatic
B16S;90_1021;96_29243;97_36278	-8.03375	Low	plant
B16S;90_1021;96_47059;97_59098	-7.44962	Low	animal
B16S;90_1021;96_62290;97_78918	-9.19747	Low	plant
B16S;90_1022;96_2900;97_3511	-5.19844	Medium	animal
B16S;90_1022;96_3910;97_4751	-4.21088	Medium	animal
B16S;90_1022;96_3910;97_4965	-5.53656	Medium	animal
B16S;90_1028;96_2926;97_3544	-5.82252	Medium	aquatic
B16S;90_1028;96_2927;97_3545	-5.75445	Medium	aquatic
B16S;90_1029;96_2930;97_3549	-4.91987	Medium	soil
B16S;90_1031;96_2940;97_3563	-5.90546	Medium	soil
B16S;90_1034;96_2944;97_3567	-5.304	Medium	aquatic
B16S;90_1034;96_3060;97_3721	-5.21906	Medium	aquatic
B16S;90_1034;96_3249;97_3953	-5.79496	Medium	aquatic
B16S;90_1034;96_3250;97_3954	-5.39611	Medium	aquatic
B16S;90_1034;96_4289;97_5219	-5.22193	Medium	aquatic
B16S;90_1038;96_2948;97_3571	-4.97459	Medium	animal
B16S;90_1038;96_4204;97_5111	-4.79344	Medium	aquatic
B16S;90_1044;96_2973;97_3610	-5.34839	Medium	aquatic
B16S;90_1044;96_3009;97_3652	-6.12904	Medium	aquatic
B16S;90_1044;96_3391;97_4135	-7.16617	Low	aquatic
B16S;90_1044;96_3428;97_4179	-7.87059	Low	aquatic
B16S;90_1044;96_4233;97_5150	-4.86586	Medium	aquatic
B16S;90_1045;96_2974;97_3611	-4.97849	Medium	aquatic
B16S;90_1045;96_3925;97_4768	-5.84941	Medium	aquatic
B16S;90_1048;96_2988;97_3626	-3.82268	High	aquatic
B16S;90_1048;96_3151;97_3838	-3.53538	High	aquatic
B16S;90_105;96_184;97_199	-5.80967	Medium	plant
B16S;90_10505;96_33266;97_41367	-8.68842	Low	aquatic
B16S;90_1055;96_3019;97_3664	-5.34183	Medium	aquatic
B16S;90_1059;96_3026;97_3673	-4.01411	Medium	animal
B16S;90_1061;96_3033;97_3680	-4.05406	High	aquatic
B16S;90_1061;96_3657;97_4435	-6.11565	Medium	aquatic
B16S;90_1062;96_3035;97_3683	-5.71419	Medium	aquatic
B16S;90_1062;96_3516;97_4276	-5.2627	Medium	aquatic
B16S;90_1062;96_57016;97_72037	-6.99586	Low	aquatic
B16S;90_10670;96_33808;97_42041	-7.55527	Low	plant
B16S;90_1068;96_3052;97_3709	-3.60398	High	animal
B16S;90_1068;96_3379;97_4116	-4.42808	Medium	animal
B16S;90_1069;96_3055;97_3713	-5.29233	Medium	aquatic
B16S;90_1069;96_3759;97_4566	-5.63532	Medium	aquatic
B16S;90_1069;96_4016;97_4881	-5.92646	Medium	aquatic
B16S;90_1069;96_4066;97_4939	-3.56084	High	aquatic
B16S;90_1069;96_4360;97_5315	-4.43807	High	aquatic
B16S;90_107;96_13418;97_16146	-5.26392	Medium	soil
B16S;90_107;96_1534;97_1809	-6.41174	Medium	soil
B16S;90_107;96_187;97_202	-7.93845	Low	aquatic
B16S;90_107;96_24630;97_30321	-5.55655	Medium	soil
B16S;90_107;96_28687;97_35557	-6.3945	Medium	soil
B16S;90_107;96_3214;97_3914	-6.34121	Low	animal
B16S;90_107;96_4358;97_5313	-4.29542	High	soil
B16S;90_107;96_6639;97_16038	-5.07992	Medium	soil
B16S;90_107;96_6639;97_7957	-3.80228	High	plant
B16S;90_1071;96_3063;97_3724	-4.17561	Medium	animal
B16S;90_1073;96_3070;97_3732	-5.56046	Medium	aquatic
B16S;90_1074;96_3073;97_3736	-6.79256	Low	aquatic
B16S;90_1078;96_3081;97_3748	-6.33401	Medium	aquatic
B16S;90_1079;96_3087;97_3754	-4.86087	Medium	aquatic
B16S;90_1080;96_3088;97_3758	-7.16271	Low	aquatic
B16S;90_1083;96_3102;97_3775	-9.92876	Low	aquatic
B16S;90_1087;96_3113;97_3790	-4.64108	Medium	animal
B16S;90_1087;96_3937;97_4786	-3.19686	High	animal
B16S;90_1092;96_3134;97_3816	-5.26708	Medium	plant
B16S;90_1092;96_31556;97_39176	-6.13414	Medium	aquatic
B16S;90_1096;96_3156;97_3844	-3.81421	High	aquatic
B16S;90_1096;96_3612;97_4387	-5.21635	Medium	animal
B16S;90_11;96_1005;97_1167	-3.91303	High	plant
B16S;90_11;96_1005;97_2163	-4.39236	Medium	plant
B16S;90_11;96_1005;97_3868	-5.46754	Medium	plant
B16S;90_11;96_1037;97_1202	-4.85518	Medium	animal
B16S;90_11;96_107;97_1115	-6.58507	Low	plant
B16S;90_11;96_107;97_114	-3.66161	High	plant
B16S;90_11;96_107;97_148	-4.72585	Medium	plant
B16S;90_11;96_1145;97_1331	-6.03199	Low	animal
B16S;90_11;96_1145;97_54409	-5.523	Medium	plant
B16S;90_11;96_12387;97_14866	-4.37221	Medium	plant
B16S;90_11;96_1305;97_1523	-6.74776	Low	soil
B16S;90_11;96_1366;97_1602	-5.77214	Medium	animal
B16S;90_11;96_1366;97_3559	-6.52313	Low	aquatic
B16S;90_11;96_1366;97_4490	-7.00642	Low	plant
B16S;90_11;96_1366;97_4598	-6.63304	Low	aquatic
B16S;90_11;96_137;97_146	-6.06925	Low	animal
B16S;90_11;96_1381;97_1627	-4.13312	High	aquatic
B16S;90_11;96_1381;97_2460	-4.59463	Medium	animal
B16S;90_11;96_1381;97_3529	-7.83637	Low	aquatic
B16S;90_11;96_1381;97_4172	-5.66903	Medium	plant
B16S;90_11;96_14;97_14	-2.85352	High	animal
B16S;90_11;96_14;97_384	-3.79753	High	animal
B16S;90_11;96_144;97_156	-3.99136	High	plant
B16S;90_11;96_144;97_2959	-4.7507	Medium	soil
B16S;90_11;96_1471;97_1736	-5.86796	Medium	soil
B16S;90_11;96_148;97_1228	-7.51471	Low	plant
B16S;90_11;96_148;97_160	-3.50606	High	plant
B16S;90_11;96_148;97_268	-5.5099	Medium	plant
B16S;90_11;96_1517;97_1788	-5.34568	Medium	plant
B16S;90_11;96_1528;97_1802	-5.14438	Medium	soil
B16S;90_11;96_1542;97_1819	-5.04835	Medium	animal
B16S;90_11;96_1574;97_1863	-4.43543	Medium	plant
B16S;90_11;96_1574;97_3193	-4.82784	Medium	aquatic
B16S;90_11;96_1574;97_3993	-4.88369	Medium	aquatic
B16S;90_11;96_1641;97_1946	-4.25619	Medium	plant
B16S;90_11;96_1672;97_1982	-3.36383	High	aquatic
B16S;90_11;96_170;97_182	-4.58914	High	soil
B16S;90_11;96_1722;97_2044	-4.90317	Medium	soil
B16S;90_11;96_1733;97_2057	-5.6949	Medium	plant
B16S;90_11;96_1733;97_2198	-5.80575	Medium	animal
B16S;90_11;96_1926;97_2297	-3.72689	High	aquatic
B16S;90_11;96_193;97_210	-5.06994	Medium	plant
B16S;90_11;96_193;97_4986	-6.96159	Low	plant
B16S;90_11;96_2003;97_2389	-5.11664	Medium	plant
B16S;90_11;96_2085;97_2492	-5.89118	Medium	soil
B16S;90_11;96_2198;97_2629	-3.96178	High	plant
B16S;90_11;96_2284;97_2735	-5.20008	Medium	animal
B16S;90_11;96_2334;97_2799	-4.58195	Medium	animal
B16S;90_11;96_2347;97_2812	-6.52381	Low	plant
B16S;90_11;96_2347;97_3245	-6.53763	Medium	soil
B16S;90_11;96_235;97_255	-4.88595	Medium	plant
B16S;90_11;96_2498;97_2999	-5.93093	Medium	aquatic
B16S;90_11;96_2503;97_3007	-6.9923	Low	plant
B16S;90_11;96_2634;97_3403	-5.13294	Medium	plant
B16S;90_11;96_2650;97_3192	-6.43075	Low	plant
B16S;90_11;96_2687;97_3244	-5.56791	Medium	animal
B16S;90_11;96_2766;97_3340	-7.91653	Low	animal
B16S;90_11;96_2777;97_3354	-5.91278	Medium	plant
B16S;90_11;96_2791;97_3373	-5.98698	Medium	soil
B16S;90_11;96_2791;97_3396	-4.48145	High	soil
B16S;90_11;96_280;97_304	-3.51257	High	plant
B16S;90_11;96_28232;97_34973	-4.64313	Medium	plant
B16S;90_11;96_28378;97_35162	-6.92164	Low	soil
B16S;90_11;96_2986;97_3624	-4.97111	Medium	animal
B16S;90_11;96_3093;97_3765	-7.78778	Low	plant
B16S;90_11;96_3184;97_3882	-6.64729	Low	animal
B16S;90_11;96_3257;97_3962	-6.75794	Low	plant
B16S;90_11;96_3257;97_5409	-6.88445	Low	aquatic
B16S;90_11;96_333;97_366	-5.07054	Medium	plant
B16S;90_11;96_333;97_4419	-5.68516	Medium	plant
B16S;90_11;96_3613;97_4388	-5.10145	Medium	plant
B16S;90_11;96_36149;97_59849	-7.00795	Low	soil
B16S;90_11;96_3660;97_4438	-3.45503	High	plant
B16S;90_11;96_3797;97_4615	-7.934	Low	soil
B16S;90_11;96_3856;97_4684	-3.40418	High	aquatic
B16S;90_11;96_3881;97_4714	-5.94317	Medium	aquatic
B16S;90_11;96_4026;97_4895	-6.17645	Medium	plant
B16S;90_11;96_4072;97_4947	-5.00593	Medium	soil
B16S;90_11;96_4231;97_5147	-6.09951	Medium	soil
B16S;90_11;96_434;97_486	-2.94868	High	plant
B16S;90_11;96_451;97_506	-4.11973	Medium	animal
B16S;90_11;96_467;97_2167	-6.72653	Low	plant
B16S;90_11;96_467;97_4551	-6.58986	Low	plant
B16S;90_11;96_467;97_525	-5.83517	Medium	plant
B16S;90_11;96_474;97_1291	-4.04307	Medium	animal
B16S;90_11;96_474;97_1972	-5.25995	Medium	plant
B16S;90_11;96_474;97_534	-3.9886	Medium	animal
B16S;90_11;96_484;97_1896	-3.92108	High	plant
B16S;90_11;96_484;97_28086	-6.09227	Medium	plant
B16S;90_11;96_484;97_4815	-6.00978	Medium	soil
B16S;90_11;96_484;97_548	-4.26498	Medium	plant
B16S;90_11;96_500;97_567	-3.78784	High	plant
B16S;90_11;96_507;97_3461	-5.0574	Medium	soil
B16S;90_11;96_507;97_576	-3.69502	High	animal
B16S;90_11;96_513;97_583	-6.51445	Low	plant
B16S;90_11;96_513;97_979	-5.34955	Medium	plant
B16S;90_11;96_514;97_584	-5.48857	Medium	animal
B16S;90_11;96_517;97_587	-6.78441	Low	soil
B16S;90_11;96_517;97_876	-3.88605	High	plant
B16S;90_11;96_58244;97_73609	-7.09119	Low	animal
B16S;90_11;96_729;97_3390	-5.76319	Medium	animal
B16S;90_11;96_729;97_839	-5.90934	Medium	aquatic
B16S;90_11;96_742;97_855	-4.50531	Medium	plant
B16S;90_11;96_743;97_856	-3.70849	High	plant
B16S;90_11;96_818;97_948	-4.38649	Medium	animal
B16S;90_11;96_861;97_998	-4.04153	High	soil
B16S;90_11;96_893;97_1036	-4.40715	Medium	plant
B16S;90_11;96_893;97_2293	-5.01286	Medium	aquatic
B16S;90_11;96_938;97_1089	-6.44123	Low	plant
B16S;90_11;96_948;97_1101	-4.85159	Medium	soil
B16S;90_11;96_948;97_1529	-6.13387	Medium	soil
B16S;90_11;96_948;97_4281	-4.92039	Medium	soil
B16S;90_11;96_981;97_1142	-4.90626	Medium	plant
B16S;90_11;96_981;97_2923	-4.88438	Medium	animal
B16S;90_11;96_9960;97_11932	-7.2264	Low	plant
B16S;90_110;96_1041;97_1206	-3.86902	High	soil
B16S;90_110;96_1041;97_3505	-4.09775	High	plant
B16S;90_110;96_194;97_211	-3.61772	High	plant
B16S;90_110;96_194;97_3657	-4.82604	Medium	plant
B16S;90_110;96_1960;97_2336	-3.43434	High	plant
B16S;90_110;96_2595;97_3121	-6.16428	Medium	soil
B16S;90_110;96_3278;97_3990	-4.33767	Medium	plant
B16S;90_110;96_3519;97_4280	-5.21679	Medium	aquatic
B16S;90_110;96_812;97_942	-3.45066	High	plant
B16S;90_1102;96_20571;97_25109	-5.59844	Medium	plant
B16S;90_1102;96_3190;97_3888	-4.54667	High	aquatic
B16S;90_1104;96_3201;97_3900	-4.69784	Medium	aquatic
B16S;90_1107;96_3207;97_3907	-4.98652	Medium	aquatic
B16S;90_1108;96_3210;97_3910	-5.6425	Medium	plant
B16S;90_1108;96_3651;97_4429	-4.50583	Medium	plant
B16S;90_1108;96_3651;97_4774	-5.83989	Medium	aquatic
B16S;90_111;96_196;97_11790	-5.7802	Medium	aquatic
B16S;90_111;96_196;97_1665	-7.2439	Low	soil
B16S;90_111;96_196;97_213	-6.56869	Low	aquatic
B16S;90_111;96_3174;97_3869	-5.67552	Medium	aquatic
B16S;90_111;96_600;97_3005	-5.16546	Medium	aquatic
B16S;90_111;96_600;97_685	-7.18294	Low	aquatic
B16S;90_111;96_792;97_3129	-5.01002	Medium	aquatic
B16S;90_111;96_792;97_919	-5.24325	Medium	aquatic
B16S;90_1114;96_3225;97_3927	-5.10132	Medium	animal
B16S;90_1115;96_3227;97_3929	-3.15685	High	soil
B16S;90_1116;96_3229;97_3931	-4.00482	High	aquatic
B16S;90_11162;96_89895;97_114946	-6.11183	Medium	aquatic
B16S;90_1117;96_3700;97_4484	-5.06383	Medium	aquatic
B16S;90_1118;96_3238;97_3941	-6.51204	Low	animal
B16S;90_112;96_197;97_214	-5.83763	Medium	aquatic
B16S;90_112;96_267;97_290	-4.9823	Medium	aquatic
B16S;90_112;96_267;97_4072	-5.88535	Medium	aquatic
B16S;90_1121;96_3247;97_3951	-4.10008	Medium	animal
B16S;90_1122;96_3260;97_3968	-5.97228	Medium	aquatic
B16S;90_1123;96_3266;97_3976	-5.48236	Medium	soil
B16S;90_1125;96_3274;97_3984	-5.32348	Medium	aquatic
B16S;90_1127;96_3284;97_4000	-4.7984	Medium	aquatic
B16S;90_113;96_1281;97_1495	-4.67249	Medium	aquatic
B16S;90_113;96_1526;97_1800	-5.74228	Medium	animal
B16S;90_113;96_1526;97_2017	-5.3479	Medium	animal
B16S;90_113;96_200;97_217	-3.4995	High	animal
B16S;90_113;96_223;97_1286	-4.67252	Medium	plant
B16S;90_113;96_223;97_243	-3.38125	High	plant
B16S;90_113;96_223;97_2490	-4.84261	Medium	plant
B16S;90_113;96_223;97_370	-7.63415	Low	plant
B16S;90_113;96_223;97_4025	-5.05667	Medium	plant
B16S;90_113;96_2290;97_2743	-4.08243	Medium	animal
B16S;90_113;96_339;97_374	-3.96414	High	aquatic
B16S;90_113;96_3534;97_4300	-4.04378	High	plant
B16S;90_113;96_3534;97_5202	-6.29715	Low	plant
B16S;90_113;96_3611;97_4386	-5.52844	Medium	aquatic
B16S;90_113;96_48878;97_61390	-5.31863	Medium	plant
B16S;90_113;96_558;97_2444	-5.50966	Medium	aquatic
B16S;90_113;96_558;97_634	-5.03314	Medium	animal
B16S;90_113;96_838;97_1643	-5.38336	Medium	aquatic
B16S;90_113;96_838;97_1961	-6.07786	Medium	soil
B16S;90_113;96_838;97_2131	-5.29029	Medium	plant
B16S;90_113;96_838;97_970	-5.53841	Medium	plant
B16S;90_113;96_971;97_1131	-5.28117	Medium	plant
B16S;90_113;96_971;97_2162	-5.80171	Medium	plant
B16S;90_113;96_971;97_3735	-4.79585	Medium	plant
B16S;90_113;96_971;97_5194	-6.13393	Medium	plant
B16S;90_11300;96_36201;97_45172	-7.09751	Low	aquatic
B16S;90_1135;96_3313;97_4036	-6.78449	Low	aquatic
B16S;90_1148;96_3356;97_4085	-7.48505	Low	soil
B16S;90_115;96_1988;97_2372	-4.06404	Medium	animal
B16S;90_115;96_2012;97_2399	-6.91809	Low	animal
B16S;90_115;96_203;97_220	-7.37466	Low	animal
B16S;90_115;96_22857;97_28041	-7.29239	Low	animal
B16S;90_115;96_2815;97_3408	-4.65092	Medium	animal
B16S;90_115;96_4110;97_4991	-4.64319	Medium	animal
B16S;90_115;96_4356;97_5310	-6.43853	Low	plant
B16S;90_115;96_4391;97_5351	-4.39837	Medium	animal
B16S;90_1153;96_3381;97_4120	-5.68505	Medium	animal
B16S;90_1156;96_27563;97_34105	-7.52599	Low	plant
B16S;90_1156;96_4452;97_5437	-6.68647	Low	soil
B16S;90_1159;96_3398;97_4142	-5.65812	Medium	aquatic
B16S;90_1159;96_7465;97_8925	-4.21018	High	aquatic
B16S;90_116;96_1188;97_1382	-4.36689	High	aquatic
B16S;90_116;96_204;97_221	-6.02027	Medium	aquatic
B16S;90_116;96_2718;97_3280	-7.19835	Low	animal
B16S;90_116;96_2727;97_3291	-6.97023	Low	aquatic
B16S;90_116;96_4484;97_5478	-5.50862	Medium	aquatic
B16S;90_116;96_586;97_2878	-4.67392	High	soil
B16S;90_116;96_586;97_669	-8.06337	Low	aquatic
B16S;90_116;96_702;97_811	-5.54355	Medium	aquatic
B16S;90_1173;96_3438;97_4189	-3.83578	High	animal
B16S;90_1173;96_3641;97_4416	-5.20172	Medium	animal
B16S;90_1173;96_4252;97_5175	-5.85655	Medium	animal
B16S;90_1176;96_3445;97_4196	-4.05908	High	aquatic
B16S;90_1176;96_4417;97_5383	-5.10147	Medium	aquatic
B16S;90_1177;96_3447;97_4198	-5.95285	Medium	soil
B16S;90_118;96_1169;97_1360	-3.49518	High	aquatic
B16S;90_118;96_207;97_224	-3.69509	High	aquatic
B16S;90_118;96_3520;97_4282	-4.79	Medium	plant
B16S;90_118;96_3559;97_4329	-3.87736	High	plant
B16S;90_118;96_510;97_579	-4.61523	Medium	plant
B16S;90_118;96_521;97_2228	-3.63752	High	aquatic
B16S;90_118;96_521;97_591	-5.986	Medium	plant
B16S;90_1184;96_3485;97_4243	-5.87054	Medium	aquatic
B16S;90_1188;96_3500;97_4258	-4.65356	Medium	aquatic
B16S;90_119;96_1840;97_2193	-4.11459	High	soil
B16S;90_119;96_2069;97_2475	-3.15202	High	animal
B16S;90_119;96_209;97_1470	-4.056	Medium	animal
B16S;90_119;96_209;97_226	-3.21618	High	aquatic
B16S;90_119;96_209;97_3124	-4.42449	High	aquatic
B16S;90_119;96_269;97_1858	-7.35275	Low	animal
B16S;90_119;96_269;97_2137	-4.89394	Medium	animal
B16S;90_119;96_269;97_292	-4.20307	Medium	animal
B16S;90_119;96_269;97_746	-4.94638	Medium	animal
B16S;90_119;96_2858;97_3460	-3.69213	High	animal
B16S;90_119;96_2949;97_3573	-6.92417	Low	animal
B16S;90_1191;96_3512;97_4272	-3.99214	Medium	animal
B16S;90_1191;96_56885;97_71860	-5.86009	Medium	soil
B16S;90_1194;96_3525;97_4289	-4.80157	Medium	aquatic
B16S;90_1194;96_3787;97_4602	-6.29586	Medium	aquatic
B16S;90_1194;96_3820;97_4639	-5.24944	Medium	aquatic
B16S;90_1194;96_4238;97_5156	-6.25603	Medium	soil
B16S;90_1197;96_3529;97_4295	-5.71534	Medium	animal
B16S;90_120;96_1029;97_1194	-4.31575	High	aquatic
B16S;90_120;96_1304;97_1522	-6.28071	Medium	soil
B16S;90_120;96_1304;97_4023	-6.44432	Medium	soil
B16S;90_120;96_1335;97_1558	-5.87351	Medium	soil
B16S;90_120;96_1335;97_1848	-6.78571	Low	plant
B16S;90_120;96_1383;97_1629	-3.4217	High	aquatic
B16S;90_120;96_1400;97_1649	-4.54572	High	aquatic
B16S;90_120;96_1480;97_1747	-4.28115	High	soil
B16S;90_120;96_1511;97_1781	-4.78717	Medium	aquatic
B16S;90_120;96_1709;97_2028	-5.64309	Medium	aquatic
B16S;90_120;96_17195;97_20862	-4.65076	High	soil
B16S;90_120;96_1736;97_2061	-5.65776	Medium	soil
B16S;90_120;96_2001;97_2387	-6.33226	Medium	soil
B16S;90_120;96_210;97_227	-7.95796	Low	plant
B16S;90_120;96_210;97_3231	-5.33399	Medium	soil
B16S;90_120;96_2221;97_2657	-7.30677	Low	aquatic
B16S;90_120;96_2348;97_2813	-7.03254	Low	animal
B16S;90_120;96_2440;97_2920	-7.48055	Low	aquatic
B16S;90_120;96_2680;97_3233	-4.87829	Medium	aquatic
B16S;90_120;96_2774;97_3350	-5.66729	Medium	soil
B16S;90_120;96_2774;97_4571	-4.74473	Medium	soil
B16S;90_120;96_2935;97_3555	-5.15952	Medium	aquatic
B16S;90_120;96_3016;97_3661	-5.70941	Medium	plant
B16S;90_120;96_3226;97_3928	-4.67803	Medium	aquatic
B16S;90_120;96_3636;97_4411	-4.30429	High	aquatic
B16S;90_120;96_3675;97_4457	-5.69074	Medium	plant
B16S;90_120;96_4074;97_4949	-6.56093	Medium	soil
B16S;90_120;96_408;97_455	-5.19278	Medium	aquatic
B16S;90_120;96_450;97_505	-6.05483	Medium	aquatic
B16S;90_120;96_640;97_738	-5.81227	Medium	aquatic
B16S;90_120;96_785;97_910	-4.85601	Medium	aquatic
B16S;90_120;96_840;97_973	-5.80703	Medium	aquatic
B16S;90_1200;96_3538;97_4304	-4.55848	Medium	animal
B16S;90_1201;96_3539;97_4305	-4.22026	Medium	animal
B16S;90_121;96_17007;97_20625	-6.88139	Low	aquatic
B16S;90_121;96_211;97_229	-3.84996	High	aquatic
B16S;90_121;96_211;97_3313	-3.87851	High	aquatic
B16S;90_121;96_2479;97_2978	-6.2655	Medium	aquatic
B16S;90_121;96_3047;97_3703	-5.86569	Medium	aquatic
B16S;90_121;96_3065;97_3726	-5.56856	Medium	aquatic
B16S;90_121;96_371;97_411	-6.20977	Medium	aquatic
B16S;90_121;96_490;97_1339	-4.25413	High	aquatic
B16S;90_121;96_490;97_555	-6.29648	Medium	aquatic
B16S;90_1212;96_3586;97_4359	-5.66489	Medium	aquatic
B16S;90_1218;96_3608;97_4383	-6.00989	Medium	aquatic
B16S;90_1219;96_3616;97_4391	-6.296	Low	animal
B16S;90_12196;96_39608;97_49553	-7.33827	Low	aquatic
B16S;90_1221;96_3619;97_4394	-6.14757	Low	animal
B16S;90_1222;96_3630;97_4405	-8.76966	Low	animal
B16S;90_1223;96_3632;97_4407	-3.2032	High	animal
B16S;90_1230;96_3658;97_4436	-3.30972	High	animal
B16S;90_1230;96_4135;97_5023	-8.53445	Low	animal
B16S;90_1230;96_4135;97_5024	-7.26311	Low	animal
B16S;90_1234;96_3667;97_4449	-7.85775	Low	plant
B16S;90_1237;96_3678;97_4460	-5.96096	Low	animal
B16S;90_124;96_215;97_233	-4.4044	High	aquatic
B16S;90_124;96_2357;97_2822	-5.07679	Medium	aquatic
B16S;90_1241;96_3689;97_4472	-6.2869	Low	plant
B16S;90_1243;96_3691;97_4475	-6.66757	Low	soil
B16S;90_1243;96_85996;97_109847	-8.16173	Low	aquatic
B16S;90_1246;96_3696;97_4480	-7.12284	Low	aquatic
B16S;90_1249;96_3699;97_4483	-4.77072	Medium	plant
B16S;90_1249;96_61736;97_78223	-4.88637	Medium	aquatic
B16S;90_125;96_1051;97_1218	-4.6718	Medium	animal
B16S;90_125;96_217;97_235	-2.96914	High	animal
B16S;90_125;96_2859;97_3462	-4.35519	Medium	animal
B16S;90_1250;96_3708;97_4498	-5.45069	Medium	aquatic
B16S;90_1251;96_3713;97_4506	-4.02021	Medium	animal
B16S;90_1252;96_3714;97_4507	-5.35509	Medium	animal
B16S;90_1253;96_3715;97_4508	-6.91944	Low	animal
B16S;90_1256;96_3722;97_4518	-7.02874	Low	soil
B16S;90_1257;96_3725;97_4523	-4.59216	High	aquatic
B16S;90_1258;96_3726;97_4524	-3.5242	High	aquatic
B16S;90_126;96_1449;97_1709	-5.18077	Medium	animal
B16S;90_126;96_222;97_241	-4.55428	Medium	plant
B16S;90_126;96_222;97_4861	-5.61988	Medium	animal
B16S;90_126;96_222;97_842	-5.30435	Medium	plant
B16S;90_126;96_62596;97_79317	-6.71528	Low	animal
B16S;90_126;96_6998;97_8380	-4.84715	Medium	animal
B16S;90_1262;96_3746;97_4550	-5.01566	Medium	plant
B16S;90_1264;96_3750;97_4555	-5.44535	Medium	soil
B16S;90_1267;96_3757;97_4563	-4.47678	High	aquatic
B16S;90_1269;96_3770;97_4580	-8.04896	Low	soil
B16S;90_1270;96_12808;97_15397	-7.57274	Low	soil
B16S;90_1270;96_3771;97_4581	-6.12638	Medium	plant
B16S;90_1270;96_8918;97_21215	-7.80877	Low	plant
B16S;90_1278;96_3798;97_4616	-6.24448	Medium	aquatic
B16S;90_1279;96_3799;97_4617	-6.06465	Medium	soil
B16S;90_1283;96_3814;97_4633	-5.32741	Medium	aquatic
B16S;90_1284;96_3815;97_4634	-8.31413	Low	aquatic
B16S;90_1285;96_3818;97_4637	-4.23942	High	soil
B16S;90_1289;96_21762;97_26652	-5.14941	Medium	animal
B16S;90_1289;96_3827;97_4647	-4.98251	Medium	animal
B16S;90_129;96_1333;97_1556	-4.27046	High	soil
B16S;90_129;96_14569;97_17584	-4.91105	Medium	soil
B16S;90_129;96_1467;97_1732	-6.15911	Medium	plant
B16S;90_129;96_1491;97_1758	-3.51812	High	plant
B16S;90_129;96_227;97_247	-3.65889	High	aquatic
B16S;90_129;96_22985;97_28216	-5.02389	Medium	plant
B16S;90_129;96_2414;97_2890	-4.87543	Medium	plant
B16S;90_129;96_2861;97_3464	-5.94623	Medium	aquatic
B16S;90_129;96_329;97_1464	-4.87848	Medium	aquatic
B16S;90_129;96_329;97_2146	-4.87039	Medium	plant
B16S;90_129;96_329;97_3377	-3.87092	High	plant
B16S;90_129;96_329;97_362	-3.87572	High	plant
B16S;90_129;96_329;97_648	-3.67669	High	soil
B16S;90_129;96_3424;97_4171	-6.58708	Low	plant
B16S;90_129;96_3629;97_4404	-4.9661	Medium	soil
B16S;90_129;96_4079;97_4954	-4.46163	High	soil
B16S;90_129;96_4256;97_5179	-4.40192	High	aquatic
B16S;90_129;96_4359;97_5314	-4.92045	Medium	soil
B16S;90_129;96_519;97_589	-4.06037	High	soil
B16S;90_129;96_6472;97_7767	-4.34623	High	soil
B16S;90_129;96_935;97_1086	-5.53179	Medium	plant
B16S;90_129;96_935;97_1873	-4.65816	High	soil
B16S;90_129;96_935;97_2910	-5.20562	Medium	aquatic
B16S;90_129;96_966;97_1126	-5.19806	Medium	plant
B16S;90_1290;96_70101;97_120029	-5.17694	Medium	aquatic
B16S;90_1291;96_3832;97_4654	-6.9173	Low	animal
B16S;90_1291;96_4035;97_4904	-7.74842	Low	animal
B16S;90_12937;96_70990;97_90266	-5.92385	Medium	animal
B16S;90_1294;96_3837;97_4660	-5.90667	Medium	soil
B16S;90_1295;96_3838;97_4661	-6.62835	Low	aquatic
B16S;90_1298;96_3843;97_4669	-4.66198	Medium	aquatic
B16S;90_1298;96_4416;97_5382	-3.35743	High	aquatic
B16S;90_1299;96_3844;97_4671	-4.33894	High	aquatic
B16S;90_1303;96_3857;97_4685	-5.33989	Medium	animal
B16S;90_1305;96_3859;97_4687	-3.90337	High	aquatic
B16S;90_1309;96_3880;97_4713	-6.29319	Low	plant
B16S;90_1310;96_3894;97_4732	-5.99846	Medium	aquatic
B16S;90_13112;96_46955;97_58959	-4.39446	High	aquatic
B16S;90_1316;96_3909;97_4750	-3.56566	High	soil
B16S;90_132;96_1447;97_1707	-5.39377	Medium	aquatic
B16S;90_132;96_1620;97_1921	-5.7176	Medium	aquatic
B16S;90_132;96_1670;97_1979	-4.41498	High	aquatic
B16S;90_132;96_2296;97_2751	-4.47934	High	aquatic
B16S;90_132;96_2296;97_31919	-4.79186	Medium	aquatic
B16S;90_132;96_2296;97_3589	-7.09292	Low	aquatic
B16S;90_132;96_2296;97_59483	-5.85114	Medium	aquatic
B16S;90_132;96_232;97_252	-3.60568	High	aquatic
B16S;90_132;96_3043;97_3696	-5.29015	Medium	aquatic
B16S;90_132;96_512;97_49593	-5.12826	Medium	aquatic
B16S;90_132;96_512;97_581	-5.4003	Medium	aquatic
B16S;90_132;96_512;97_582	-3.29789	High	aquatic
B16S;90_1321;96_3924;97_4767	-4.28795	Medium	animal
B16S;90_13281;96_43876;97_54997	-5.22262	Medium	aquatic
B16S;90_1329;96_3936;97_4785	-5.65082	Medium	aquatic
B16S;90_1333;96_3948;97_4801	-7.45469	Low	aquatic
B16S;90_1339;96_3967;97_4825	-4.10365	High	aquatic
B16S;90_134;96_242;97_263	-3.80908	High	aquatic
B16S;90_1340;96_3969;97_4827	-5.09657	Medium	aquatic
B16S;90_1346;96_3992;97_4853	-3.63451	High	soil
B16S;90_1347;96_3995;97_4856	-4.70903	Medium	animal
B16S;90_1350;96_4000;97_4863	-6.53524	Low	animal
B16S;90_1352;96_4012;97_4876	-7.2231	Low	plant
B16S;90_1360;96_4033;97_4902	-4.20144	Medium	animal
B16S;90_137;96_1489;97_1756	-4.01355	High	aquatic
B16S;90_137;96_1489;97_6349	-5.19025	Medium	aquatic
B16S;90_137;96_248;97_271	-4.48108	High	aquatic
B16S;90_137;96_2513;97_3020	-5.34494	Medium	aquatic
B16S;90_137;96_3160;97_3849	-4.87044	Medium	aquatic
B16S;90_137;96_38446;97_48030	-7.38145	Low	aquatic
B16S;90_137;96_4150;97_5045	-6.75385	Low	aquatic
B16S;90_137;96_767;97_2459	-6.16566	Medium	aquatic
B16S;90_137;96_767;97_5047	-5.62744	Medium	aquatic
B16S;90_137;96_767;97_889	-4.60714	High	aquatic
B16S;90_137;96_969;97_1129	-7.00194	Low	aquatic
B16S;90_1373;96_4078;97_4953	-6.94889	Low	aquatic
B16S;90_1375;96_4083;97_4958	-5.66532	Medium	aquatic
B16S;90_1375;96_4139;97_5033	-6.3861	Medium	aquatic
B16S;90_1379;96_4095;97_4971	-4.88554	Medium	animal
B16S;90_138;96_1392;97_1639	-4.69833	Medium	plant
B16S;90_138;96_2368;97_2836	-4.54159	Medium	plant
B16S;90_138;96_2368;97_3796	-6.98205	Low	soil
B16S;90_138;96_249;97_272	-4.45277	High	aquatic
B16S;90_138;96_249;97_2888	-4.85775	Medium	aquatic
B16S;90_138;96_265;97_288	-4.4114	Medium	plant
B16S;90_138;96_3587;97_4360	-5.75188	Medium	soil
B16S;90_138;96_3652;97_4430	-6.76599	Low	plant
B16S;90_138;96_369;97_408	-3.77483	High	plant
B16S;90_138;96_3921;97_4763	-8.29129	Low	aquatic
B16S;90_138;96_553;97_3761	-4.54186	Medium	plant
B16S;90_138;96_553;97_625	-4.96623	Medium	aquatic
B16S;90_1380;96_4096;97_4972	-5.44946	Medium	aquatic
B16S;90_13851;96_45856;97_57517	-4.9997	Medium	aquatic
B16S;90_1386;96_4123;97_5009	-5.10729	Medium	soil
B16S;90_1387;96_4124;97_5010	-5.14372	Medium	plant
B16S;90_139;96_2464;97_2961	-6.04083	Medium	aquatic
B16S;90_139;96_250;97_273	-4.1796	High	aquatic
B16S;90_139;96_3192;97_5472	-3.92186	High	animal
B16S;90_139;96_3252;97_3956	-4.6882	Medium	animal
B16S;90_139;96_331;97_2458	-5.70999	Medium	animal
B16S;90_139;96_331;97_364	-3.22857	High	animal
B16S;90_139;96_331;97_3804	-4.611	Medium	animal
B16S;90_139;96_3558;97_4328	-5.96426	Low	animal
B16S;90_139;96_3727;97_4525	-3.95531	Medium	animal
B16S;90_139;96_3758;97_4564	-4.83192	Medium	animal
B16S;90_139;96_3805;97_4624	-5.72481	Medium	plant
B16S;90_139;96_638;97_736	-4.60833	Medium	animal
B16S;90_1390;96_4129;97_5016	-6.57095	Low	plant
B16S;90_1390;96_4212;97_5120	-5.52774	Medium	aquatic
B16S;90_1392;96_4137;97_5029	-8.0067	Low	animal
B16S;90_1393;96_4138;97_5031	-5.89137	Medium	aquatic
B16S;90_1394;96_4141;97_5035	-5.09945	Medium	plant
B16S;90_1396;96_4146;97_5041	-4.93468	Medium	aquatic
B16S;90_1397;96_4147;97_5042	-4.89246	Medium	aquatic
B16S;90_1398;96_4148;97_5043	-6.36729	Low	animal
B16S;90_14;96_1027;97_1191	-3.35852	High	animal
B16S;90_14;96_1034;97_1199	-6.72936	Low	soil
B16S;90_14;96_1046;97_1211	-5.62981	Medium	plant
B16S;90_14;96_1055;97_1222	-4.37061	Medium	animal
B16S;90_14;96_10809;97_12936	-7.13269	Low	aquatic
B16S;90_14;96_109;97_116	-3.90487	High	aquatic
B16S;90_14;96_1163;97_1353	-4.25295	Medium	animal
B16S;90_14;96_1163;97_2188	-5.41362	Medium	animal
B16S;90_14;96_125;97_132	-5.97071	Medium	soil
B16S;90_14;96_125;97_237	-4.61929	Medium	aquatic
B16S;90_14;96_125;97_3681	-5.25232	Medium	plant
B16S;90_14;96_1321;97_1544	-3.78102	High	animal
B16S;90_14;96_13900;97_105294	-7.96895	Low	animal
B16S;90_14;96_1457;97_1718	-4.66032	Medium	animal
B16S;90_14;96_149;97_161	-3.96596	Medium	animal
B16S;90_14;96_150;97_162	-3.7339	High	animal
B16S;90_14;96_150;97_2010	-5.6007	Medium	animal
B16S;90_14;96_150;97_293	-4.99049	Medium	animal
B16S;90_14;96_1512;97_1782	-5.67875	Medium	soil
B16S;90_14;96_1512;97_3449	-6.13628	Medium	soil
B16S;90_14;96_1519;97_1791	-6.23038	Low	plant
B16S;90_14;96_1546;97_1824	-5.59246	Medium	animal
B16S;90_14;96_1576;97_1866	-6.55331	Medium	soil
B16S;90_14;96_1618;97_1919	-4.96755	Medium	plant
B16S;90_14;96_16978;97_20583	-6.82529	Low	soil
B16S;90_14;96_16979;97_20584	-5.40716	Medium	soil
B16S;90_14;96_17;97_17	-4.95739	Medium	aquatic
B16S;90_14;96_17;97_1731	-6.36851	Low	animal
B16S;90_14;96_17;97_2019	-5.76234	Medium	soil
B16S;90_14;96_17;97_54	-4.9656	Medium	plant
B16S;90_14;96_17;97_644	-5.34049	Medium	animal
B16S;90_14;96_1745;97_2071	-2.95934	High	animal
B16S;90_14;96_1801;97_2140	-7.24911	Low	soil
B16S;90_14;96_1870;97_2230	-4.92358	Medium	animal
B16S;90_14;96_1870;97_2560	-4.37837	Medium	animal
B16S;90_14;96_188;97_203	-4.73594	Medium	plant
B16S;90_14;96_188;97_484	-5.2238	Medium	plant
B16S;90_14;96_1905;97_2273	-5.34197	Medium	animal
B16S;90_14;96_195;97_212	-2.88641	High	plant
B16S;90_14;96_195;97_495	-4.967	Medium	aquatic
B16S;90_14;96_195;97_651	-3.86038	High	plant
B16S;90_14;96_1989;97_2373	-4.66975	Medium	animal
B16S;90_14;96_2097;97_2506	-6.03676	Low	animal
B16S;90_14;96_2210;97_2644	-5.73558	Medium	animal
B16S;90_14;96_2237;97_2675	-5.02351	Medium	plant
B16S;90_14;96_2249;97_2689	-6.11747	Medium	plant
B16S;90_14;96_230;97_250	-6.17853	Medium	plant
B16S;90_14;96_2394;97_2867	-5.16522	Medium	animal
B16S;90_14;96_2394;97_57811	-6.63503	Low	animal
B16S;90_14;96_2413;97_3001	-4.46048	Medium	animal
B16S;90_14;96_244;97_419	-4.03376	High	aquatic
B16S;90_14;96_2457;97_2945	-5.22049	Medium	animal
B16S;90_14;96_2492;97_2993	-5.96007	Low	animal
B16S;90_14;96_2499;97_3000	-5.12642	Medium	animal
B16S;90_14;96_2524;97_3033	-4.38875	Medium	plant
B16S;90_14;96_2546;97_3060	-4.60536	Medium	animal
B16S;90_14;96_2548;97_4889	-7.52908	Low	animal
B16S;90_14;96_2560;97_3077	-6.33531	Low	animal
B16S;90_14;96_2626;97_3162	-3.38879	High	animal
B16S;90_14;96_2645;97_3186	-6.05943	Medium	aquatic
B16S;90_14;96_266;97_1005	-5.4243	Medium	soil
B16S;90_14;96_266;97_1063	-6.59999	Medium	soil
B16S;90_14;96_266;97_1212	-5.11013	Medium	plant
B16S;90_14;96_266;97_2155	-4.71828	Medium	plant
B16S;90_14;96_266;97_289	-6.73881	Low	plant
B16S;90_14;96_266;97_307	-5.37056	Medium	soil
B16S;90_14;96_266;97_3472	-7.04935	Low	soil
B16S;90_14;96_266;97_3572	-6.40248	Low	plant
B16S;90_14;96_266;97_3870	-6.98654	Low	soil
B16S;90_14;96_266;97_4098	-6.90863	Low	soil
B16S;90_14;96_266;97_498	-4.67836	High	soil
B16S;90_14;96_266;97_732	-5.09967	Medium	soil
B16S;90_14;96_2876;97_3482	-5.1309	Medium	animal
B16S;90_14;96_2931;97_3550	-5.97696	Medium	plant
B16S;90_14;96_2961;97_3596	-6.02519	Medium	aquatic
B16S;90_14;96_2975;97_3612	-5.95281	Medium	plant
B16S;90_14;96_2995;97_3635	-7.65243	Low	soil
B16S;90_14;96_3022;97_3667	-5.10732	Medium	soil
B16S;90_14;96_3027;97_3674	-6.51727	Low	animal
B16S;90_14;96_3079;97_3746	-5.3729	Medium	plant
B16S;90_14;96_3086;97_3753	-6.14944	Low	animal
B16S;90_14;96_3165;97_3857	-4.82373	Medium	animal
B16S;90_14;96_317;97_3110	-5.85877	Medium	animal
B16S;90_14;96_317;97_348	-4.70118	Medium	animal
B16S;90_14;96_318;97_349	-4.41579	Medium	plant
B16S;90_14;96_3206;97_3906	-3.43311	High	animal
B16S;90_14;96_3217;97_3917	-6.52207	Low	animal
B16S;90_14;96_3301;97_4021	-5.82799	Medium	animal
B16S;90_14;96_3425;97_4173	-6.50153	Medium	aquatic
B16S;90_14;96_3466;97_4221	-6.55108	Low	plant
B16S;90_14;96_347;97_383	-5.11472	Medium	aquatic
B16S;90_14;96_3484;97_4242	-4.1011	High	plant
B16S;90_14;96_3545;97_4314	-5.88824	Medium	plant
B16S;90_14;96_357;97_395	-3.43702	High	animal
B16S;90_14;96_357;97_922	-3.88861	High	animal
B16S;90_14;96_3624;97_4399	-8.16095	Low	animal
B16S;90_14;96_3679;97_4461	-6.76709	Low	soil
B16S;90_14;96_3702;97_4489	-4.47192	Medium	animal
B16S;90_14;96_38715;97_48395	-5.8179	Medium	soil
B16S;90_14;96_3940;97_4790	-6.40108	Medium	soil
B16S;90_14;96_41;97_3974	-5.96278	Medium	soil
B16S;90_14;96_41;97_43	-4.35195	High	soil
B16S;90_14;96_4234;97_5151	-5.66522	Medium	animal
B16S;90_14;96_432;97_1252	-4.38768	Medium	animal
B16S;90_14;96_432;97_3003	-5.72873	Medium	animal
B16S;90_14;96_432;97_483	-3.58581	High	animal
B16S;90_14;96_432;97_542	-3.98178	Medium	animal
B16S;90_14;96_441;97_494	-6.85493	Low	soil
B16S;90_14;96_441;97_712	-5.81507	Medium	soil
B16S;90_14;96_456;97_2417	-7.10855	Low	soil
B16S;90_14;96_456;97_4666	-7.56562	Low	soil
B16S;90_14;96_456;97_513	-3.78439	High	plant
B16S;90_14;96_465;97_523	-4.64606	Medium	plant
B16S;90_14;96_48;97_50	-4.57105	High	aquatic
B16S;90_14;96_522;97_2423	-4.7621	Medium	plant
B16S;90_14;96_522;97_592	-6.55226	Medium	soil
B16S;90_14;96_522;97_641	-4.82804	Medium	plant
B16S;90_14;96_533;97_604	-5.84867	Medium	animal
B16S;90_14;96_545;97_617	-4.41615	Medium	animal
B16S;90_14;96_56479;97_71332	-7.77492	Low	soil
B16S;90_14;96_589;97_672	-4.06248	Medium	animal
B16S;90_14;96_614;97_1974	-4.94343	Medium	plant
B16S;90_14;96_614;97_2219	-6.84524	Low	soil
B16S;90_14;96_614;97_704	-6.22327	Medium	soil
B16S;90_14;96_6187;97_23979	-7.00905	Low	soil
B16S;90_14;96_630;97_726	-3.9056	High	plant
B16S;90_14;96_648;97_5421	-6.37192	Medium	soil
B16S;90_14;96_648;97_752	-4.80938	Medium	plant
B16S;90_14;96_681;97_2535	-6.0385	Low	animal
B16S;90_14;96_681;97_3093	-4.81378	Medium	aquatic
B16S;90_14;96_681;97_790	-4.3057	Medium	animal
B16S;90_14;96_689;97_798	-7.05129	Low	animal
B16S;90_14;96_694;97_803	-6.51012	Medium	soil
B16S;90_14;96_724;97_2844	-5.81572	Medium	animal
B16S;90_14;96_724;97_2914	-4.82436	Medium	animal
B16S;90_14;96_724;97_834	-4.00641	Medium	animal
B16S;90_14;96_74;97_77	-4.32282	Medium	animal
B16S;90_14;96_773;97_896	-4.30422	Medium	animal
B16S;90_14;96_85108;97_108698	-8.66405	Low	animal
B16S;90_14;96_8562;97_10229	-6.59961	Medium	soil
B16S;90_14;96_857;97_994	-5.12999	Medium	soil
B16S;90_14;96_93;97_2049	-5.41524	Medium	soil
B16S;90_14;96_93;97_2410	-5.4447	Medium	animal
B16S;90_14;96_93;97_98	-4.70949	Medium	plant
B16S;90_14;96_934;97_1085	-3.4817	High	plant
B16S;90_14;96_934;97_2714	-4.70654	Medium	plant
B16S;90_1408;96_4185;97_5090	-6.05958	Medium	aquatic
B16S;90_1411;96_4193;97_5098	-5.24995	Medium	aquatic
B16S;90_1427;96_4242;97_5161	-4.87811	Medium	aquatic
B16S;90_1431;96_4253;97_5176	-4.21482	High	aquatic
B16S;90_1432;96_4255;97_5178	-5.74017	Medium	animal
B16S;90_1434;96_4259;97_5183	-6.03774	Medium	aquatic
B16S;90_1438;96_4274;97_5201	-3.40548	High	aquatic
B16S;90_144;96_260;97_283	-4.52648	Medium	plant
B16S;90_1443;96_4293;97_5224	-4.25855	Medium	animal
B16S;90_1444;96_4294;97_5225	-6.11245	Medium	aquatic
B16S;90_1445;96_4295;97_5226	-6.98994	Low	aquatic
B16S;90_1445;96_4295;97_5384	-6.58687	Low	aquatic
B16S;90_1446;96_4296;97_5227	-5.16946	Medium	animal
B16S;90_1447;96_4297;97_5229	-6.9602	Low	aquatic
B16S;90_145;96_2497;97_2998	-6.86051	Low	aquatic
B16S;90_145;96_262;97_285	-7.36656	Low	aquatic
B16S;90_145;96_390;97_432	-6.369	Medium	aquatic
B16S;90_145;96_825;97_955	-7.73069	Low	aquatic
B16S;90_1454;96_4316;97_5254	-7.28501	Low	soil
B16S;90_1455;96_4318;97_5256	-4.92054	Medium	aquatic
B16S;90_1456;96_4319;97_5257	-4.19247	Medium	animal
B16S;90_1457;96_4321;97_5260	-3.4831	High	animal
B16S;90_146;96_1008;97_1170	-4.67725	Medium	plant
B16S;90_146;96_1042;97_1207	-4.8118	Medium	plant
B16S;90_146;96_1237;97_1443	-4.00651	High	soil
B16S;90_146;96_1237;97_2401	-4.01379	High	soil
B16S;90_146;96_2294;97_2749	-5.69599	Medium	soil
B16S;90_146;96_2316;97_2776	-4.4941	High	soil
B16S;90_146;96_2316;97_3621	-4.03027	High	soil
B16S;90_146;96_263;97_1605	-5.51891	Medium	plant
B16S;90_146;96_263;97_19796	-5.13676	Medium	plant
B16S;90_146;96_263;97_286	-5.24468	Medium	plant
B16S;90_146;96_2720;97_3283	-5.75382	Medium	plant
B16S;90_146;96_2787;97_3368	-4.81646	Medium	plant
B16S;90_146;96_3104;97_3778	-5.50913	Medium	soil
B16S;90_146;96_3231;97_3933	-4.89453	Medium	plant
B16S;90_146;96_3231;97_4062	-4.51396	High	soil
B16S;90_146;96_3351;97_4079	-3.69778	High	plant
B16S;90_146;96_3494;97_4252	-3.83137	High	plant
B16S;90_146;96_3621;97_4396	-6.33177	Low	plant
B16S;90_146;96_3721;97_4517	-6.54113	Medium	soil
B16S;90_146;96_4187;97_5092	-4.62719	High	soil
B16S;90_146;96_4375;97_30392	-5.02488	Medium	soil
B16S;90_146;96_4375;97_5331	-5.52954	Medium	plant
B16S;90_146;96_43989;97_55140	-5.96005	Medium	soil
B16S;90_146;96_4407;97_5371	-4.44064	High	soil
B16S;90_146;96_452;97_1235	-5.13493	Medium	soil
B16S;90_146;96_452;97_1993	-4.8308	Medium	plant
B16S;90_146;96_452;97_3153	-6.91131	Low	soil
B16S;90_146;96_452;97_508	-5.74201	Medium	plant
B16S;90_146;96_4686;97_11387	-4.42736	High	soil
B16S;90_146;96_585;97_668	-5.61206	Medium	plant
B16S;90_146;96_590;97_673	-5.33571	Medium	soil
B16S;90_146;96_876;97_1014	-5.39021	Medium	soil
B16S;90_1462;96_4332;97_5272	-6.06453	Medium	aquatic
B16S;90_1463;96_4336;97_5278	-5.72039	Medium	plant
B16S;90_1467;96_4341;97_5285	-5.18541	Medium	animal
B16S;90_147;96_1681;97_1996	-4.4979	High	soil
B16S;90_147;96_264;97_287	-5.04484	Medium	soil
B16S;90_147;96_516;97_586	-4.68617	Medium	soil
B16S;90_147;96_646;97_2716	-5.72014	Medium	plant
B16S;90_147;96_646;97_749	-6.26524	Medium	soil
B16S;90_1474;96_4373;97_5328	-5.72102	Medium	plant
B16S;90_1475;96_4377;97_5334	-4.92823	Medium	soil
B16S;90_1480;96_4409;97_5373	-6.2279	Medium	aquatic
B16S;90_1481;96_4410;97_5374	-5.41048	Medium	aquatic
B16S;90_1487;96_4431;97_5405	-5.40036	Medium	aquatic
B16S;90_149;96_3312;97_4035	-6.97676	Low	soil
B16S;90_1497;96_27842;97_55817	-4.50484	High	soil
B16S;90_1499;96_12972;97_43649	-4.47189	Medium	plant
B16S;90_1499;96_4471;97_5461	-5.65741	Medium	plant
B16S;90_15;96_1478;97_1744	-3.90127	High	aquatic
B16S;90_15;96_1558;97_1840	-6.14894	Medium	plant
B16S;90_15;96_18;97_18	-4.35563	High	aquatic
B16S;90_15;96_3204;97_3904	-5.48336	Medium	aquatic
B16S;90_1503;96_4483;97_5477	-4.97799	Medium	animal
B16S;90_1504;96_4487;97_5481	-7.35097	Low	aquatic
B16S;90_152;96_2611;97_3143	-5.17106	Medium	aquatic
B16S;90_152;96_279;97_3027	-3.47073	High	aquatic
B16S;90_152;96_279;97_303	-4.21355	High	aquatic
B16S;90_152;96_392;97_434	-3.22721	High	aquatic
B16S;90_152;96_392;97_4932	-3.91506	High	aquatic
B16S;90_152;96_392;97_514	-3.39751	High	aquatic
B16S;90_1530;96_4534;97_5537	-4.23862	High	soil
B16S;90_15377;96_51698;97_65043	-7.05682	Low	aquatic
B16S;90_154;96_1695;97_2012	-5.71417	Medium	animal
B16S;90_154;96_283;97_308	-5.30749	Medium	animal
B16S;90_154;96_417;97_467	-5.24968	Medium	animal
B16S;90_155;96_1577;97_1867	-4.13707	High	aquatic
B16S;90_155;96_1807;97_2148	-5.69757	Medium	aquatic
B16S;90_155;96_22084;97_27067	-5.37004	Medium	aquatic
B16S;90_155;96_288;97_313	-4.13566	High	aquatic
B16S;90_155;96_288;97_5099	-6.55186	Low	aquatic
B16S;90_155;96_3170;97_3862	-3.26188	High	aquatic
B16S;90_155;96_3460;97_4215	-5.51905	Medium	aquatic
B16S;90_155;96_3548;97_4317	-6.68931	Low	aquatic
B16S;90_155;96_3739;97_4540	-5.45839	Medium	aquatic
B16S;90_155;96_387;97_1937	-5.81139	Medium	aquatic
B16S;90_155;96_387;97_429	-3.64646	High	aquatic
B16S;90_155;96_387;97_507	-4.01526	High	aquatic
B16S;90_155;96_4235;97_5152	-5.73082	Medium	aquatic
B16S;90_156;96_1182;97_1375	-6.71382	Low	soil
B16S;90_156;96_1182;97_1586	-6.85252	Low	soil
B16S;90_156;96_1182;97_3971	-6.04967	Medium	aquatic
B16S;90_156;96_1636;97_5429	-8.2675	Low	aquatic
B16S;90_156;96_2899;97_3509	-7.66916	Low	animal
B16S;90_156;96_290;97_318	-7.04515	Low	soil
B16S;90_156;96_290;97_5333	-7.09652	Low	aquatic
B16S;90_156;96_3186;97_3884	-7.11565	Low	soil
B16S;90_156;96_562;97_2989	-6.99644	Low	aquatic
B16S;90_156;96_562;97_4080	-5.86034	Medium	aquatic
B16S;90_156;96_562;97_639	-5.15209	Medium	soil
B16S;90_16;96_1199;97_1394	-3.44732	High	aquatic
B16S;90_16;96_138;97_1124	-5.00591	Medium	soil
B16S;90_16;96_138;97_147	-3.02376	High	plant
B16S;90_16;96_164;97_12789	-5.80693	Medium	plant
B16S;90_16;96_164;97_176	-4.62143	Medium	plant
B16S;90_16;96_164;97_2554	-3.39806	High	plant
B16S;90_16;96_1794;97_2130	-5.7606	Medium	plant
B16S;90_16;96_186;97_201	-2.98123	High	plant
B16S;90_16;96_186;97_568	-3.82117	High	plant
B16S;90_16;96_1941;97_2315	-4.38614	Medium	plant
B16S;90_16;96_21;97_1284	-3.7043	High	plant
B16S;90_16;96_21;97_1822	-4.42674	Medium	plant
B16S;90_16;96_21;97_21	-3.799	High	aquatic
B16S;90_16;96_21;97_228	-3.76816	High	plant
B16S;90_16;96_2182;97_2612	-5.18812	Medium	soil
B16S;90_16;96_2605;97_3135	-5.06598	Medium	animal
B16S;90_16;96_2683;97_3240	-5.02841	Medium	soil
B16S;90_16;96_3985;97_4846	-3.60852	High	plant
B16S;90_16;96_3985;97_5394	-7.1179	Low	soil
B16S;90_16;96_4013;97_4877	-5.21699	Medium	plant
B16S;90_16;96_4361;97_5316	-4.69217	Medium	aquatic
B16S;90_16;96_4387;97_5345	-6.68634	Low	soil
B16S;90_16;96_4439;97_5419	-3.18288	High	animal
B16S;90_16;96_457;97_515	-3.50783	High	plant
B16S;90_16;96_479;97_1711	-3.62258	High	plant
B16S;90_16;96_479;97_3274	-4.07854	High	plant
B16S;90_16;96_479;97_4491	-5.0661	Medium	plant
B16S;90_16;96_479;97_541	-3.19629	High	plant
B16S;90_16;96_479;97_600	-4.52512	Medium	plant
B16S;90_16;96_55;97_58	-2.59666	High	aquatic
B16S;90_16;96_554;97_5204	-4.00884	High	plant
B16S;90_16;96_554;97_626	-3.1377	High	plant
B16S;90_16;96_695;97_2158	-4.44451	Medium	plant
B16S;90_16;96_695;97_804	-4.53095	High	soil
B16S;90_16;96_79;97_82	-3.19681	High	aquatic
B16S;90_160;96_1090;97_1265	-5.66742	Medium	aquatic
B16S;90_160;96_1631;97_1933	-5.25245	Medium	aquatic
B16S;90_160;96_2781;97_3360	-6.75049	Low	aquatic
B16S;90_160;96_2781;97_4673	-5.87218	Medium	aquatic
B16S;90_160;96_299;97_1525	-5.67196	Medium	aquatic
B16S;90_160;96_299;97_328	-4.74632	Medium	aquatic
B16S;90_161;96_1010;97_1172	-5.81924	Medium	aquatic
B16S;90_161;96_1010;97_2347	-5.55877	Medium	aquatic
B16S;90_161;96_10378;97_12414	-7.48588	Low	aquatic
B16S;90_161;96_1434;97_1689	-4.53907	High	aquatic
B16S;90_161;96_303;97_333	-5.28588	Medium	aquatic
B16S;90_161;96_3728;97_4526	-5.26939	Medium	aquatic
B16S;90_161;96_4102;97_4979	-2.96127	High	aquatic
B16S;90_1613;96_4662;97_5683	-3.60927	High	aquatic
B16S;90_1613;96_7684;97_9186	-3.78627	High	aquatic
B16S;90_1618;96_25999;97_32095	-5.29928	Medium	soil
B16S;90_1622;96_10256;97_12275	-4.53437	Medium	animal
B16S;90_16457;96_55845;97_70496	-5.4824	Medium	aquatic
B16S;90_16461;96_55872;97_70536	-5.32577	Medium	plant
B16S;90_165;96_1647;97_1952	-4.98227	Medium	aquatic
B16S;90_165;96_312;97_343	-4.80417	Medium	aquatic
B16S;90_165;96_4292;97_5223	-5.03881	Medium	aquatic
B16S;90_165;96_4292;97_5330	-6.38132	Medium	aquatic
B16S;90_166;96_1068;97_1242	-3.92467	High	aquatic
B16S;90_166;96_1092;97_1267	-3.15776	High	aquatic
B16S;90_166;96_1216;97_1413	-6.06873	Medium	aquatic
B16S;90_166;96_1334;97_1557	-6.7174	Low	aquatic
B16S;90_166;96_1338;97_1562	-5.62544	Medium	aquatic
B16S;90_166;96_1338;97_4775	-5.88247	Medium	soil
B16S;90_166;96_1456;97_1717	-5.06864	Medium	aquatic
B16S;90_166;96_1537;97_1812	-6.49633	Low	plant
B16S;90_166;96_1611;97_1912	-5.8917	Medium	soil
B16S;90_166;96_1633;97_1935	-3.36312	High	soil
B16S;90_166;96_1634;97_1936	-5.7635	Medium	aquatic
B16S;90_166;96_1907;97_2275	-4.83407	Medium	aquatic
B16S;90_166;96_2077;97_2483	-3.65898	High	aquatic
B16S;90_166;96_2501;97_3004	-5.12006	Medium	aquatic
B16S;90_166;96_2664;97_3213	-6.80162	Low	aquatic
B16S;90_166;96_2724;97_3288	-5.09656	Medium	aquatic
B16S;90_166;96_28635;97_35493	-7.9861	Low	aquatic
B16S;90_166;96_313;97_344	-5.27127	Medium	aquatic
B16S;90_166;96_3147;97_3832	-5.85239	Medium	aquatic
B16S;90_166;96_3310;97_4033	-4.70468	Medium	aquatic
B16S;90_166;96_337;97_1746	-6.26842	Medium	aquatic
B16S;90_166;96_337;97_372	-4.47758	Medium	animal
B16S;90_166;96_3544;97_4312	-5.22588	Medium	soil
B16S;90_166;96_3575;97_4347	-5.43946	Medium	aquatic
B16S;90_166;96_3953;97_4807	-4.75892	Medium	aquatic
B16S;90_166;96_4009;97_4873	-4.60554	High	aquatic
B16S;90_166;96_4048;97_4919	-5.63284	Medium	aquatic
B16S;90_166;96_4196;97_5102	-5.98535	Medium	plant
B16S;90_166;96_4351;97_5302	-4.45658	High	aquatic
B16S;90_166;96_914;97_1060	-7.09169	Low	aquatic
B16S;90_167;96_316;97_347	-6.12456	Low	animal
B16S;90_16916;96_57972;97_73273	-5.75058	Medium	aquatic
B16S;90_17;96_1049;97_1215	-3.64145	High	animal
B16S;90_17;96_1238;97_1444	-5.0718	Medium	animal
B16S;90_17;96_14845;97_17923	-3.33948	High	aquatic
B16S;90_17;96_1585;97_1879	-3.19252	High	animal
B16S;90_17;96_1628;97_1930	-5.42007	Medium	animal
B16S;90_17;96_1767;97_2099	-3.78286	High	animal
B16S;90_17;96_198;97_215	-4.37026	Medium	animal
B16S;90_17;96_2123;97_2538	-4.60855	High	aquatic
B16S;90_17;96_2123;97_3371	-5.45466	Medium	animal
B16S;90_17;96_22;97_22	-3.68431	High	animal
B16S;90_17;96_22;97_23	-3.41847	High	animal
B16S;90_17;96_2366;97_2834	-3.99168	Medium	animal
B16S;90_17;96_2735;97_3301	-3.47176	High	animal
B16S;90_17;96_3039;97_3688	-6.56604	Low	animal
B16S;90_17;96_3108;97_3783	-3.70439	High	animal
B16S;90_17;96_45;97_1606	-4.46183	Medium	animal
B16S;90_17;96_45;97_1855	-4.50112	Medium	animal
B16S;90_17;96_45;97_440	-4.71844	Medium	animal
B16S;90_17;96_45;97_47	-4.39107	Medium	plant
B16S;90_17;96_63247;97_80171	-5.58247	Medium	animal
B16S;90_17;96_650;97_754	-5.36876	Medium	animal
B16S;90_17;96_830;97_960	-5.30855	Medium	animal
B16S;90_17;96_849;97_1487	-4.95934	Medium	aquatic
B16S;90_17;96_849;97_985	-4.89639	Medium	aquatic
B16S;90_170;96_1045;97_1210	-6.56618	Low	aquatic
B16S;90_170;96_1119;97_1300	-4.81354	Medium	aquatic
B16S;90_170;96_1119;97_5061	-7.12361	Low	soil
B16S;90_170;96_1364;97_1599	-6.5619	Low	aquatic
B16S;90_170;96_1522;97_1795	-5.8911	Medium	aquatic
B16S;90_170;96_1565;97_1851	-4.82227	Medium	aquatic
B16S;90_170;96_1688;97_2003	-5.79871	Medium	aquatic
B16S;90_170;96_1698;97_2015	-5.53483	Medium	aquatic
B16S;90_170;96_1698;97_2765	-6.45822	Medium	aquatic
B16S;90_170;96_1885;97_2247	-4.3095	High	aquatic
B16S;90_170;96_1956;97_2332	-5.50325	Medium	aquatic
B16S;90_170;96_1956;97_4516	-6.13683	Medium	aquatic
B16S;90_170;96_2054;97_2455	-6.74636	Low	aquatic
B16S;90_170;96_2054;97_5438	-8.01966	Low	aquatic
B16S;90_170;96_2068;97_2474	-6.04739	Medium	aquatic
B16S;90_170;96_2082;97_2488	-6.25728	Medium	aquatic
B16S;90_170;96_2082;97_2952	-6.01547	Medium	aquatic
B16S;90_170;96_2346;97_2811	-6.83438	Low	aquatic
B16S;90_170;96_2398;97_2871	-6.90731	Low	aquatic
B16S;90_170;96_25412;97_31353	-7.44106	Low	aquatic
B16S;90_170;96_26926;97_33308	-6.55985	Low	aquatic
B16S;90_170;96_2832;97_3427	-6.30032	Medium	aquatic
B16S;90_170;96_2955;97_3582	-4.2776	High	aquatic
B16S;90_170;96_2955;97_4089	-3.8289	High	aquatic
B16S;90_170;96_325;97_358	-6.38488	Medium	aquatic
B16S;90_170;96_3256;97_3961	-5.89857	Medium	aquatic
B16S;90_170;96_3261;97_3969	-5.94347	Low	animal
B16S;90_170;96_3706;97_4496	-5.6827	Medium	aquatic
B16S;90_170;96_3745;97_4549	-4.94483	Medium	aquatic
B16S;90_170;96_3766;97_4575	-5.77189	Medium	aquatic
B16S;90_170;96_4054;97_4926	-7.09744	Low	aquatic
B16S;90_170;96_4213;97_5122	-4.72767	Medium	aquatic
B16S;90_170;96_4276;97_5205	-7.80861	Low	aquatic
B16S;90_170;96_4425;97_5396	-6.17702	Medium	aquatic
B16S;90_170;96_762;97_41807	-6.42291	Medium	aquatic
B16S;90_170;96_762;97_882	-7.33228	Low	aquatic
B16S;90_170;96_841;97_974	-6.39441	Medium	aquatic
B16S;90_170;96_852;97_989	-7.3705	Low	aquatic
B16S;90_170;96_9478;97_11350	-6.05492	Medium	aquatic
B16S;90_171;96_3059;97_3720	-3.67962	High	animal
B16S;90_171;96_326;97_359	-5.55284	Medium	animal
B16S;90_171;96_3565;97_4335	-3.5787	High	animal
B16S;90_171;96_6332;97_7606	-4.06522	Medium	animal
B16S;90_171;96_835;97_967	-3.82103	High	animal
B16S;90_172;96_1523;97_1796	-5.37936	Medium	animal
B16S;90_172;96_1523;97_2519	-6.69431	Low	animal
B16S;90_172;96_3270;97_3980	-8.01969	Low	animal
B16S;90_172;96_328;97_361	-6.80967	Low	plant
B16S;90_172;96_453;97_509	-6.02514	Low	animal
B16S;90_172;96_606;97_694	-6.2372	Low	plant
B16S;90_172;96_998;97_1160	-6.99941	Low	animal
B16S;90_173;96_1271;97_1484	-2.80449	High	animal
B16S;90_173;96_1271;97_47706	-4.83736	Medium	animal
B16S;90_173;96_18976;97_23070	-5.09171	Medium	animal
B16S;90_173;96_3847;97_4675	-4.82605	Medium	animal
B16S;90_173;96_4126;97_5013	-4.16925	Medium	animal
B16S;90_173;96_532;97_1359	-3.44286	High	animal
B16S;90_173;96_532;97_603	-3.49938	High	animal
B16S;90_173;96_532;97_722	-3.26031	High	animal
B16S;90_1748;96_18223;97_22129	-5.52595	Medium	aquatic
B16S;90_1748;96_38707;97_48384	-5.43977	Medium	aquatic
B16S;90_17579;96_60715;97_76875	-6.45135	Low	animal
B16S;90_179;96_348;97_386	-4.24212	Medium	animal
B16S;90_18;96_1096;97_1271	-5.09914	Medium	aquatic
B16S;90_18;96_1122;97_1303	-4.00045	Medium	animal
B16S;90_18;96_1453;97_5412	-6.25892	Low	animal
B16S;90_18;96_1686;97_2001	-5.26328	Medium	animal
B16S;90_18;96_2104;97_2517	-7.11376	Low	aquatic
B16S;90_18;96_2139;97_2558	-5.20884	Medium	aquatic
B16S;90_18;96_218;97_236	-3.71319	High	animal
B16S;90_18;96_218;97_877	-3.92541	High	animal
B16S;90_18;96_23;97_24	-3.71181	High	animal
B16S;90_18;96_2470;97_2967	-5.59913	Medium	animal
B16S;90_18;96_2841;97_23393	-6.24839	Medium	aquatic
B16S;90_18;96_2841;97_3441	-6.29679	Medium	aquatic
B16S;90_18;96_2909;97_3520	-6.14345	Medium	aquatic
B16S;90_18;96_2994;97_3634	-6.30054	Medium	aquatic
B16S;90_18;96_3319;97_4042	-5.4545	Medium	aquatic
B16S;90_18;96_353;97_2708	-5.69319	Medium	aquatic
B16S;90_18;96_353;97_3439	-4.53705	High	aquatic
B16S;90_18;96_353;97_391	-3.86057	High	animal
B16S;90_18;96_3747;97_4552	-4.87944	Medium	aquatic
B16S;90_18;96_3973;97_4831	-7.08568	Low	animal
B16S;90_18;96_4467;97_5456	-7.89395	Low	aquatic
B16S;90_18;96_565;97_3316	-6.42185	Medium	aquatic
B16S;90_18;96_565;97_643	-6.00936	Medium	aquatic
B16S;90_18;96_61090;97_77364	-6.26738	Medium	aquatic
B16S;90_18;96_76;97_1111	-5.11739	Medium	animal
B16S;90_18;96_76;97_1428	-4.52762	High	aquatic
B16S;90_18;96_76;97_208	-4.46158	High	soil
B16S;90_18;96_76;97_341	-4.42938	High	aquatic
B16S;90_18;96_76;97_401	-3.35971	High	aquatic
B16S;90_18;96_76;97_4078	-4.26788	High	aquatic
B16S;90_18;96_76;97_79	-4.05053	High	aquatic
B16S;90_180;96_1856;97_2212	-4.70332	Medium	animal
B16S;90_180;96_349;97_387	-3.64499	High	animal
B16S;90_180;96_686;97_795	-5.36557	Medium	animal
B16S;90_181;96_2194;97_2625	-5.80955	Medium	plant
B16S;90_181;96_2830;97_3425	-4.51532	High	aquatic
B16S;90_181;96_3222;97_3924	-5.17096	Medium	aquatic
B16S;90_181;96_350;97_388	-4.59501	High	aquatic
B16S;90_181;96_455;97_1031	-4.8288	Medium	aquatic
B16S;90_181;96_455;97_512	-4.13034	High	aquatic
B16S;90_181;96_455;97_762	-3.63187	High	aquatic
B16S;90_182;96_1269;97_1482	-4.34491	Medium	plant
B16S;90_182;96_3402;97_4147	-5.61551	Medium	soil
B16S;90_182;96_3458;97_4213	-5.91921	Medium	aquatic
B16S;90_182;96_351;97_3603	-4.28325	Medium	plant
B16S;90_182;96_351;97_389	-4.58671	High	soil
B16S;90_182;96_351;97_3960	-4.29021	High	soil
B16S;90_182;96_351;97_3988	-4.65807	High	soil
B16S;90_182;96_351;97_459	-3.65677	High	plant
B16S;90_182;96_3803;97_4621	-4.11614	High	plant
B16S;90_182;96_905;97_1048	-4.24717	High	aquatic
B16S;90_183;96_1205;97_1400	-5.80304	Medium	soil
B16S;90_183;96_1205;97_3716	-6.45511	Low	plant
B16S;90_183;96_1652;97_1958	-3.4138	High	plant
B16S;90_183;96_1652;97_3739	-4.25655	Medium	plant
B16S;90_183;96_17258;97_20938	-6.72689	Low	plant
B16S;90_183;96_1770;97_2102	-4.84327	Medium	soil
B16S;90_183;96_1796;97_2133	-6.26644	Medium	aquatic
B16S;90_183;96_1924;97_2295	-4.69409	Medium	plant
B16S;90_183;96_2002;97_2388	-4.55331	High	aquatic
B16S;90_183;96_2103;97_2516	-4.39085	Medium	plant
B16S;90_183;96_2285;97_2737	-4.29619	Medium	plant
B16S;90_183;96_2330;97_2793	-5.94474	Medium	plant
B16S;90_183;96_2330;97_3181	-6.68002	Low	plant
B16S;90_183;96_2906;97_3517	-5.32661	Medium	soil
B16S;90_183;96_2936;97_10450	-6.18637	Medium	soil
B16S;90_183;96_2936;97_25774	-4.66081	High	soil
B16S;90_183;96_3363;97_4096	-7.01211	Low	soil
B16S;90_183;96_3523;97_4285	-5.14982	Medium	aquatic
B16S;90_183;96_354;97_392	-4.07587	High	plant
B16S;90_183;96_354;97_449	-3.10262	High	plant
B16S;90_183;96_3732;97_4531	-4.50867	Medium	plant
B16S;90_183;96_955;97_1110	-6.16954	Medium	soil
B16S;90_184;96_358;97_396	-6.35926	Low	animal
B16S;90_1842;96_5125;97_6198	-4.16252	Medium	animal
B16S;90_185;96_360;97_398	-4.71211	Medium	aquatic
B16S;90_187;96_2025;97_2416	-6.50553	Low	animal
B16S;90_187;96_363;97_402	-4.79917	Medium	animal
B16S;90_187;96_778;97_3813	-7.6896	Low	aquatic
B16S;90_187;96_778;97_903	-6.24724	Low	animal
B16S;90_18794;96_65573;97_83258	-7.34529	Low	soil
B16S;90_18925;96_66049;97_83840	-6.09024	Medium	plant
B16S;90_19;96_1070;97_1244	-6.47851	Medium	soil
B16S;90_19;96_110;97_117	-3.64275	High	plant
B16S;90_19;96_110;97_145	-3.83991	High	plant
B16S;90_19;96_110;97_2182	-6.55653	Medium	soil
B16S;90_19;96_110;97_242	-5.6955	Medium	plant
B16S;90_19;96_110;97_351	-3.95901	High	plant
B16S;90_19;96_110;97_5294	-7.11494	Low	soil
B16S;90_19;96_111;97_118	-5.16345	Medium	plant
B16S;90_19;96_111;97_1583	-7.46419	Low	soil
B16S;90_19;96_111;97_371	-7.50951	Low	soil
B16S;90_19;96_1461;97_1723	-4.69932	Medium	soil
B16S;90_19;96_1461;97_2321	-4.6073	High	soil
B16S;90_19;96_159;97_171	-3.8522	High	soil
B16S;90_19;96_159;97_5401	-7.01894	Low	soil
B16S;90_19;96_1629;97_3728	-9.13586	Low	soil
B16S;90_19;96_1653;97_1959	-6.85402	Low	plant
B16S;90_19;96_1775;97_2107	-6.52145	Medium	soil
B16S;90_19;96_1979;97_2359	-7.28083	Low	animal
B16S;90_19;96_2042;97_2440	-5.25915	Medium	soil
B16S;90_19;96_2431;97_15834	-6.1715	Medium	plant
B16S;90_19;96_2442;97_2924	-5.9295	Medium	soil
B16S;90_19;96_25;97_26	-6.19601	Medium	soil
B16S;90_19;96_272;97_296	-5.17971	Medium	soil
B16S;90_19;96_2880;97_3486	-7.77795	Low	plant
B16S;90_19;96_2997;97_3637	-6.17095	Medium	soil
B16S;90_19;96_2997;97_4595	-5.09664	Medium	plant
B16S;90_19;96_304;97_334	-6.35187	Medium	soil
B16S;90_19;96_36001;97_44905	-8.46498	Low	soil
B16S;90_19;96_99;97_105	-4.9553	Medium	plant
B16S;90_19;96_99;97_315	-5.54746	Medium	plant
B16S;90_190;96_1252;97_1460	-4.44436	High	aquatic
B16S;90_190;96_1252;97_2512	-4.02965	High	aquatic
B16S;90_190;96_1535;97_1810	-5.06688	Medium	aquatic
B16S;90_190;96_3187;97_3885	-6.42438	Medium	aquatic
B16S;90_190;96_381;97_422	-4.13942	High	aquatic
B16S;90_190;96_381;97_538	-4.58931	High	aquatic
B16S;90_190;96_763;97_883	-6.1015	Medium	aquatic
B16S;90_1939;96_14816;97_17886	-6.00498	Medium	aquatic
B16S;90_195;96_2922;97_3540	-5.92189	Medium	plant
B16S;90_195;96_2922;97_5137	-6.72835	Low	plant
B16S;90_195;96_389;97_431	-5.43609	Medium	plant
B16S;90_195;96_389;97_5352	-5.68834	Medium	aquatic
B16S;90_197;96_2273;97_2722	-5.26795	Medium	aquatic
B16S;90_197;96_2663;97_3212	-5.24059	Medium	aquatic
B16S;90_197;96_394;97_436	-5.16461	Medium	aquatic
B16S;90_1979;96_10452;97_12504	-3.88508	High	aquatic
B16S;90_1979;96_10452;97_25927	-3.02823	High	aquatic
B16S;90_1979;96_5808;97_6993	-3.01346	High	aquatic
B16S;90_198;96_3588;97_4361	-4.5495	High	aquatic
B16S;90_198;96_3703;97_4492	-4.9157	Medium	aquatic
B16S;90_198;96_397;97_439	-6.54402	Low	aquatic
B16S;90_20;96_10480;97_12538	-4.12942	Medium	animal
B16S;90_20;96_1053;97_1220	-4.62173	Medium	animal
B16S;90_20;96_1110;97_1289	-4.78361	Medium	plant
B16S;90_20;96_1137;97_1319	-3.80044	High	animal
B16S;90_20;96_1150;97_1338	-4.41548	Medium	animal
B16S;90_20;96_11514;97_13798	-7.02173	Low	animal
B16S;90_20;96_1223;97_1425	-4.88933	Medium	animal
B16S;90_20;96_1270;97_1483	-3.90221	High	animal
B16S;90_20;96_1308;97_1528	-6.91054	Low	animal
B16S;90_20;96_1308;97_1794	-5.4083	Medium	animal
B16S;90_20;96_1348;97_1578	-3.72513	High	animal
B16S;90_20;96_1348;97_2113	-3.95648	Medium	animal
B16S;90_20;96_1444;97_1702	-5.0605	Medium	animal
B16S;90_20;96_14471;97_17455	-7.34982	Low	animal
B16S;90_20;96_1538;97_1813	-3.53958	High	animal
B16S;90_20;96_1674;97_1984	-4.13152	Medium	animal
B16S;90_20;96_1726;97_2048	-3.55635	High	animal
B16S;90_20;96_1726;97_5133	-7.18555	Low	animal
B16S;90_20;96_1744;97_2070	-3.72871	High	animal
B16S;90_20;96_17937;97_21775	-5.38334	Medium	animal
B16S;90_20;96_1834;97_2185	-3.62846	High	animal
B16S;90_20;96_190;97_1503	-4.23406	Medium	animal
B16S;90_20;96_190;97_205	-3.44122	High	animal
B16S;90_20;96_1953;97_2329	-5.03713	Medium	animal
B16S;90_20;96_20418;97_24924	-4.67964	Medium	animal
B16S;90_20;96_2114;97_2528	-3.97067	Medium	animal
B16S;90_20;96_2185;97_2615	-3.93717	High	animal
B16S;90_20;96_2190;97_2620	-3.66666	High	animal
B16S;90_20;96_2232;97_2669	-3.28089	High	animal
B16S;90_20;96_2269;97_2718	-5.53325	Medium	animal
B16S;90_20;96_2295;97_2750	-4.79628	Medium	animal
B16S;90_20;96_2301;97_2757	-6.29682	Medium	aquatic
B16S;90_20;96_2406;97_2880	-5.1375	Medium	animal
B16S;90_20;96_2506;97_3011	-4.89902	Medium	animal
B16S;90_20;96_26;97_27	-4.4816	Medium	animal
B16S;90_20;96_2621;97_3156	-4.65669	Medium	animal
B16S;90_20;96_2621;97_3445	-6.38608	Low	animal
B16S;90_20;96_2709;97_3270	-4.36096	Medium	animal
B16S;90_20;96_2831;97_3426	-4.06336	Medium	animal
B16S;90_20;96_2851;97_3453	-3.43446	High	animal
B16S;90_20;96_2968;97_3605	-4.30019	Medium	animal
B16S;90_20;96_2989;97_3628	-5.4999	Medium	animal
B16S;90_20;96_2989;97_4543	-4.49766	Medium	animal
B16S;90_20;96_315;97_346	-4.2615	Medium	animal
B16S;90_20;96_3248;97_3952	-4.42236	Medium	animal
B16S;90_20;96_3481;97_4239	-3.71396	High	animal
B16S;90_20;96_3515;97_4275	-5.13755	Medium	animal
B16S;90_20;96_3532;97_4298	-5.76491	Medium	animal
B16S;90_20;96_3541;97_4308	-5.74083	Medium	plant
B16S;90_20;96_3655;97_4433	-5.13051	Medium	animal
B16S;90_20;96_373;97_2260	-3.39742	High	animal
B16S;90_20;96_373;97_413	-4.13161	Medium	animal
B16S;90_20;96_3754;97_4560	-4.33027	Medium	animal
B16S;90_20;96_3755;97_4561	-3.51143	High	animal
B16S;90_20;96_4017;97_4882	-4.73931	Medium	animal
B16S;90_20;96_4040;97_4910	-3.01326	High	animal
B16S;90_20;96_4043;97_4914	-4.79684	Medium	animal
B16S;90_20;96_40858;97_51119	-5.70495	Medium	aquatic
B16S;90_20;96_4290;97_5220	-5.85052	Medium	animal
B16S;90_20;96_4330;97_5269	-5.02424	Medium	animal
B16S;90_20;96_43773;97_54865	-6.91576	Low	animal
B16S;90_20;96_44713;97_56052	-5.44021	Medium	animal
B16S;90_20;96_4767;97_5799	-4.23235	Medium	animal
B16S;90_20;96_52419;97_65991	-4.41089	Medium	animal
B16S;90_20;96_5839;97_7031	-5.22043	Medium	plant
B16S;90_20;96_60447;97_76515	-6.53984	Low	aquatic
B16S;90_20;96_64642;97_82016	-4.63777	Medium	animal
B16S;90_20;96_661;97_768	-4.54901	Medium	animal
B16S;90_20;96_662;97_769	-4.21342	Medium	animal
B16S;90_20;96_6805;97_8145	-6.32536	Low	animal
B16S;90_20;96_6815;97_21261	-6.1079	Low	animal
B16S;90_20;96_8358;97_9986	-5.53566	Medium	animal
B16S;90_20;96_847;97_982	-3.9851	Medium	animal
B16S;90_20;96_926;97_1074	-3.80574	High	animal
B16S;90_20;96_997;97_1158	-5.94929	Low	animal
B16S;90_20;96_997;97_1159	-4.25215	Medium	plant
B16S;90_20154;96_88773;97_113509	-6.81088	Low	soil
B16S;90_20193;96_71270;97_91528	-5.27642	Medium	plant
B16S;90_202;96_1315;97_1536	-5.22923	Medium	animal
B16S;90_202;96_1315;97_2927	-5.76828	Medium	animal
B16S;90_202;96_1315;97_4736	-5.82995	Medium	animal
B16S;90_202;96_2092;97_2499	-5.22578	Medium	animal
B16S;90_202;96_2163;97_2589	-4.63243	Medium	animal
B16S;90_202;96_2445;97_2930	-5.04937	Medium	animal
B16S;90_202;96_2639;97_3178	-6.67027	Low	animal
B16S;90_202;96_2896;97_3506	-4.15545	Medium	animal
B16S;90_202;96_3041;97_3694	-3.55306	High	animal
B16S;90_202;96_3337;97_4063	-4.43202	Medium	animal
B16S;90_202;96_404;97_2069	-3.9125	High	animal
B16S;90_202;96_404;97_2500	-3.78673	High	animal
B16S;90_202;96_404;97_450	-4.6339	Medium	animal
B16S;90_202;96_620;97_28800	-6.93857	Low	animal
B16S;90_202;96_620;97_711	-6.15742	Low	animal
B16S;90_2022;96_32905;97_46471	-4.98443	Medium	aquatic
B16S;90_2034;96_36891;97_46042	-5.54658	Medium	aquatic
B16S;90_206;96_1012;97_1174	-4.46153	Medium	animal
B16S;90_206;96_1084;97_1259	-2.68369	High	animal
B16S;90_206;96_1644;97_1949	-6.33872	Low	animal
B16S;90_206;96_2272;97_2721	-4.49737	Medium	animal
B16S;90_206;96_412;97_461	-2.9233	High	animal
B16S;90_2061;96_5657;97_14298	-4.63417	Medium	animal
B16S;90_2062;96_63221;97_80139	-5.64257	Medium	animal
B16S;90_207;96_2959;97_3590	-5.9808	Medium	aquatic
B16S;90_207;96_3593;97_4366	-5.54727	Medium	aquatic
B16S;90_207;96_3883;97_4717	-6.30192	Medium	aquatic
B16S;90_207;96_418;97_468	-6.36178	Medium	aquatic
B16S;90_207;96_915;97_1062	-5.89752	Medium	aquatic
B16S;90_210;96_13827;97_16647	-6.62907	Low	aquatic
B16S;90_210;96_424;97_4118	-5.93123	Medium	aquatic
B16S;90_210;96_424;97_474	-6.14939	Medium	aquatic
B16S;90_2106;96_5791;97_6976	-5.75338	Medium	aquatic
B16S;90_2123;96_7260;97_48023	-6.55374	Low	aquatic
B16S;90_214;96_1594;97_1890	-5.71675	Medium	aquatic
B16S;90_214;96_1954;97_2330	-4.97513	Medium	soil
B16S;90_214;96_1954;97_3685	-4.85218	Medium	aquatic
B16S;90_214;96_1975;97_2353	-5.81191	Medium	soil
B16S;90_214;96_2220;97_2656	-5.70956	Medium	aquatic
B16S;90_214;96_2775;97_3352	-4.12594	High	aquatic
B16S;90_214;96_2796;97_3380	-3.98676	High	plant
B16S;90_214;96_2917;97_3534	-4.53536	High	aquatic
B16S;90_214;96_3122;97_3801	-5.42827	Medium	aquatic
B16S;90_214;96_31738;97_39406	-5.0095	Medium	plant
B16S;90_214;96_3328;97_4051	-5.3454	Medium	plant
B16S;90_214;96_4207;97_5114	-4.386	High	aquatic
B16S;90_214;96_4278;97_5207	-3.73323	High	aquatic
B16S;90_214;96_431;97_482	-4.46203	High	aquatic
B16S;90_214;96_4456;97_5442	-5.36003	Medium	aquatic
B16S;90_214;96_664;97_1370	-5.36748	Medium	aquatic
B16S;90_214;96_664;97_2307	-5.90453	Medium	aquatic
B16S;90_214;96_664;97_771	-4.2735	High	aquatic
B16S;90_214;96_859;97_996	-3.73529	High	aquatic
B16S;90_214;96_8816;97_20748	-4.4449	High	soil
B16S;90_216;96_437;97_489	-3.29625	High	plant
B16S;90_216;96_795;97_924	-3.71869	High	plant
B16S;90_218;96_445;97_500	-5.65486	Medium	aquatic
B16S;90_22;96_1236;97_1442	-5.49307	Medium	soil
B16S;90_22;96_1236;97_1769	-5.70583	Medium	soil
B16S;90_22;96_1466;97_1730	-6.16623	Medium	aquatic
B16S;90_22;96_156;97_168	-5.62238	Medium	plant
B16S;90_22;96_1575;97_1864	-3.71091	High	soil
B16S;90_22;96_16245;97_19669	-3.86631	High	aquatic
B16S;90_22;96_1724;97_2046	-3.82388	High	soil
B16S;90_22;96_2075;97_2481	-4.80405	Medium	plant
B16S;90_22;96_2087;97_2494	-5.51018	Medium	soil
B16S;90_22;96_2335;97_2800	-4.54266	High	aquatic
B16S;90_22;96_2363;97_2831	-4.99113	Medium	soil
B16S;90_22;96_2613;97_3145	-6.53332	Medium	soil
B16S;90_22;96_2613;97_3863	-5.45273	Medium	plant
B16S;90_22;96_2630;97_3167	-4.16159	High	aquatic
B16S;90_22;96_26530;97_32783	-5.46873	Medium	soil
B16S;90_22;96_2822;97_3417	-4.69447	Medium	soil
B16S;90_22;96_29;97_1612	-5.77109	Medium	animal
B16S;90_22;96_29;97_30	-3.27437	High	plant
B16S;90_22;96_29;97_316	-4.27975	Medium	plant
B16S;90_22;96_294;97_322	-5.17855	Medium	aquatic
B16S;90_22;96_3290;97_4009	-5.84561	Medium	animal
B16S;90_22;96_3576;97_4348	-4.54401	High	aquatic
B16S;90_22;96_4020;97_16393	-5.19024	Medium	plant
B16S;90_22;96_4020;97_47619	-5.90732	Medium	soil
B16S;90_22;96_4020;97_4886	-7.67737	Low	soil
B16S;90_22;96_4145;97_5040	-4.95427	Medium	aquatic
B16S;90_22;96_719;97_1771	-4.23654	Medium	plant
B16S;90_22;96_719;97_3398	-5.20196	Medium	plant
B16S;90_22;96_719;97_829	-4.41618	High	soil
B16S;90_22;96_78;97_4421	-4.31865	Medium	plant
B16S;90_22;96_78;97_81	-2.85823	High	plant
B16S;90_22;96_954;97_1109	-4.4979	Medium	plant
B16S;90_22;96_954;97_2911	-4.08888	High	soil
B16S;90_22;96_954;97_4448	-4.11315	High	soil
B16S;90_222;96_3295;97_4015	-6.45764	Medium	aquatic
B16S;90_222;96_3295;97_4842	-6.02088	Medium	aquatic
B16S;90_222;96_463;97_521	-5.16742	Medium	aquatic
B16S;90_222;96_811;97_941	-5.52563	Medium	aquatic
B16S;90_2223;96_19569;97_23830	-3.83413	High	animal
B16S;90_22281;96_79620;97_101587	-7.3352	Low	plant
B16S;90_223;96_11526;97_58680	-5.24235	Medium	aquatic
B16S;90_223;96_1197;97_1392	-4.49801	High	aquatic
B16S;90_223;96_4378;97_5335	-5.23105	Medium	aquatic
B16S;90_223;96_464;97_522	-5.27036	Medium	aquatic
B16S;90_225;96_3509;97_4269	-4.53376	Medium	animal
B16S;90_225;96_469;97_527	-2.94669	High	animal
B16S;90_225;96_469;97_528	-3.73811	High	animal
B16S;90_227;96_1734;97_2058	-3.24748	High	animal
B16S;90_227;96_3282;97_3997	-3.67985	High	animal
B16S;90_228;96_4490;97_5485	-6.35987	Medium	aquatic
B16S;90_228;96_475;97_535	-4.36079	High	aquatic
B16S;90_233;96_1319;97_1542	-5.7151	Medium	soil
B16S;90_233;96_1324;97_1547	-6.00781	Medium	plant
B16S;90_233;96_25084;97_30905	-5.10379	Medium	plant
B16S;90_233;96_486;97_551	-4.25835	High	aquatic
B16S;90_234;96_1060;97_1229	-4.18956	Medium	animal
B16S;90_234;96_2911;97_3524	-5.50276	Medium	animal
B16S;90_234;96_2911;97_3867	-5.16283	Medium	aquatic
B16S;90_234;96_41267;97_51647	-5.71766	Medium	aquatic
B16S;90_234;96_487;97_552	-3.47978	High	animal
B16S;90_235;96_1166;97_1356	-3.47899	High	animal
B16S;90_235;96_15940;97_19283	-4.20806	Medium	animal
B16S;90_235;96_3911;97_4752	-3.36125	High	animal
B16S;90_235;96_4053;97_4925	-4.69318	Medium	animal
B16S;90_235;96_4563;97_5567	-3.09854	High	animal
B16S;90_235;96_488;97_553	-3.55813	High	animal
B16S;90_235;96_797;97_926	-3.1359	High	animal
B16S;90_235;96_979;97_1140	-3.49869	High	animal
B16S;90_236;96_13438;97_16182	-6.36706	Medium	aquatic
B16S;90_236;96_1386;97_1632	-5.3264	Medium	aquatic
B16S;90_236;96_1386;97_1872	-4.67331	Medium	aquatic
B16S;90_236;96_1386;97_1939	-4.94571	Medium	aquatic
B16S;90_236;96_2925;97_3543	-5.80764	Medium	aquatic
B16S;90_236;96_3314;97_4037	-5.88856	Medium	aquatic
B16S;90_236;96_3668;97_4450	-5.48177	Medium	aquatic
B16S;90_236;96_47238;97_98184	-7.27056	Low	aquatic
B16S;90_236;96_491;97_556	-5.57281	Medium	aquatic
B16S;90_237;96_1142;97_13116	-5.67824	Medium	aquatic
B16S;90_237;96_1142;97_1328	-6.59681	Medium	soil
B16S;90_237;96_1438;97_1694	-4.59284	High	soil
B16S;90_237;96_1661;97_1968	-5.39906	Medium	soil
B16S;90_237;96_1661;97_3967	-5.34401	Medium	soil
B16S;90_237;96_1661;97_4443	-5.47325	Medium	soil
B16S;90_237;96_1814;97_2159	-6.37341	Low	plant
B16S;90_237;96_2019;97_2407	-3.6998	High	plant
B16S;90_237;96_2019;97_2939	-4.28454	Medium	plant
B16S;90_237;96_2400;97_2873	-5.99208	Medium	plant
B16S;90_237;96_2806;97_3392	-3.99538	High	plant
B16S;90_237;96_3277;97_3989	-5.71815	Medium	plant
B16S;90_237;96_3643;97_4418	-4.15289	High	soil
B16S;90_237;96_4178;97_5082	-4.18467	High	plant
B16S;90_237;96_4298;97_60627	-6.97956	Low	soil
B16S;90_237;96_492;97_558	-3.47475	High	soil
B16S;90_237;96_506;97_575	-4.62746	Medium	plant
B16S;90_237;96_804;97_1607	-4.9546	Medium	plant
B16S;90_237;96_804;97_934	-4.1645	High	soil
B16S;90_237;96_947;97_1100	-3.7999	High	plant
B16S;90_2376;96_12889;97_15491	-4.89168	Medium	animal
B16S;90_2376;96_21715;97_30736	-4.31928	Medium	animal
B16S;90_2376;96_7726;97_9231	-4.66959	Medium	animal
B16S;90_239;96_2374;97_2843	-5.77234	Medium	aquatic
B16S;90_239;96_27874;97_60121	-7.28982	Low	aquatic
B16S;90_239;96_495;97_561	-6.2867	Medium	aquatic
B16S;90_2397;96_54001;97_68042	-6.47488	Medium	soil
B16S;90_24;96_1299;97_1516	-6.23302	Low	animal
B16S;90_24;96_1306;97_1524	-3.4881	High	animal
B16S;90_24;96_1306;97_2623	-5.33706	Medium	animal
B16S;90_24;96_135;97_143	-4.32081	Medium	animal
B16S;90_24;96_135;97_2788	-4.96495	Medium	animal
B16S;90_24;96_1415;97_1668	-5.2729	Medium	animal
B16S;90_24;96_1417;97_1670	-3.29656	High	animal
B16S;90_24;96_1441;97_1698	-4.45014	Medium	animal
B16S;90_24;96_153;97_165	-4.72066	Medium	animal
B16S;90_24;96_1643;97_1948	-4.62161	Medium	animal
B16S;90_24;96_167;97_179	-4.98872	Medium	animal
B16S;90_24;96_172;97_184	-5.83077	Medium	animal
B16S;90_24;96_2305;97_2761	-5.4513	Medium	animal
B16S;90_24;96_2305;97_3711	-6.13224	Low	animal
B16S;90_24;96_2638;97_3177	-8.02157	Low	animal
B16S;90_24;96_2879;97_3485	-6.39978	Low	animal
B16S;90_24;96_301;97_330	-2.79287	High	animal
B16S;90_24;96_3034;97_3682	-4.5299	Medium	animal
B16S;90_24;96_3069;97_3731	-4.45793	Medium	animal
B16S;90_24;96_3280;97_3995	-7.29555	Low	animal
B16S;90_24;96_33;97_1402	-3.62777	High	animal
B16S;90_24;96_33;97_34	-3.86733	High	animal
B16S;90_24;96_330;97_363	-4.25207	Medium	animal
B16S;90_24;96_3307;97_4029	-7.8955	Low	animal
B16S;90_24;96_3358;97_4087	-5.75555	Medium	animal
B16S;90_24;96_356;97_394	-6.09638	Low	animal
B16S;90_24;96_356;97_451	-5.03655	Medium	animal
B16S;90_24;96_3604;97_4378	-5.64403	Medium	plant
B16S;90_24;96_372;97_412	-4.73018	Medium	animal
B16S;90_24;96_3741;97_4544	-6.00901	Low	animal
B16S;90_24;96_3742;97_4545	-7.09599	Low	animal
B16S;90_24;96_3947;97_4800	-6.34101	Low	animal
B16S;90_24;96_421;97_1517	-5.49054	Medium	animal
B16S;90_24;96_421;97_471	-4.26073	Medium	animal
B16S;90_24;96_5943;97_15810	-5.46914	Medium	animal
B16S;90_24;96_619;97_1022	-4.41949	Medium	animal
B16S;90_24;96_619;97_710	-4.63874	Medium	animal
B16S;90_24;96_625;97_2190	-6.78124	Low	animal
B16S;90_24;96_625;97_717	-4.69165	Medium	animal
B16S;90_24;96_68275;97_86757	-5.9328	Medium	animal
B16S;90_24;96_734;97_845	-3.94165	High	soil
B16S;90_243;96_3836;97_4658	-5.90369	Medium	animal
B16S;90_243;96_4448;97_5433	-4.61126	Medium	animal
B16S;90_243;96_502;97_570	-4.2888	Medium	animal
B16S;90_244;96_1862;97_2220	-4.28858	Medium	plant
B16S;90_244;96_1862;97_32811	-5.99942	Medium	plant
B16S;90_244;96_3101;97_3774	-5.21603	Medium	aquatic
B16S;90_244;96_3551;97_4320	-4.09082	High	aquatic
B16S;90_244;96_3551;97_4425	-4.37834	High	soil
B16S;90_244;96_503;97_3584	-5.27924	Medium	aquatic
B16S;90_244;96_503;97_571	-4.59276	Medium	plant
B16S;90_245;96_2020;97_2408	-5.33971	Medium	soil
B16S;90_245;96_4202;97_5109	-7.00748	Low	soil
B16S;90_24595;96_88872;97_113640	-4.62853	Medium	animal
B16S;90_249;96_1156;97_1346	-5.18171	Medium	animal
B16S;90_249;96_1156;97_1424	-3.57989	High	animal
B16S;90_249;96_1504;97_1774	-6.00199	Low	animal
B16S;90_249;96_2044;97_2442	-6.18161	Low	animal
B16S;90_249;96_2340;97_2805	-4.76157	Medium	animal
B16S;90_249;96_2700;97_3260	-5.08472	Medium	animal
B16S;90_249;96_3778;97_4589	-6.04729	Low	animal
B16S;90_249;96_530;97_601	-5.85132	Medium	plant
B16S;90_249;96_848;97_983	-3.20833	High	animal
B16S;90_25;96_1036;97_4169	-4.78202	Medium	aquatic
B16S;90_25;96_1036;97_5164	-5.79054	Medium	aquatic
B16S;90_25;96_105;97_112	-5.27116	Medium	aquatic
B16S;90_25;96_105;97_2398	-5.72283	Medium	aquatic
B16S;90_25;96_105;97_4174	-6.1388	Medium	aquatic
B16S;90_25;96_1056;97_1223	-5.25064	Medium	aquatic
B16S;90_25;96_1083;97_1258	-5.3439	Medium	aquatic
B16S;90_25;96_1093;97_1268	-5.71791	Medium	aquatic
B16S;90_25;96_1146;97_1332	-4.89908	Medium	animal
B16S;90_25;96_1185;97_1379	-6.65261	Low	aquatic
B16S;90_25;96_1185;97_1865	-4.92634	Medium	aquatic
B16S;90_25;96_1185;97_27015	-6.2363	Low	plant
B16S;90_25;96_1185;97_3992	-6.05574	Medium	aquatic
B16S;90_25;96_1212;97_1409	-6.09411	Medium	aquatic
B16S;90_25;96_1226;97_1432	-5.45743	Medium	aquatic
B16S;90_25;96_1233;97_1439	-6.13979	Medium	aquatic
B16S;90_25;96_133;97_140	-3.97568	High	aquatic
B16S;90_25;96_133;97_2646	-3.45411	High	aquatic
B16S;90_25;96_13327;97_16044	-6.83465	Low	aquatic
B16S;90_25;96_13422;97_16150	-5.16325	Medium	aquatic
B16S;90_25;96_13559;97_40467	-7.51204	Low	aquatic
B16S;90_25;96_1554;97_1836	-4.37703	High	aquatic
B16S;90_25;96_1602;97_1900	-6.402	Medium	aquatic
B16S;90_25;96_1614;97_1915	-4.72479	Medium	aquatic
B16S;90_25;96_1614;97_2855	-6.8544	Low	aquatic
B16S;90_25;96_1616;97_1917	-5.38524	Medium	aquatic
B16S;90_25;96_1676;97_1988	-6.51381	Medium	aquatic
B16S;90_25;96_1676;97_2736	-7.48015	Low	aquatic
B16S;90_25;96_1729;97_2053	-7.88401	Low	aquatic
B16S;90_25;96_1835;97_2186	-4.4498	High	aquatic
B16S;90_25;96_1845;97_2200	-6.60076	Low	aquatic
B16S;90_25;96_1893;97_2258	-5.5091	Medium	animal
B16S;90_25;96_1893;97_2632	-6.69633	Low	animal
B16S;90_25;96_1893;97_2931	-5.24847	Medium	aquatic
B16S;90_25;96_1893;97_3575	-4.90709	Medium	plant
B16S;90_25;96_1918;97_2287	-5.20591	Medium	aquatic
B16S;90_25;96_1946;97_2320	-5.61001	Medium	aquatic
B16S;90_25;96_1946;97_3770	-5.19622	Medium	aquatic
B16S;90_25;96_1967;97_2344	-5.72507	Medium	plant
B16S;90_25;96_1973;97_2351	-5.13147	Medium	aquatic
B16S;90_25;96_2127;97_2542	-7.34043	Low	aquatic
B16S;90_25;96_2174;97_2603	-6.46221	Medium	aquatic
B16S;90_25;96_2212;97_2647	-5.42772	Medium	aquatic
B16S;90_25;96_2212;97_6678	-5.82953	Medium	aquatic
B16S;90_25;96_2265;97_2711	-6.39975	Medium	aquatic
B16S;90_25;96_2275;97_115325	-7.37346	Low	aquatic
B16S;90_25;96_2275;97_2724	-5.04978	Medium	aquatic
B16S;90_25;96_2311;97_2769	-6.51602	Medium	aquatic
B16S;90_25;96_2320;97_2781	-6.75172	Low	aquatic
B16S;90_25;96_2367;97_2835	-6.15835	Medium	aquatic
B16S;90_25;96_2369;97_2837	-6.17524	Medium	aquatic
B16S;90_25;96_2370;97_2839	-5.63588	Medium	aquatic
B16S;90_25;96_2432;97_2909	-5.69716	Medium	aquatic
B16S;90_25;96_254;97_277	-4.40326	High	aquatic
B16S;90_25;96_254;97_41068	-7.00589	Low	aquatic
B16S;90_25;96_2542;97_3056	-5.53497	Medium	aquatic
B16S;90_25;96_2542;97_3413	-7.80852	Low	aquatic
B16S;90_25;96_2581;97_3102	-4.16959	High	aquatic
B16S;90_25;96_2582;97_3104	-6.4542	Medium	aquatic
B16S;90_25;96_2593;97_3119	-4.30589	High	aquatic
B16S;90_25;96_2597;97_3438	-5.26953	Medium	aquatic
B16S;90_25;96_2636;97_3175	-5.07796	Medium	aquatic
B16S;90_25;96_2707;97_3268	-4.76391	Medium	aquatic
B16S;90_25;96_2708;97_3269	-5.72781	Medium	aquatic
B16S;90_25;96_2757;97_3328	-4.69439	Medium	aquatic
B16S;90_25;96_2757;97_3553	-5.23543	Medium	aquatic
B16S;90_25;96_277;97_301	-3.59716	High	aquatic
B16S;90_25;96_277;97_3335	-5.49629	Medium	aquatic
B16S;90_25;96_2786;97_3367	-5.81162	Medium	aquatic
B16S;90_25;96_2786;97_4648	-6.33456	Medium	aquatic
B16S;90_25;96_2808;97_3394	-5.37742	Medium	aquatic
B16S;90_25;96_2808;97_3647	-6.54573	Low	aquatic
B16S;90_25;96_2813;97_3406	-5.72334	Medium	aquatic
B16S;90_25;96_2829;97_3424	-5.24308	Medium	soil
B16S;90_25;96_2956;97_3583	-7.49929	Low	aquatic
B16S;90_25;96_3003;97_3645	-5.79677	Medium	aquatic
B16S;90_25;96_3023;97_3668	-5.61429	Medium	aquatic
B16S;90_25;96_30423;97_92896	-6.33854	Medium	aquatic
B16S;90_25;96_3062;97_3723	-5.71537	Medium	aquatic
B16S;90_25;96_3062;97_3818	-5.81579	Medium	aquatic
B16S;90_25;96_3067;97_5385	-7.20297	Low	aquatic
B16S;90_25;96_3106;97_3780	-3.86377	High	aquatic
B16S;90_25;96_3106;97_4783	-6.5314	Low	aquatic
B16S;90_25;96_3106;97_5483	-4.81636	Medium	aquatic
B16S;90_25;96_3137;97_3820	-6.30556	Medium	aquatic
B16S;90_25;96_3145;97_3830	-7.01569	Low	aquatic
B16S;90_25;96_3185;97_3883	-5.76464	Medium	aquatic
B16S;90_25;96_3193;97_3892	-4.70713	Medium	aquatic
B16S;90_25;96_3322;97_4045	-5.61585	Medium	aquatic
B16S;90_25;96_3345;97_4071	-6.06123	Medium	aquatic
B16S;90_25;96_34;97_35	-5.30677	Medium	aquatic
B16S;90_25;96_3412;97_4157	-5.03956	Medium	aquatic
B16S;90_25;96_3436;97_4187	-5.66089	Medium	aquatic
B16S;90_25;96_3514;97_4274	-4.77159	Medium	aquatic
B16S;90_25;96_3540;97_4307	-7.25942	Low	aquatic
B16S;90_25;96_3634;97_4409	-6.02368	Medium	aquatic
B16S;90_25;96_3695;97_4479	-5.95819	Medium	aquatic
B16S;90_25;96_370;97_410	-5.77705	Medium	aquatic
B16S;90_25;96_3731;97_16344	-5.17358	Medium	aquatic
B16S;90_25;96_3731;97_4530	-5.58434	Medium	aquatic
B16S;90_25;96_3767;97_4576	-4.34328	High	aquatic
B16S;90_25;96_3769;97_4579	-6.96355	Low	plant
B16S;90_25;96_37730;97_47110	-6.81307	Low	aquatic
B16S;90_25;96_3788;97_4605	-3.86588	High	aquatic
B16S;90_25;96_3855;97_17670	-6.76411	Low	aquatic
B16S;90_25;96_3855;97_4683	-5.88166	Medium	aquatic
B16S;90_25;96_3895;97_4735	-6.86636	Low	aquatic
B16S;90_25;96_39750;97_63704	-7.28341	Low	soil
B16S;90_25;96_398;97_442	-5.08249	Medium	aquatic
B16S;90_25;96_398;97_4721	-5.34854	Medium	aquatic
B16S;90_25;96_398;97_629	-4.71546	Medium	aquatic
B16S;90_25;96_398;97_750	-3.94807	High	aquatic
B16S;90_25;96_398;97_881	-4.86927	Medium	aquatic
B16S;90_25;96_4132;97_5019	-4.09114	High	aquatic
B16S;90_25;96_4149;97_5044	-6.44647	Medium	aquatic
B16S;90_25;96_43997;97_55148	-6.56517	Low	aquatic
B16S;90_25;96_50;97_52	-4.91256	Medium	aquatic
B16S;90_25;96_56375;97_104791	-7.22447	Low	aquatic
B16S;90_25;96_594;97_2597	-4.67943	Medium	animal
B16S;90_25;96_594;97_2883	-6.48666	Medium	aquatic
B16S;90_25;96_594;97_679	-4.71289	Medium	plant
B16S;90_25;96_64;97_67	-4.73339	Medium	aquatic
B16S;90_25;96_641;97_740	-5.17689	Medium	aquatic
B16S;90_25;96_658;97_4003	-7.13353	Low	aquatic
B16S;90_25;96_658;97_764	-4.42864	High	aquatic
B16S;90_25;96_671;97_780	-5.42384	Medium	aquatic
B16S;90_25;96_735;97_846	-5.53502	Medium	aquatic
B16S;90_25;96_739;97_3738	-5.58567	Medium	aquatic
B16S;90_25;96_739;97_852	-6.62536	Low	aquatic
B16S;90_25;96_744;97_857	-4.05079	High	aquatic
B16S;90_25;96_757;97_17633	-5.3503	Medium	aquatic
B16S;90_25;96_757;97_5214	-5.70767	Medium	aquatic
B16S;90_25;96_757;97_5249	-3.71059	High	aquatic
B16S;90_25;96_7604;97_9087	-6.37441	Low	plant
B16S;90_25;96_8138;97_18087	-6.11082	Medium	aquatic
B16S;90_25;96_842;97_975	-4.99917	Medium	aquatic
B16S;90_25;96_865;97_1002	-5.29283	Medium	aquatic
B16S;90_25;96_866;97_1003	-3.94438	High	aquatic
B16S;90_25;96_866;97_1366	-6.33444	Medium	aquatic
B16S;90_25;96_866;97_15417	-6.83483	Low	aquatic
B16S;90_25;96_916;97_1064	-5.16936	Medium	aquatic
B16S;90_25;96_945;97_1098	-5.45139	Medium	soil
B16S;90_25;96_945;97_3632	-5.00014	Medium	aquatic
B16S;90_25;96_9533;97_11420	-3.95031	High	aquatic
B16S;90_251;96_1131;97_1312	-6.21388	Medium	aquatic
B16S;90_251;96_1540;97_1815	-6.87718	Low	aquatic
B16S;90_251;96_2225;97_107369	-6.03247	Medium	plant
B16S;90_251;96_2225;97_2661	-5.39712	Medium	plant
B16S;90_251;96_2895;97_3503	-5.72897	Medium	plant
B16S;90_251;96_536;97_607	-5.08738	Medium	plant
B16S;90_253;96_1023;97_1186	-5.74887	Medium	aquatic
B16S;90_253;96_1982;97_2363	-7.01041	Low	aquatic
B16S;90_253;96_540;97_612	-5.14684	Medium	aquatic
B16S;90_255;96_1553;97_1835	-4.84255	Medium	animal
B16S;90_255;96_1553;97_3475	-5.39329	Medium	animal
B16S;90_255;96_1553;97_4052	-4.24289	Medium	animal
B16S;90_255;96_1621;97_1922	-5.25161	Medium	animal
B16S;90_255;96_1719;97_2039	-4.56788	Medium	animal
B16S;90_255;96_1881;97_2243	-4.94261	Medium	animal
B16S;90_255;96_1901;97_2269	-4.55931	Medium	animal
B16S;90_255;96_2359;97_2824	-3.53841	High	animal
B16S;90_255;96_2361;97_2829	-4.35912	Medium	animal
B16S;90_255;96_2965;97_3601	-3.08507	High	animal
B16S;90_255;96_3442;97_4193	-5.30665	Medium	animal
B16S;90_255;96_547;97_619	-4.22779	Medium	animal
B16S;90_255;96_750;97_863	-6.61698	Low	animal
B16S;90_25857;96_162;97_174	-5.3204	Medium	animal
B16S;90_25857;96_2308;97_2766	-6.97706	Low	animal
B16S;90_25857;96_2996;97_3636	-4.18947	Medium	animal
B16S;90_25857;96_3975;97_4833	-6.72875	Low	animal
B16S;90_25858;96_1106;97_1282	-4.92592	Medium	plant
B16S;90_25858;96_1373;97_1617	-5.3359	Medium	animal
B16S;90_25858;96_1373;97_2605	-4.64081	Medium	animal
B16S;90_25858;96_1373;97_4764	-4.14003	Medium	animal
B16S;90_25858;96_1458;97_1719	-4.45333	High	soil
B16S;90_25858;96_1664;97_1971	-3.80582	High	plant
B16S;90_25858;96_2046;97_2445	-4.40025	High	aquatic
B16S;90_25858;96_2140;97_2559	-4.90938	Medium	animal
B16S;90_25858;96_25227;97_31113	-6.44706	Low	animal
B16S;90_25858;96_2642;97_3182	-5.91745	Medium	soil
B16S;90_25858;96_2840;97_3437	-5.29333	Medium	plant
B16S;90_25858;96_3084;97_3751	-5.75417	Medium	plant
B16S;90_25858;96_3423;97_4170	-4.92464	Medium	aquatic
B16S;90_25858;96_3712;97_4505	-4.87006	Medium	aquatic
B16S;90_25858;96_46;97_106	-3.39333	High	animal
B16S;90_25858;96_46;97_1572	-4.15358	Medium	animal
B16S;90_25858;96_46;97_2450	-4.84479	Medium	animal
B16S;90_25858;96_46;97_4789	-3.99451	Medium	animal
B16S;90_25858;96_46;97_48	-5.34427	Medium	animal
B16S;90_25858;96_52;97_1030	-5.48625	Medium	plant
B16S;90_25858;96_52;97_55	-3.73766	High	plant
B16S;90_25858;96_593;97_678	-4.75484	Medium	animal
B16S;90_25858;96_627;97_1954	-5.51255	Medium	aquatic
B16S;90_25858;96_627;97_720	-4.3708	High	aquatic
B16S;90_25858;96_644;97_745	-3.10403	High	animal
B16S;90_25858;96_802;97_932	-4.03143	Medium	animal
B16S;90_25858;96_931;97_1082	-4.7024	Medium	animal
B16S;90_25858;96_931;97_2727	-5.9309	Medium	aquatic
B16S;90_25862;96_1015;97_1177	-5.94093	Medium	aquatic
B16S;90_25862;96_1129;97_1310	-3.18609	High	aquatic
B16S;90_25862;96_1712;97_2032	-4.04465	High	soil
B16S;90_25862;96_2088;97_2495	-6.73371	Low	aquatic
B16S;90_25862;96_2583;97_3107	-4.53623	High	aquatic
B16S;90_25862;96_3215;97_3915	-5.13052	Medium	aquatic
B16S;90_25862;96_3455;97_4208	-4.41909	High	aquatic
B16S;90_25862;96_578;97_660	-5.05817	Medium	soil
B16S;90_25865;96_1002;97_1164	-4.62715	Medium	animal
B16S;90_25865;96_122;97_129	-4.71725	Medium	plant
B16S;90_25865;96_1302;97_1520	-6.19052	Low	animal
B16S;90_25865;96_1391;97_1638	-6.37082	Medium	soil
B16S;90_25865;96_14273;97_70541	-6.43138	Medium	soil
B16S;90_25865;96_1433;97_1688	-5.56134	Medium	aquatic
B16S;90_25865;96_1433;97_5349	-7.16329	Low	plant
B16S;90_25865;96_1500;97_1768	-5.59015	Medium	plant
B16S;90_25865;96_152;97_164	-4.20857	High	plant
B16S;90_25865;96_1524;97_1797	-5.37128	Medium	animal
B16S;90_25865;96_16459;97_19940	-5.13182	Medium	plant
B16S;90_25865;96_1660;97_1967	-6.66666	Low	aquatic
B16S;90_25865;96_1694;97_2011	-5.90991	Medium	soil
B16S;90_25865;96_1897;97_2263	-7.42243	Low	soil
B16S;90_25865;96_2100;97_2513	-6.2672	Low	plant
B16S;90_25865;96_2151;97_2573	-5.64724	Medium	soil
B16S;90_25865;96_2167;97_2594	-5.01518	Medium	animal
B16S;90_25865;96_2253;97_2694	-4.61343	Medium	plant
B16S;90_25865;96_2314;97_2772	-6.29364	Low	plant
B16S;90_25865;96_252;97_275	-5.80875	Medium	aquatic
B16S;90_25865;96_2704;97_3265	-5.59143	Medium	soil
B16S;90_25865;96_2799;97_3383	-7.07169	Low	plant
B16S;90_25865;96_285;97_310	-4.68531	Medium	plant
B16S;90_25865;96_2850;97_3452	-5.20354	Medium	soil
B16S;90_25865;96_3082;97_3749	-5.68048	Medium	soil
B16S;90_25865;96_3082;97_5387	-5.26743	Medium	plant
B16S;90_25865;96_3133;97_3815	-6.16974	Medium	plant
B16S;90_25865;96_3143;97_3828	-8.59384	Low	animal
B16S;90_25865;96_3236;97_3939	-6.86465	Low	soil
B16S;90_25865;96_327;97_2368	-5.6664	Medium	soil
B16S;90_25865;96_3375;97_4112	-5.62154	Medium	plant
B16S;90_25865;96_3375;97_5455	-6.07945	Low	animal
B16S;90_25865;96_3584;97_4356	-5.53417	Medium	plant
B16S;90_25865;96_376;97_2093	-5.07835	Medium	plant
B16S;90_25865;96_376;97_416	-5.22916	Medium	plant
B16S;90_25865;96_376;97_631	-5.44076	Medium	plant
B16S;90_25865;96_3760;97_4567	-7.43111	Low	plant
B16S;90_25865;96_3807;97_4626	-5.74443	Medium	aquatic
B16S;90_25865;96_3862;97_4691	-6.56767	Low	plant
B16S;90_25865;96_3918;97_4760	-5.48982	Medium	soil
B16S;90_25865;96_4057;97_4929	-6.74406	Low	plant
B16S;90_25865;96_4271;97_5198	-3.10465	High	plant
B16S;90_25865;96_4286;97_5216	-6.62058	Medium	soil
B16S;90_25865;96_4390;97_5350	-5.97769	Medium	soil
B16S;90_25865;96_4411;97_5375	-5.89115	Medium	plant
B16S;90_25865;96_4485;97_5479	-4.36086	Medium	plant
B16S;90_25865;96_4610;97_5620	-5.17955	Medium	soil
B16S;90_25865;96_5;97_1560	-5.55269	Medium	soil
B16S;90_25865;96_5;97_1635	-7.35035	Low	soil
B16S;90_25865;96_5;97_5	-6.21792	Low	plant
B16S;90_25865;96_51992;97_65434	-8.06303	Low	soil
B16S;90_25865;96_55062;97_119444	-5.8435	Medium	soil
B16S;90_25865;96_642;97_741	-6.1274	Medium	plant
B16S;90_25865;96_691;97_800	-5.42041	Medium	plant
B16S;90_25865;96_793;97_3105	-4.91416	Medium	plant
B16S;90_25865;96_793;97_920	-4.81317	Medium	plant
B16S;90_25865;96_8070;97_9643	-6.00467	Medium	soil
B16S;90_25865;96_902;97_1045	-6.60732	Low	plant
B16S;90_25865;96_9136;97_10924	-5.34913	Medium	plant
B16S;90_25865;96_963;97_1120	-6.21315	Low	plant
B16S;90_25867;96_30091;97_37324	-5.67423	Medium	animal
B16S;90_25867;96_3107;97_3782	-4.21331	Medium	animal
B16S;90_25867;96_870;97_1008	-5.2828	Medium	animal
B16S;90_25868;96_1202;97_1397	-4.75984	Medium	animal
B16S;90_25868;96_1320;97_1543	-5.2243	Medium	aquatic
B16S;90_25868;96_1320;97_1696	-6.07435	Low	animal
B16S;90_25868;96_1428;97_1683	-5.04365	Medium	animal
B16S;90_25868;96_15273;97_18463	-5.85104	Medium	animal
B16S;90_25868;96_206;97_223	-5.24757	Medium	animal
B16S;90_25868;96_22653;97_27774	-6.02912	Medium	aquatic
B16S;90_25868;96_2304;97_2760	-5.32017	Medium	animal
B16S;90_25868;96_2698;97_3257	-5.7117	Medium	animal
B16S;90_25868;96_3119;97_3798	-5.8282	Medium	animal
B16S;90_25868;96_3199;97_3898	-5.84228	Medium	animal
B16S;90_25868;96_3405;97_4150	-4.56094	Medium	animal
B16S;90_25868;96_35677;97_44498	-6.80795	Low	animal
B16S;90_25868;96_3724;97_4521	-6.70012	Low	animal
B16S;90_25868;96_385;97_2778	-6.35905	Medium	aquatic
B16S;90_25868;96_385;97_426	-5.63252	Medium	aquatic
B16S;90_25868;96_458;97_516	-2.53527	High	animal
B16S;90_25868;96_458;97_666	-4.08362	Medium	animal
B16S;90_25879;96_1107;97_1285	-5.23362	Medium	plant
B16S;90_25879;96_1459;97_1720	-6.299	Low	animal
B16S;90_25879;96_1689;97_2004	-4.60131	Medium	plant
B16S;90_25879;96_3846;97_4674	-6.67347	Low	plant
B16S;90_25883;96_2076;97_2482	-6.44428	Medium	aquatic
B16S;90_25883;96_3131;97_3812	-4.32746	High	aquatic
B16S;90_25883;96_53445;97_67329	-7.18138	Low	aquatic
B16S;90_25883;96_725;97_3557	-5.19878	Medium	aquatic
B16S;90_25883;96_725;97_835	-5.55233	Medium	aquatic
B16S;90_25885;96_30086;97_37317	-5.10232	Medium	animal
B16S;90_25885;96_3796;97_4614	-5.29052	Medium	animal
B16S;90_25885;96_815;97_945	-5.24489	Medium	plant
B16S;90_25896;96_1021;97_1184	-4.40335	Medium	plant
B16S;90_25896;96_1962;97_2338	-5.07434	Medium	plant
B16S;90_25896;96_2229;97_2665	-4.52117	Medium	plant
B16S;90_25896;96_238;97_258	-3.75939	High	soil
B16S;90_25896;96_2729;97_24935	-5.17773	Medium	plant
B16S;90_25896;96_2729;97_3293	-6.18817	Medium	plant
B16S;90_25896;96_4495;97_5492	-4.73452	Medium	animal
B16S;90_25896;96_67811;97_86169	-5.93131	Medium	plant
B16S;90_259;96_563;97_640	-5.91995	Medium	animal
B16S;90_25901;96_191;97_207	-2.58459	High	plant
B16S;90_25901;96_259;97_282	-4.90248	Medium	aquatic
B16S;90_25901;96_289;97_317	-3.38308	High	plant
B16S;90_25901;96_314;97_345	-3.66537	High	plant
B16S;90_25901;96_314;97_609	-3.7351	High	plant
B16S;90_25901;96_416;97_466	-3.75545	High	plant
B16S;90_26;96_1141;97_1327	-4.30225	High	aquatic
B16S;90_26;96_1141;97_2072	-5.03302	Medium	plant
B16S;90_26;96_1248;97_1455	-5.08797	Medium	aquatic
B16S;90_26;96_1367;97_1604	-5.52995	Medium	plant
B16S;90_26;96_1448;97_1708	-4.22313	Medium	plant
B16S;90_26;96_1582;97_1876	-6.05643	Medium	soil
B16S;90_26;96_1871;97_2231	-6.48174	Medium	aquatic
B16S;90_26;96_1900;97_2268	-5.88246	Medium	aquatic
B16S;90_26;96_1974;97_2352	-4.18447	High	aquatic
B16S;90_26;96_2112;97_2526	-5.0053	Medium	aquatic
B16S;90_26;96_2222;97_2658	-6.29306	Medium	aquatic
B16S;90_26;96_2261;97_2703	-3.98039	High	aquatic
B16S;90_26;96_276;97_1573	-3.06054	High	aquatic
B16S;90_26;96_276;97_2086	-5.49701	Medium	aquatic
B16S;90_26;96_276;97_300	-4.03642	High	aquatic
B16S;90_26;96_276;97_3053	-6.53583	Low	aquatic
B16S;90_26;96_2844;97_3444	-5.57778	Medium	plant
B16S;90_26;96_2888;97_3494	-5.76505	Medium	aquatic
B16S;90_26;96_3017;97_3662	-4.92654	Medium	plant
B16S;90_26;96_3136;97_3819	-4.46608	Medium	plant
[truncated: 2,381 more rows]
